# Supplementary material for: TMT-based proteomic analysis reveals integrins involved in the synergistic infection of reticuloendotheliosis virus and avian leukosis virus subgroup J
Source: BMC Vet Res. 2022 Apr 4;18:131. doi: 10.1186/s12917-022-03207-6 (PMC8978386; doi:10.1186/s12917-022-03207-6)
Supplement: Supplementary file 3 — Additional file 3: Table S1. The significant differentially expressed proteins were quantified by analyzing the MS/MS spectra. [file 12917_2022_3207_MOESM3_ESM.xlsx]

## Sheet: Annotation_Combine
Table S1. The significant differentially expressed proteins were quantified by analyzing the MS/MS spectra.
Protein accession	Protein description	Gene name	MW [kDa]	AR/A Ratio	AR/A P value	AR/R Ratio	AR/R P value	A/N Ratio	A/N P value	R/N Ratio	R/N P value	AR/N Ratio	AR/N P value	Subcellular localization	Biological Process	Cellular Component	Molecular Function	KEGG KO No.	KEGG Gene	KEGG pathway	IPR ID	Domain description
F1NK40	Alpha-2-macroglobulin-like protein 1	A2ML1	163.34											extracellular	GO:0050794 regulation of cellular process; GO:0052548 regulation of endopeptidase activity; GO:0010951 negative regulation of endopeptidase activity; GO:0045861 negative regulation of proteolysis; GO:0080090 regulation of primary metabolic process; GO:0060255 regulation of macromolecule metabolic process; GO:0030162 regulation of proteolysis; GO:0031324 negative regulation of cellular metabolic p…	GO:0005615 extracellular space; GO:0044421 extracellular region part; GO:0005576 extracellular region;	GO:0030234 enzyme regulator activity; GO:0030414 peptidase inhibitor activity; GO:0061134 peptidase regulator activity; GO:0061135 endopeptidase regulator activity; GO:0004857 enzyme inhibitor activity; GO:0098772 molecular function regulator; GO:0004866 endopeptidase inhibitor activity;				IPR002890; IPR011625; IPR009048; IPR014756; IPR001599; IPR008930; IPR019565; IPR011626;	Alpha-2-macroglobulin, N-terminal; Alpha-2-macroglobulin, N-terminal 2; Alpha-macroglobulin, receptor-binding; Immunoglobulin E-set; Alpha-2-macroglobulin; Terpenoid cyclases/protein prenyltransferase alpha-alpha toroid; Alpha-2-macroglobulin, thiol-ester bond-forming; Alpha-macroglobulin complement component;
A0A1D5PST7	Aladin	Aaas	42.869	1.023	0.532	0.947	0.249	0.99	0.819	1.069	0.223	1.013	0.788	cytoplasm			GO:0005515 protein binding; GO:0005488 binding;	K14320	AAAS; aladin	gga03013 RNA transport - Gallus gallus (chicken);	IPR017986; IPR015943;	WD40-repeat-containing domain; WD40/YVTN repeat-like-containing domain;
Q5ZLG0	Acetoacetyl-CoA synthetase	AACS	74.369	0.94	0.0269	0.968	0.218	1.006	0.862	0.977	0.521	0.946	0.103	cytoplasm	GO:0044281 small molecule metabolic process; GO:0044763 single-organism cellular process; GO:0044699 single-organism process; GO:0044255 cellular lipid metabolic process; GO:0006631 fatty acid metabolic process; GO:0044238 primary metabolic process; GO:0044237 cellular metabolic process; GO:0071704 organic substance metabolic process; GO:0008152 metabolic process; GO:0044710 single-organism metab…	GO:0044464 cell part; GO:0005622 intracellular; GO:0005737 cytoplasm; GO:0044424 intracellular part; GO:0005623 cell; GO:0005829 cytosol; GO:0044444 cytoplasmic part;	GO:0030729 acetoacetate-CoA ligase activity; GO:0005524 ATP binding; GO:1901265 nucleoside phosphate binding; GO:0001882 nucleoside binding; GO:0043167 ion binding; GO:0016874 ligase activity; GO:0016877 ligase activity, forming carbon-sulfur bonds; GO:0000166 nucleotide binding; GO:0097159 organic cyclic compound binding; GO:1901363 heterocyclic compound binding; GO:0032549 ribonucleoside bindin…	K01907	AACS; acetoacetyl-CoA synthetase [EC:6.2.1.16]	gga00650 Butanoate metabolism - Gallus gallus (chicken); gga00280 Valine, leucine and isoleucine degradation - Gallus gallus (chicken);	IPR032387; IPR000873;	Acetyl-coenzyme A synthetase, N-terminal domain; AMP-dependent synthetase/ligase;
F1NSB1	Alpha-aspartyl dipeptidase	aad-a	27.227	0.935	0.213	1.028	0.462	0.978	0.562	0.889	0.00518	0.914	0.0513	mitochondria	GO:0006508 proteolysis; GO:0008152 metabolic process; GO:0043170 macromolecule metabolic process; GO:0019538 protein metabolic process; GO:0044238 primary metabolic process; GO:0071704 organic substance metabolic process;		GO:0070011 peptidase activity, acting on L-amino acid peptides; GO:0008233 peptidase activity; GO:0016787 hydrolase activity; GO:0017171 serine hydrolase activity; GO:0003824 catalytic activity; GO:0008236 serine-type peptidase activity;	K05995			IPR029062;	Class I glutamine amidotransferase-like;
F1NBC2	Arylacetamide deacetylase	AADAC	44.608	0.706	0.00086	0.934	0.177	0.764	0.00306	0.577	0.000287	0.539	0.000354	extracellular	GO:0008152 metabolic process; GO:0009056 catabolic process;	GO:0031224 intrinsic component of membrane; GO:0016020 membrane; GO:0016021 integral component of membrane; GO:0044425 membrane part;	GO:0016787 hydrolase activity; GO:0052689 carboxylic ester hydrolase activity; GO:0003824 catalytic activity; GO:0016788 hydrolase activity, acting on ester bonds;	K13616			IPR029058; IPR013094;	Alpha/Beta hydrolase fold; Alpha/beta hydrolase fold-3;
A0A1L1RWY7	"Kynurenine/alpha-aminoadipate aminotransferase, mitochondrial"	AADAT	10.023											mitochondria			GO:0003824 catalytic activity;	K00825	AADAT; kynurenine/2-aminoadipate aminotransferase [EC:2.6.1.7 2.6.1.39]	gga01100 Metabolic pathways - Gallus gallus (chicken); gga00380 Tryptophan metabolism - Gallus gallus (chicken); gga00310 Lysine degradation - Gallus gallus (chicken); gga01210 2-Oxocarboxylic acid metabolism - Gallus gallus (chicken);	IPR015422;	Pyridoxal phosphate-dependent transferase, major region, subdomain 2;
A0A1D5NWL7	AP2-associated protein kinase 1	AAK1	101.66	1.033	0.00603	1.013	0.536	1.067	0.0783	1.088	0.0667	1.102	0.0219	nucleus	GO:0016310 phosphorylation; GO:0044267 cellular protein metabolic process; GO:0044238 primary metabolic process; GO:0044237 cellular metabolic process; GO:0006796 phosphate-containing compound metabolic process; GO:0071704 organic substance metabolic process; GO:0008152 metabolic process; GO:0006468 protein phosphorylation; GO:0006793 phosphorus metabolic process; GO:0044260 cellular macromolecul…		GO:0005524 ATP binding; GO:1901265 nucleoside phosphate binding; GO:0016773 phosphotransferase activity, alcohol group as acceptor; GO:0001882 nucleoside binding; GO:0043167 ion binding; GO:0004672 protein kinase activity; GO:0000166 nucleotide binding; GO:0097159 organic cyclic compound binding; GO:1901363 heterocyclic compound binding; GO:0032549 ribonucleoside binding; GO:0097367 carbohydrate …	K08853			IPR000719; IPR011009;	Protein kinase domain; Protein kinase-like domain;
A0A1D5NUM3	Mth938 domain-containing protein	aamdc	13.123	0.781		1.035		0.928		0.701		0.726		extracellular
Q5ZLQ3	Angio-associated migratory cell protein	AAMP	45.643	1.049	0.0455	1.074	0.193	1.08	0.0227	1.056	0.339	1.134	0.00341	nucleus	GO:0044085 cellular component biogenesis; GO:0042254 ribosome biogenesis; GO:0022613 ribonucleoprotein complex biogenesis; GO:0042273 ribosomal large subunit biogenesis; GO:0071840 cellular component organization or biogenesis;	GO:0043229 intracellular organelle; GO:0044421 extracellular region part; GO:0043232 intracellular non-membrane-bounded organelle; GO:0005737 cytoplasm; GO:0032991 macromolecular complex; GO:0044424 intracellular part; GO:0005829 cytosol; GO:0005623 cell; GO:0005576 extracellular region; GO:0030684 preribosome; GO:0043228 non-membrane-bounded organelle; GO:0005856 cytoskeleton; GO:0043226 organel…	GO:0005515 protein binding; GO:0051082 unfolded protein binding; GO:0005488 binding;	K14818			IPR017986; IPR015943; IPR024977; IPR011047;	WD40-repeat-containing domain; WD40/YVTN repeat-like-containing domain; Anaphase-promoting complex subunit 4, WD40 domain; Quinoprotein alcohol dehydrogenase-like superfamily;
F1P5Y2	Protein AAR2 homolog	AAR2	42.658	0.66	0.0271	0.99	0.849	0.99	0.919	0.66	0.0419	0.653	0.047	mitochondria	GO:0044085 cellular component biogenesis; GO:0016043 cellular component organization; GO:0022613 ribonucleoprotein complex biogenesis; GO:0022618 ribonucleoprotein complex assembly; GO:0006725 cellular aromatic compound metabolic process; GO:0044237 cellular metabolic process; GO:0071704 organic substance metabolic process; GO:0000398 mRNA splicing, via spliceosome; GO:0008152 metabolic process; …			K13205			IPR033647; IPR033648;	AAR2, N-terminal; AAR2, C-terminal;
F1P5J5	"Alanine--tRNA ligase, cytoplasmic"	AARS	106.97	0.874	0.000876	1.044	0.0165	0.957	0.0966	0.801	0.000318	0.836	0.000911	nucleus	GO:0044700 single organism signaling; GO:0065008 regulation of biological quality; GO:0010941 regulation of cell death; GO:0006518 peptide metabolic process; GO:0007420 brain development; GO:0010608 posttranscriptional regulation of gene expression; GO:0043523 regulation of neuron apoptotic process; GO:0009451 RNA modification; GO:0044237 cellular metabolic process; GO:0050877 neurological system…	GO:0016020 membrane; GO:0044421 extracellular region part; GO:0031982 vesicle; GO:0005737 cytoplasm; GO:0044424 intracellular part; GO:0005829 cytosol; GO:0005623 cell; GO:0005576 extracellular region; GO:0043226 organelle; GO:0070062 extracellular exosome; GO:0005622 intracellular; GO:0044464 cell part; GO:1903561 extracellular vesicle; GO:0043227 membrane-bounded organelle; GO:0043230 extracell…	GO:0016876 ligase activity, forming aminoacyl-tRNA and related compounds; GO:0016597 amino acid binding; GO:0052689 carboxylic ester hydrolase activity; GO:1901265 nucleoside phosphate binding; GO:0016875 ligase activity, forming carbon-oxygen bonds; GO:0016874 ligase activity; GO:0016787 hydrolase activity; GO:1901363 heterocyclic compound binding; GO:0097159 organic cyclic compound binding; GO:…	K01872	AARS; alanyl-tRNA synthetase [EC:6.1.1.7]	gga00970 Aminoacyl-tRNA biosynthesis - Gallus gallus (chicken);	IPR018164; IPR012947; IPR018163; IPR003156; IPR018162; IPR009000; IPR018165;	Alanyl-tRNA synthetase, class IIc, N-terminal; Threonyl/alanyl tRNA synthetase, SAD; Threonyl/alanyl tRNA synthetase, class II-like, putative editing domain; DHHA1 domain; Alanine-tRNA ligase, class IIc, anti-codon-binding domain; Translation protein, beta-barrel domain; Alanyl-tRNA synthetase, class IIc, core domain;
A0A1D5PKH7	"Alanine--tRNA ligase, mitochondrial"	Aars2	104.39	0.915	0.359	0.95	0.512	1.056	0.356	1.017	0.548	0.966	0.662	mitochondria	GO:0006518 peptide metabolic process; GO:0006725 cellular aromatic compound metabolic process; GO:0044267 cellular protein metabolic process; GO:0044699 single-organism process; GO:0009058 biosynthetic process; GO:0043039 tRNA aminoacylation; GO:1901566 organonitrogen compound biosynthetic process; GO:0044237 cellular metabolic process; GO:0071704 organic substance metabolic process; GO:0008152 m…	GO:0044424 intracellular part; GO:0005623 cell; GO:0044464 cell part; GO:0005622 intracellular; GO:0005737 cytoplasm;	GO:0016876 ligase activity, forming aminoacyl-tRNA and related compounds; GO:1901265 nucleoside phosphate binding; GO:0016875 ligase activity, forming carbon-oxygen bonds; GO:0016874 ligase activity; GO:1901363 heterocyclic compound binding; GO:0097159 organic cyclic compound binding; GO:0000049 tRNA binding; GO:0032553 ribonucleotide binding; GO:0003824 catalytic activity; GO:0005488 binding; GO…	K01872	AARS; alanyl-tRNA synthetase [EC:6.1.1.7]	gga00970 Aminoacyl-tRNA biosynthesis - Gallus gallus (chicken);	IPR018163; IPR018164; IPR012947; IPR018162; IPR009000; IPR018165;	Threonyl/alanyl tRNA synthetase, class II-like, putative editing domain; Alanyl-tRNA synthetase, class IIc, N-terminal; Threonyl/alanyl tRNA synthetase, SAD; Alanine-tRNA ligase, class IIc, anti-codon-binding domain; Translation protein, beta-barrel domain; Alanyl-tRNA synthetase, class IIc, core domain;
A0A1D5PMY4	"Alanine--tRNA ligase, mitochondrial"	Aars2	108.76	0.858		0.913		1.098		1.033		0.943		mitochondria	GO:0006518 peptide metabolic process; GO:0006725 cellular aromatic compound metabolic process; GO:0044267 cellular protein metabolic process; GO:0044699 single-organism process; GO:0009058 biosynthetic process; GO:0043039 tRNA aminoacylation; GO:1901566 organonitrogen compound biosynthetic process; GO:0044237 cellular metabolic process; GO:0071704 organic substance metabolic process; GO:0008152 m…	GO:0044424 intracellular part; GO:0005623 cell; GO:0044464 cell part; GO:0005622 intracellular; GO:0005737 cytoplasm;	GO:0016876 ligase activity, forming aminoacyl-tRNA and related compounds; GO:1901265 nucleoside phosphate binding; GO:0016875 ligase activity, forming carbon-oxygen bonds; GO:0016874 ligase activity; GO:1901363 heterocyclic compound binding; GO:0097159 organic cyclic compound binding; GO:0000049 tRNA binding; GO:0032553 ribonucleotide binding; GO:0003824 catalytic activity; GO:0005488 binding; GO…	K01872	AARS; alanyl-tRNA synthetase [EC:6.1.1.7]	gga00970 Aminoacyl-tRNA biosynthesis - Gallus gallus (chicken);	IPR018163; IPR018164; IPR012947; IPR018162; IPR009000; IPR018165;	Threonyl/alanyl tRNA synthetase, class II-like, putative editing domain; Alanyl-tRNA synthetase, class IIc, N-terminal; Threonyl/alanyl tRNA synthetase, SAD; Alanine-tRNA ligase, class IIc, anti-codon-binding domain; Translation protein, beta-barrel domain; Alanyl-tRNA synthetase, class IIc, core domain;
F1NC49	Alanyl-tRNA editing protein Aarsd1	AARSD1	45.395	0.721	0.0225	1.189	0.275	1.028	0.849	0.624	0.0632	0.741	0.175	mitochondria	GO:0065008 regulation of biological quality; GO:0006518 peptide metabolic process; GO:0010608 posttranscriptional regulation of gene expression; GO:0044699 single-organism process; GO:0009058 biosynthetic process; GO:0044237 cellular metabolic process; GO:0008152 metabolic process; GO:0006520 cellular amino acid metabolic process; GO:0006418 tRNA aminoacylation for protein translation; GO:0019538…	GO:0043226 organelle; GO:0043231 intracellular membrane-bounded organelle; GO:0043229 intracellular organelle; GO:0005634 nucleus; GO:0044464 cell part; GO:0005622 intracellular; GO:0044424 intracellular part; GO:0043227 membrane-bounded organelle; GO:0005623 cell;	GO:0016876 ligase activity, forming aminoacyl-tRNA and related compounds; GO:1901265 nucleoside phosphate binding; GO:0052689 carboxylic ester hydrolase activity; GO:0016875 ligase activity, forming carbon-oxygen bonds; GO:0016874 ligase activity; GO:0016787 hydrolase activity; GO:0097159 organic cyclic compound binding; GO:1901363 heterocyclic compound binding; GO:0032553 ribonucleotide binding;…	K07050			IPR012947; IPR018163; IPR009000; IPR018165;	Threonyl/alanyl tRNA synthetase, SAD; Threonyl/alanyl tRNA synthetase, class II-like, putative editing domain; Translation protein, beta-barrel domain; Alanyl-tRNA synthetase, class IIc, core domain;
E1BWX4	"Alpha-aminoadipic semialdehyde synthase, mitochondrial"	AASS	102.95	0.693	0.0266	1.097	0.471	0.779	0.0203	0.492	0.000439	0.54	0.000819	mitochondria	GO:1901606 alpha-amino acid catabolic process; GO:0009066 aspartate family amino acid metabolic process; GO:0044699 single-organism process; GO:0046440 L-lysine metabolic process; GO:0044237 cellular metabolic process; GO:0071704 organic substance metabolic process; GO:0008152 metabolic process; GO:0006520 cellular amino acid metabolic process; GO:0044248 cellular catabolic process; GO:0009987 ce…		GO:0016645 oxidoreductase activity, acting on the CH-NH group of donors; GO:0047131 saccharopine dehydrogenase (NAD+, L-glutamate-forming) activity; GO:0016646 oxidoreductase activity, acting on the CH-NH group of donors, NAD or NADP as acceptor; GO:0003824 catalytic activity; GO:0016491 oxidoreductase activity; GO:0004753 saccharopine dehydrogenase activity;	K14157	AASS; alpha-aminoadipic semialdehyde synthase [EC:1.5.1.8 1.5.1.9]	gga01100 Metabolic pathways - Gallus gallus (chicken); gga00310 Lysine degradation - Gallus gallus (chicken);	IPR007698; IPR005097; IPR007886; IPR016040; IPR032095;	Alanine dehydrogenase/pyridine nucleotide transhydrogenase, NAD(H)-binding domain; Saccharopine dehydrogenase, NADP binding domain; Alanine dehydrogenase/pyridine nucleotide transhydrogenase, N-terminal; NAD(P)-binding domain; Saccharopine dehydrogenase, C-terminal;
R9PXM1	Protein AATF	AATF	65.046	1.121	0.302	1.088	0.406	0.966	0.542	0.995	0.912	1.083	0.433	nucleus	GO:0044085 cellular component biogenesis; GO:0022613 ribonucleoprotein complex biogenesis; GO:0010941 regulation of cell death; GO:0009891 positive regulation of biosynthetic process; GO:0044699 single-organism process; GO:2001141 regulation of RNA biosynthetic process; GO:0022610 biological adhesion; GO:0009893 positive regulation of metabolic process; GO:0051173 positive regulation of nitrogen …	GO:0043229 intracellular organelle; GO:0043232 intracellular non-membrane-bounded organelle; GO:0044446 intracellular organelle part; GO:0005737 cytoplasm; GO:0031981 nuclear lumen; GO:0044424 intracellular part; GO:0005730 nucleolus; GO:0005623 cell; GO:0044422 organelle part; GO:0043228 non-membrane-bounded organelle; GO:0043231 intracellular membrane-bounded organelle; GO:0043226 organelle; GO…	GO:0097159 organic cyclic compound binding; GO:1901363 heterocyclic compound binding; GO:0003723 RNA binding; GO:0030275 LRR domain binding; GO:0005488 binding; GO:0003676 nucleic acid binding; GO:0019904 protein domain specific binding; GO:0005515 protein binding; GO:0043522 leucine zipper domain binding;	K14782			IPR012617; IPR025160;	Apoptosis-antagonizing transcription factor, C-terminal; AATF leucine zipper-containing domain;
A0A1D5P2Y4	ATP-binding cassette sub-family A member 1	ABCA1	109	0.84	0.164	1.105	0.398	0.85	0.0264	0.646	0.0054	0.714	0.0482	plasma membrane	GO:0006810 transport; GO:0051179 localization; GO:0051234 establishment of localization;	GO:0031224 intrinsic component of membrane; GO:0016020 membrane; GO:0016021 integral component of membrane; GO:0044425 membrane part;	GO:0005524 ATP binding; GO:1901265 nucleoside phosphate binding; GO:0001882 nucleoside binding; GO:0043167 ion binding; GO:0016817 hydrolase activity, acting on acid anhydrides; GO:0016787 hydrolase activity; GO:0000166 nucleotide binding; GO:0017111 nucleoside-triphosphatase activity; GO:0016887 ATPase activity; GO:0097159 organic cyclic compound binding; GO:1901363 heterocyclic compound binding…				IPR003593; IPR003439; IPR027417;	AAA+ ATPase domain; ABC transporter-like; P-loop containing nucleoside triphosphate hydrolase;
F1NWH0	ATP-binding cassette sub-family A member 1	ABCA1	243.68	1.022		1.032		0.984		0.974		1.006		plasma membrane	GO:0044085 cellular component biogenesis; GO:0060627 regulation of vesicle-mediated transport; GO:0044700 single organism signaling; GO:1902430 negative regulation of beta-amyloid formation; GO:1901074 regulation of engulfment of apoptotic cell; GO:0060100 positive regulation of phagocytosis, engulfment; GO:0065008 regulation of biological quality; GO:0032270 positive regulation of cellular prote…	GO:0016020 membrane; GO:0016324 apical plasma membrane; GO:0030054 cell junction; GO:0071944 cell periphery; GO:0032587 ruffle membrane; GO:0005737 cytoplasm; GO:0031224 intrinsic component of membrane; GO:0044424 intracellular part; GO:0005623 cell; GO:0098590 plasma membrane region; GO:0031256 leading edge membrane; GO:0005622 intracellular; GO:0044464 cell part; GO:0044425 membrane part; GO:00…	GO:1901265 nucleoside phosphate binding; GO:0034188 apolipoprotein A-I receptor activity; GO:0015399 primary active transmembrane transporter activity; GO:0005319 lipid transporter activity; GO:0030226 apolipoprotein receptor activity; GO:0022892 substrate-specific transporter activity; GO:0016817 hydrolase activity, acting on acid anhydrides; GO:0016787 hydrolase activity; GO:0004888 transmembra…				IPR003593; IPR003439; IPR027417;	AAA+ ATPase domain; ABC transporter-like; P-loop containing nucleoside triphosphate hydrolase;
E1C619	ATP-binding cassette sub-family A member 1	ABCA1	254.08											plasma membrane	GO:0044085 cellular component biogenesis; GO:0044700 single organism signaling; GO:0065008 regulation of biological quality; GO:0032371 regulation of sterol transport; GO:0007166 cell surface receptor signaling pathway; GO:0006066 alcohol metabolic process; GO:0009891 positive regulation of biosynthetic process; GO:0097035 regulation of membrane lipid distribution; GO:0044237 cellular metabolic p…	GO:0016020 membrane; GO:0009897 external side of plasma membrane; GO:0031410 cytoplasmic vesicle; GO:0098857 membrane microdomain; GO:0071944 cell periphery; GO:0031982 vesicle; GO:0005737 cytoplasm; GO:0031224 intrinsic component of membrane; GO:0044424 intracellular part; GO:0005887 integral component of plasma membrane; GO:0005623 cell; GO:0044464 cell part; GO:0044425 membrane part; GO:000562…	GO:0005319 lipid transporter activity; GO:0004871 signal transducer activity; GO:0022891 substrate-specific transmembrane transporter activity; GO:0097159 organic cyclic compound binding; GO:0032553 ribonucleotide binding; GO:0003824 catalytic activity; GO:0043492 ATPase activity, coupled to movement of substances; GO:0005488 binding; GO:0032550 purine ribonucleoside binding; GO:0043168 anion bin…	K05641	ABCA1; ATP-binding cassette, subfamily A (ABC1), member 1	gga02010 ABC transporters - Gallus gallus (chicken);	IPR003593; IPR003439; IPR027417;	AAA+ ATPase domain; ABC transporter-like; P-loop containing nucleoside triphosphate hydrolase;
A0A1D5P4S0	ATP-binding cassette sub-family A member 2	ABCA2	266.82	1.857		1.016		1.008		1.842		1.872		plasma membrane	GO:0006810 transport; GO:0051179 localization; GO:0051234 establishment of localization;	GO:0031224 intrinsic component of membrane; GO:0016020 membrane; GO:0016021 integral component of membrane; GO:0044425 membrane part;	GO:0005524 ATP binding; GO:1901265 nucleoside phosphate binding; GO:0001882 nucleoside binding; GO:0043167 ion binding; GO:0016817 hydrolase activity, acting on acid anhydrides; GO:0016787 hydrolase activity; GO:0000166 nucleotide binding; GO:0017111 nucleoside-triphosphatase activity; GO:0016887 ATPase activity; GO:0097159 organic cyclic compound binding; GO:1901363 heterocyclic compound binding…	K05642	ABCA2; ATP-binding cassette, subfamily A (ABC1), member 2	gga02010 ABC transporters - Gallus gallus (chicken); gga04142 Lysosome - Gallus gallus (chicken);	IPR003593; IPR003439; IPR027417;	AAA+ ATPase domain; ABC transporter-like; P-loop containing nucleoside triphosphate hydrolase;
A0A1D5P0F9	ATP-binding cassette sub-family A member 3	ABCA3	191.79	0.722		0.964		0.983		0.736		0.709		plasma membrane	GO:0006810 transport; GO:0051179 localization; GO:0051234 establishment of localization;	GO:0031224 intrinsic component of membrane; GO:0016020 membrane; GO:0016021 integral component of membrane; GO:0044425 membrane part;	GO:0005524 ATP binding; GO:1901265 nucleoside phosphate binding; GO:0001882 nucleoside binding; GO:0043167 ion binding; GO:0016817 hydrolase activity, acting on acid anhydrides; GO:0016787 hydrolase activity; GO:0000166 nucleotide binding; GO:0017111 nucleoside-triphosphatase activity; GO:0016887 ATPase activity; GO:0097159 organic cyclic compound binding; GO:1901363 heterocyclic compound binding…	K05643	ABCA3; ATP-binding cassette, subfamily A (ABC1), member 3	gga02010 ABC transporters - Gallus gallus (chicken);	IPR003593; IPR003439; IPR027417;	AAA+ ATPase domain; ABC transporter-like; P-loop containing nucleoside triphosphate hydrolase;
F1NKW0	Multidrug resistance protein 1	ABCB1	141.98	0.811	0.00628	1.036	0.48	0.985	0.745	0.772	0.00563	0.8	0.0133	plasma membrane	GO:0006810 transport; GO:0055085 transmembrane transport; GO:0051179 localization; GO:0051234 establishment of localization;	GO:0031224 intrinsic component of membrane; GO:0016020 membrane; GO:0016021 integral component of membrane; GO:0044425 membrane part;	GO:1901265 nucleoside phosphate binding; GO:0015399 primary active transmembrane transporter activity; GO:0016817 hydrolase activity, acting on acid anhydrides; GO:0016787 hydrolase activity; GO:0016887 ATPase activity; GO:0097159 organic cyclic compound binding; GO:1901363 heterocyclic compound binding; GO:0016462 pyrophosphatase activity; GO:0003824 catalytic activity; GO:0032553 ribonucleotide…	K05658	ABCB1; ATP-binding cassette, subfamily B (MDR/TAP), member 1 [EC:3.6.3.44]	gga02010 ABC transporters - Gallus gallus (chicken);	IPR003593; IPR003439; IPR011527; IPR027417;	AAA+ ATPase domain; ABC transporter-like; ABC transporter type 1, transmembrane domain; P-loop containing nucleoside triphosphate hydrolase;
F1NDU4	"ATP-binding cassette sub-family B member 10, mitochondrial"	ABCB10	65.33	1.025		0.937		0.81		0.887		0.831		plasma membrane	GO:0006810 transport; GO:0055085 transmembrane transport; GO:0051179 localization; GO:0051234 establishment of localization;	GO:0098573 intrinsic component of mitochondrial membrane; GO:0043229 intracellular organelle; GO:0016020 membrane; GO:0044429 mitochondrial part; GO:0031090 organelle membrane; GO:0005737 cytoplasm; GO:0044446 intracellular organelle part; GO:0031967 organelle envelope; GO:0031224 intrinsic component of membrane; GO:0044424 intracellular part; GO:0044455 mitochondrial membrane part; GO:0005623 ce…	GO:1901265 nucleoside phosphate binding; GO:0015399 primary active transmembrane transporter activity; GO:0046983 protein dimerization activity; GO:0016817 hydrolase activity, acting on acid anhydrides; GO:0005515 protein binding; GO:0016787 hydrolase activity; GO:0016887 ATPase activity; GO:0097159 organic cyclic compound binding; GO:1901363 heterocyclic compound binding; GO:0042802 identical pr…	K05657	ABCB10; ATP-binding cassette, subfamily B (MDR/TAP), member 10	gga02010 ABC transporters - Gallus gallus (chicken);	IPR003593; IPR003439; IPR027417; IPR011527;	AAA+ ATPase domain; ABC transporter-like; P-loop containing nucleoside triphosphate hydrolase; ABC transporter type 1, transmembrane domain;
A0A1D5NXP7	"ATP-binding cassette sub-family B member 6, mitochondrial"	abcb6	102.19	1.051	0.601	1.04	0.667	0.9	0.302	0.909	0.334	0.945	0.626	plasma membrane	GO:0006810 transport; GO:0055085 transmembrane transport; GO:0051179 localization; GO:0051234 establishment of localization;	GO:0031224 intrinsic component of membrane; GO:0016020 membrane; GO:0016021 integral component of membrane; GO:0044425 membrane part;	GO:1901265 nucleoside phosphate binding; GO:0015399 primary active transmembrane transporter activity; GO:0016817 hydrolase activity, acting on acid anhydrides; GO:0016787 hydrolase activity; GO:0016887 ATPase activity; GO:0097159 organic cyclic compound binding; GO:1901363 heterocyclic compound binding; GO:0016462 pyrophosphatase activity; GO:0003824 catalytic activity; GO:0032553 ribonucleotide…	K05661	ABCB6; ATP-binding cassette, subfamily B (MDR/TAP), member 6	gga02010 ABC transporters - Gallus gallus (chicken);	IPR003593; IPR032410; IPR003439; IPR027417; IPR011527;	AAA+ ATPase domain; Mitochondrial ABC-transporter, N-terminal five TM domain; ABC transporter-like; P-loop containing nucleoside triphosphate hydrolase; ABC transporter type 1, transmembrane domain;
E1C0W9	"ATP-binding cassette sub-family B member 7, mitochondrial"	Abcb7	75.147	1.13	0.0221	0.988	0.814	1.143	0.00482	1.306	0.00406	1.291	0.00322	cytoplasm	GO:0006879 cellular iron ion homeostasis; GO:0065008 regulation of biological quality; GO:0055076 transition metal ion homeostasis; GO:0050801 ion homeostasis; GO:0030003 cellular cation homeostasis; GO:0098771 inorganic ion homeostasis; GO:0044763 single-organism cellular process; GO:0019725 cellular homeostasis; GO:0055072 iron ion homeostasis; GO:0044699 single-organism process; GO:0055082 cel…	GO:0043229 intracellular organelle; GO:0016020 membrane; GO:0044429 mitochondrial part; GO:0031090 organelle membrane; GO:0031967 organelle envelope; GO:0044446 intracellular organelle part; GO:0005737 cytoplasm; GO:0031224 intrinsic component of membrane; GO:0044424 intracellular part; GO:0005623 cell; GO:0016021 integral component of membrane; GO:0044422 organelle part; GO:0005739 mitochondrion…	GO:1901265 nucleoside phosphate binding; GO:0015399 primary active transmembrane transporter activity; GO:0016817 hydrolase activity, acting on acid anhydrides; GO:0016787 hydrolase activity; GO:0016887 ATPase activity; GO:0097159 organic cyclic compound binding; GO:1901363 heterocyclic compound binding; GO:0016462 pyrophosphatase activity; GO:0003824 catalytic activity; GO:0032553 ribonucleotide…	K05662	ABCB7; ATP-binding cassette, subfamily B (MDR/TAP), member 7	gga02010 ABC transporters - Gallus gallus (chicken);	IPR003593; IPR003439; IPR027417; IPR011527;	AAA+ ATPase domain; ABC transporter-like; P-loop containing nucleoside triphosphate hydrolase; ABC transporter type 1, transmembrane domain;
A0A1D5P356	"ATP-binding cassette sub-family B member 8, mitochondrial"	abcb8	68.889	1.074	0.289	1.018	0.718	0.935	0.328	0.988	0.801	1.005	0.938	plasma membrane	GO:0006810 transport; GO:0055085 transmembrane transport; GO:0051179 localization; GO:0051234 establishment of localization;	GO:0031224 intrinsic component of membrane; GO:0016020 membrane; GO:0016021 integral component of membrane; GO:0044425 membrane part;	GO:1901265 nucleoside phosphate binding; GO:0015399 primary active transmembrane transporter activity; GO:0016817 hydrolase activity, acting on acid anhydrides; GO:0016787 hydrolase activity; GO:0016887 ATPase activity; GO:0097159 organic cyclic compound binding; GO:1901363 heterocyclic compound binding; GO:0016462 pyrophosphatase activity; GO:0003824 catalytic activity; GO:0032553 ribonucleotide…	K05655	ABCB8; ATP-binding cassette, subfamily B (MDR/TAP), member 8	gga02010 ABC transporters - Gallus gallus (chicken);	IPR003593; IPR003439; IPR011527; IPR027417;	AAA+ ATPase domain; ABC transporter-like; ABC transporter type 1, transmembrane domain; P-loop containing nucleoside triphosphate hydrolase;
A0A1D5PAC0	Multidrug resistance-associated protein 1	ABCC1	144.8	1.386	0.000505	0.896	0.0261	1.113	0.0461	1.723	0.000136	1.543	0.000646	plasma membrane	GO:0006810 transport; GO:0055085 transmembrane transport; GO:0051179 localization; GO:0051234 establishment of localization;	GO:0031224 intrinsic component of membrane; GO:0016020 membrane; GO:0016021 integral component of membrane; GO:0044425 membrane part;	GO:1901265 nucleoside phosphate binding; GO:0015399 primary active transmembrane transporter activity; GO:0016817 hydrolase activity, acting on acid anhydrides; GO:0016787 hydrolase activity; GO:0016887 ATPase activity; GO:0097159 organic cyclic compound binding; GO:1901363 heterocyclic compound binding; GO:0016462 pyrophosphatase activity; GO:0003824 catalytic activity; GO:0032553 ribonucleotide…	K05665	ABCC1; ATP-binding cassette, subfamily C (CFTR/MRP), member 1	gga02010 ABC transporters - Gallus gallus (chicken);	IPR003593; IPR003439; IPR011527; IPR027417;	AAA+ ATPase domain; ABC transporter-like; ABC transporter type 1, transmembrane domain; P-loop containing nucleoside triphosphate hydrolase;
A0A1D5PWY0	Multidrug resistance-associated protein 1	ABCC1	133.27	1.016	0.829	1.13	0.186	1.136	0.322	1.022	0.847	1.154	0.323	plasma membrane	GO:0006810 transport; GO:0055085 transmembrane transport; GO:0051179 localization; GO:0051234 establishment of localization;	GO:0031224 intrinsic component of membrane; GO:0016020 membrane; GO:0016021 integral component of membrane; GO:0044425 membrane part;	GO:1901265 nucleoside phosphate binding; GO:0015399 primary active transmembrane transporter activity; GO:0016817 hydrolase activity, acting on acid anhydrides; GO:0016787 hydrolase activity; GO:0016887 ATPase activity; GO:0097159 organic cyclic compound binding; GO:1901363 heterocyclic compound binding; GO:0016462 pyrophosphatase activity; GO:0003824 catalytic activity; GO:0032553 ribonucleotide…	K05670	ABCC13; ATP-binding cassette, subfamily C (CFTR/MRP), member 13	gga02010 ABC transporters - Gallus gallus (chicken);	IPR003593; IPR003439; IPR011527; IPR027417;	AAA+ ATPase domain; ABC transporter-like; ABC transporter type 1, transmembrane domain; P-loop containing nucleoside triphosphate hydrolase;
E1C368	Multidrug resistance-associated protein 7	Abcc10	20.851	0.96	0.847	0.951	0.712	1.111	0.645	1.122	0.467	1.066	0.561	cytoskeleton	GO:0006810 transport; GO:0055085 transmembrane transport; GO:0051179 localization; GO:0051234 establishment of localization;	GO:0016020 membrane; GO:0031226 intrinsic component of plasma membrane; GO:0044459 plasma membrane part; GO:0044425 membrane part; GO:0044464 cell part; GO:0071944 cell periphery; GO:0031224 intrinsic component of membrane; GO:0005887 integral component of plasma membrane; GO:0005623 cell; GO:0016021 integral component of membrane; GO:0005886 plasma membrane;	GO:1901265 nucleoside phosphate binding; GO:0015399 primary active transmembrane transporter activity; GO:0016817 hydrolase activity, acting on acid anhydrides; GO:0016787 hydrolase activity; GO:0016887 ATPase activity; GO:0097159 organic cyclic compound binding; GO:1901363 heterocyclic compound binding; GO:0016462 pyrophosphatase activity; GO:0003824 catalytic activity; GO:0032553 ribonucleotide…				IPR003439; IPR027417;	ABC transporter-like; P-loop containing nucleoside triphosphate hydrolase;
A0A1D5PRM0	Canalicular multispecific organic anion transporter 2	ABCC3	159.83	1.268	0.00473	0.99	0.832	1.097	0.0923	1.405	0.00176	1.391	0.000187	plasma membrane	GO:0006810 transport; GO:0055085 transmembrane transport; GO:0051179 localization; GO:0051234 establishment of localization;	GO:0031224 intrinsic component of membrane; GO:0016020 membrane; GO:0016021 integral component of membrane; GO:0044425 membrane part;	GO:1901265 nucleoside phosphate binding; GO:0015399 primary active transmembrane transporter activity; GO:0016817 hydrolase activity, acting on acid anhydrides; GO:0016787 hydrolase activity; GO:0016887 ATPase activity; GO:0097159 organic cyclic compound binding; GO:1901363 heterocyclic compound binding; GO:0016462 pyrophosphatase activity; GO:0003824 catalytic activity; GO:0032553 ribonucleotide…	K05667	ABCC3; ATP-binding cassette, subfamily C (CFTR/MRP), member 3	gga02010 ABC transporters - Gallus gallus (chicken);	IPR003593; IPR003439; IPR011527; IPR027417;	AAA+ ATPase domain; ABC transporter-like; ABC transporter type 1, transmembrane domain; P-loop containing nucleoside triphosphate hydrolase;
Q5ZMK2	Multidrug resistance-associated protein 4	ABCC4	150.05	1.311	0.000837	0.946	0.104	1.183	0.00157	1.638	1.57e-05	1.551	0.000308	plasma membrane	GO:0006810 transport; GO:0055085 transmembrane transport; GO:0051179 localization; GO:0051234 establishment of localization;	GO:0016020 membrane; GO:0031226 intrinsic component of plasma membrane; GO:0044459 plasma membrane part; GO:0044425 membrane part; GO:0044464 cell part; GO:0071944 cell periphery; GO:0031224 intrinsic component of membrane; GO:0005887 integral component of plasma membrane; GO:0005623 cell; GO:0016021 integral component of membrane; GO:0005886 plasma membrane;	GO:1901265 nucleoside phosphate binding; GO:0015399 primary active transmembrane transporter activity; GO:0016817 hydrolase activity, acting on acid anhydrides; GO:0016787 hydrolase activity; GO:0016887 ATPase activity; GO:0097159 organic cyclic compound binding; GO:1901363 heterocyclic compound binding; GO:0016462 pyrophosphatase activity; GO:0003824 catalytic activity; GO:0032553 ribonucleotide…	K05673	ABCC4; ATP-binding cassette, subfamily C (CFTR/MRP), member 4	gga02010 ABC transporters - Gallus gallus (chicken);	IPR003593; IPR003439; IPR027417; IPR011527;	AAA+ ATPase domain; ABC transporter-like; P-loop containing nucleoside triphosphate hydrolase; ABC transporter type 1, transmembrane domain;
A0A1D6UPR8	Multidrug resistance-associated protein 5	ABCC5	131.68	1.481		0.866		1.141		1.951		1.69		plasma membrane	GO:0006820 anion transport; GO:0006810 transport; GO:0055085 transmembrane transport; GO:0015711 organic anion transport; GO:0006811 ion transport; GO:0071702 organic substance transport; GO:0051179 localization; GO:0051234 establishment of localization;	GO:0031224 intrinsic component of membrane; GO:0016020 membrane; GO:0016021 integral component of membrane; GO:0044425 membrane part;	GO:1901265 nucleoside phosphate binding; GO:0015399 primary active transmembrane transporter activity; GO:0022892 substrate-specific transporter activity; GO:0016817 hydrolase activity, acting on acid anhydrides; GO:0016787 hydrolase activity; GO:0022891 substrate-specific transmembrane transporter activity; GO:0016887 ATPase activity; GO:0097159 organic cyclic compound binding; GO:1901363 hetero…	K05668	ABCC5; ATP-binding cassette, subfamily C (CFTR/MRP), member 5	gga02010 ABC transporters - Gallus gallus (chicken);	IPR003593; IPR003439; IPR027417; IPR011527;	AAA+ ATPase domain; ABC transporter-like; P-loop containing nucleoside triphosphate hydrolase; ABC transporter type 1, transmembrane domain;
Q5F4B9	ATP-binding cassette sub-family D member 3	Abcd3	75.534	1.128	0.0102	1.082	0.0308	1.062	0.0165	1.108	0.000683	1.198	0.00174	plasma membrane	GO:0016053 organic acid biosynthetic process; GO:0044699 single-organism process; GO:0009058 biosynthetic process; GO:0044255 cellular lipid metabolic process; GO:0044237 cellular metabolic process; GO:0008610 lipid biosynthetic process; GO:0051234 establishment of localization; GO:0008152 metabolic process; GO:0015718 monocarboxylic acid transport; GO:0030258 lipid modification; GO:0032787 monoc…	GO:0016020 membrane; GO:0031090 organelle membrane; GO:0005737 cytoplasm; GO:0044438 microbody part; GO:0031224 intrinsic component of membrane; GO:0044424 intracellular part; GO:0005623 cell; GO:0044422 organelle part; GO:0005778 peroxisomal membrane; GO:0005740 mitochondrial envelope; GO:0031974 membrane-enclosed lumen; GO:0070013 intracellular organelle lumen; GO:0005782 peroxisomal matrix; GO…	GO:1901265 nucleoside phosphate binding; GO:0015399 primary active transmembrane transporter activity; GO:0046983 protein dimerization activity; GO:0005319 lipid transporter activity; GO:0016817 hydrolase activity, acting on acid anhydrides; GO:0022892 substrate-specific transporter activity; GO:0005515 protein binding; GO:0016787 hydrolase activity; GO:0016887 ATPase activity; GO:0097159 organic…	K05677	ABCD3; ATP-binding cassette, subfamily D (ALD), member 3	gga02010 ABC transporters - Gallus gallus (chicken); gga04146 Peroxisome - Gallus gallus (chicken);	IPR003593; IPR003439; IPR011527; IPR027417;	AAA+ ATPase domain; ABC transporter-like; ABC transporter type 1, transmembrane domain; P-loop containing nucleoside triphosphate hydrolase;
F1N9P5	ATP-binding cassette sub-family D member 4	Abcd4	70.097	1.051	0.0195	0.972	0.493	1.173	0.000971	1.268	0.00546	1.232	6.52e-05	plasma membrane	GO:0006725 cellular aromatic compound metabolic process; GO:0044281 small molecule metabolic process; GO:0044763 single-organism cellular process; GO:0044699 single-organism process; GO:1901360 organic cyclic compound metabolic process; GO:0006807 nitrogen compound metabolic process; GO:0044237 cellular metabolic process; GO:0071704 organic substance metabolic process; GO:0051234 establishment of…	GO:0043229 intracellular organelle; GO:0016020 membrane; GO:0005783 endoplasmic reticulum; GO:0042175 nuclear outer membrane-endoplasmic reticulum membrane network; GO:0005777 peroxisome; GO:0044446 intracellular organelle part; GO:0005737 cytoplasm; GO:0012505 endomembrane system; GO:0031224 intrinsic component of membrane; GO:0044424 intracellular part; GO:0005623 cell; GO:0016021 integral comp…	GO:1901265 nucleoside phosphate binding; GO:0015399 primary active transmembrane transporter activity; GO:0016817 hydrolase activity, acting on acid anhydrides; GO:0016787 hydrolase activity; GO:0016887 ATPase activity; GO:0097159 organic cyclic compound binding; GO:1901363 heterocyclic compound binding; GO:0016462 pyrophosphatase activity; GO:0003824 catalytic activity; GO:0032553 ribonucleotide…	K05678	ABCD4; ATP-binding cassette, subfamily D (ALD), member 4	gga02010 ABC transporters - Gallus gallus (chicken); gga04146 Peroxisome - Gallus gallus (chicken);	IPR003593; IPR003439; IPR011527; IPR027417;	AAA+ ATPase domain; ABC transporter-like; ABC transporter type 1, transmembrane domain; P-loop containing nucleoside triphosphate hydrolase;
Q5ZJX6	ATP-binding cassette sub-family E member 1	Abce1	67.355	0.96	0.0493	1.029	0.102	0.975	0.224	0.91	0.00519	0.937	0.0247	cytoplasm	GO:0050658 RNA transport; GO:0044085 cellular component biogenesis; GO:0022613 ribonucleoprotein complex biogenesis; GO:0006518 peptide metabolic process; GO:0033753 establishment of ribosome localization; GO:0044699 single-organism process; GO:0051169 nuclear transport; GO:0051168 nuclear export; GO:0009058 biosynthetic process; GO:0071428 rRNA-containing ribonucleoprotein complex export from nu…	GO:0043226 organelle; GO:0043231 intracellular membrane-bounded organelle; GO:0043229 intracellular organelle; GO:0016020 membrane; GO:0044464 cell part; GO:0005622 intracellular; GO:0005737 cytoplasm; GO:0044424 intracellular part; GO:0043227 membrane-bounded organelle; GO:0005623 cell; GO:0005829 cytosol; GO:0005739 mitochondrion; GO:0044444 cytoplasmic part;	GO:1901265 nucleoside phosphate binding; GO:0016817 hydrolase activity, acting on acid anhydrides; GO:0016787 hydrolase activity; GO:0098772 molecular function regulator; GO:0004857 enzyme inhibitor activity; GO:0016887 ATPase activity; GO:0008428 ribonuclease inhibitor activity; GO:0097159 organic cyclic compound binding; GO:1901363 heterocyclic compound binding; GO:0016462 pyrophosphatase activ…	K06174			IPR003593; IPR003439; IPR017896; IPR027417; IPR034348; IPR007209;	AAA+ ATPase domain; ABC transporter-like; 4Fe-4S ferredoxin-type, iron-sulphur binding domain; P-loop containing nucleoside triphosphate hydrolase; RLI, domain 1; RNase L inhibitor RLI, possible metal-binding domain;
Q5ZM62	ATP-binding cassette sub-family F member 2	ABCF2	71.243	1.024	0.193	1.024	0.538	1.129	0.000838	1.129	0.0305	1.156	0.00185	nucleus		GO:0043226 organelle; GO:0043231 intracellular membrane-bounded organelle; GO:0043229 intracellular organelle; GO:0016020 membrane; GO:0044464 cell part; GO:0005622 intracellular; GO:0005737 cytoplasm; GO:0044424 intracellular part; GO:0043227 membrane-bounded organelle; GO:0005623 cell; GO:0005739 mitochondrion; GO:0044444 cytoplasmic part;	GO:0005524 ATP binding; GO:1901265 nucleoside phosphate binding; GO:0001882 nucleoside binding; GO:0043167 ion binding; GO:0016817 hydrolase activity, acting on acid anhydrides; GO:0016787 hydrolase activity; GO:0000166 nucleotide binding; GO:0017111 nucleoside-triphosphatase activity; GO:0016887 ATPase activity; GO:0097159 organic cyclic compound binding; GO:1901363 heterocyclic compound binding…	K06185			IPR032781; IPR003593; IPR003439; IPR027417;	ABC-transporter extension domain; AAA+ ATPase domain; ABC transporter-like; P-loop containing nucleoside triphosphate hydrolase;
F1P0V5	ATP-binding cassette sub-family F member 3	ABCF3	90.014	0.927	0.123	0.938	0.311	0.998	0.964	0.987	0.833	0.925	0.24	cytoplasm,nucleus		GO:0016020 membrane;	GO:0005524 ATP binding; GO:1901265 nucleoside phosphate binding; GO:0001882 nucleoside binding; GO:0043167 ion binding; GO:0016817 hydrolase activity, acting on acid anhydrides; GO:0016787 hydrolase activity; GO:0005515 protein binding; GO:0000166 nucleotide binding; GO:0017111 nucleoside-triphosphatase activity; GO:0016887 ATPase activity; GO:0097159 organic cyclic compound binding; GO:1901363 h…	K06158			IPR032781; IPR003593; IPR003439; IPR027417;	ABC-transporter extension domain; AAA+ ATPase domain; ABC transporter-like; P-loop containing nucleoside triphosphate hydrolase;
A0A1D5PUL1	Protein ABHD1	ABHD1	43.41	0.999	0.994	0.996	0.96	1.328	0.348	1.333	0.341	1.327	0.325	extracellular				K13696			IPR029058; IPR000073;	Alpha/Beta hydrolase fold; Alpha/beta hydrolase fold-1;
F1NKJ7	"Mycophenolic acid acyl-glucuronide esterase, mitochondrial"	Abhd10	29.354	1.056	0.471	1.051	0.638	0.994	0.883	0.999	0.988	1.049	0.543	cytoplasm				K13702			IPR029058; IPR000073;	Alpha/Beta hydrolase fold; Alpha/beta hydrolase fold-1;
F1NMM5	Monoacylglycerol lipase ABHD12	ABHD12	39.931	1.122	0.0895	0.935	0.264	1.562	0.14	1.875	0.0469	1.752	0.0685	plasma membrane		GO:0031224 intrinsic component of membrane; GO:0016020 membrane; GO:0016021 integral component of membrane; GO:0044425 membrane part;		K13704			IPR029058; IPR000073;	Alpha/Beta hydrolase fold; Alpha/beta hydrolase fold-1;
Q5ZIN0	Monoacylglycerol lipase ABHD12	ABHD12	43.855	0.952	0.418	0.992	0.867	1.03	0.837	0.989	0.936	0.981	0.892	plasma membrane	GO:0044707 single-multicellular organism process; GO:0046486 glycerolipid metabolic process; GO:0008344 adult locomotory behavior; GO:0046434 organophosphate catabolic process; GO:0009628 response to abiotic stimulus; GO:0044699 single-organism process; GO:0044255 cellular lipid metabolic process; GO:0050896 response to stimulus; GO:0044237 cellular metabolic process; GO:0006796 phosphate-contain…	GO:0016020 membrane; GO:0031226 intrinsic component of plasma membrane; GO:0008328 ionotropic glutamate receptor complex; GO:0071944 cell periphery; GO:0032281 AMPA glutamate receptor complex; GO:0098802 plasma membrane receptor complex; GO:0043235 receptor complex; GO:0034703 cation channel complex; GO:0032991 macromolecular complex; GO:0031224 intrinsic component of membrane; GO:0005887 integra…	GO:0052689 carboxylic ester hydrolase activity; GO:0003824 catalytic activity; GO:0016788 hydrolase activity, acting on ester bonds; GO:0004620 phospholipase activity; GO:0004622 lysophospholipase activity; GO:0016787 hydrolase activity; GO:0016298 lipase activity; GO:0047372 acylglycerol lipase activity;	K13704			IPR029058; IPR022742;	Alpha/Beta hydrolase fold; Serine aminopeptidase, S33;
A0A1L1RPZ4	Monoacylglycerol lipase ABHD12	ABHD12	39.56	0.996		0.908		0.886		0.972		0.883		extracellular			GO:0016787 hydrolase activity; GO:0052689 carboxylic ester hydrolase activity; GO:0047372 acylglycerol lipase activity; GO:0016298 lipase activity; GO:0003824 catalytic activity; GO:0016788 hydrolase activity, acting on ester bonds;	K13704			IPR029058; IPR022742;	Alpha/Beta hydrolase fold; Serine aminopeptidase, S33;
A0A1D5PNG9	Protein ABHD14B	ABHD14B	17.586	0.836	0.143	0.922	0.537	1.182	0.633	1.072	0.851	0.988	0.974	cytoplasm				K13706			IPR029058;	Alpha/Beta hydrolase fold;
E1C7P7	Monoacylglycerol lipase ABHD6	Abhd6	38.391	0.939	0.0203	0.979	0.253	1.066	0.199	1.022	0.635	1.001	0.987	extracellular	GO:0065008 regulation of biological quality; GO:0046486 glycerolipid metabolic process; GO:0023051 regulation of signaling; GO:0009891 positive regulation of biosynthetic process; GO:0060292 long term synaptic depression; GO:0044699 single-organism process; GO:0044255 cellular lipid metabolic process; GO:0019216 regulation of lipid metabolic process; GO:0044237 cellular metabolic process; GO:0006…	GO:0016020 membrane; GO:0044421 extracellular region part; GO:0071944 cell periphery; GO:0005737 cytoplasm; GO:0032281 AMPA glutamate receptor complex; GO:0031982 vesicle; GO:0032991 macromolecular complex; GO:0031224 intrinsic component of membrane; GO:0044424 intracellular part; GO:0005887 integral component of plasma membrane; GO:0005623 cell; GO:0070062 extracellular exosome; GO:0098878 neuro…	GO:0052689 carboxylic ester hydrolase activity; GO:0003824 catalytic activity; GO:0016788 hydrolase activity, acting on ester bonds; GO:0004620 phospholipase activity; GO:0016787 hydrolase activity; GO:0016298 lipase activity; GO:0047372 acylglycerol lipase activity;	K13700			IPR029058; IPR000073;	Alpha/Beta hydrolase fold; Alpha/beta hydrolase fold-1;
E1BWJ8	Abl interactor 1	ABI1	54.99	1.074	0.0114	1.005	0.701	0.95	0.173	1.015	0.624	1.02	0.544	nucleus	GO:0097581 lamellipodium organization; GO:0032270 positive regulation of cellular protein metabolic process; GO:0061053 somite development; GO:0035282 segmentation; GO:0043009 chordate embryonic development; GO:0048666 neuron development; GO:0048869 cellular developmental process; GO:0022008 neurogenesis; GO:0018212 peptidyl-tyrosine modification; GO:0032989 cellular component morphogenesis; GO:0…	GO:0031252 cell leading edge; GO:0042995 cell projection; GO:0044421 extracellular region part; GO:0031982 vesicle; GO:0005737 cytoplasm; GO:0032991 macromolecular complex; GO:0044424 intracellular part; GO:0098858 actin-based cell projection; GO:0005623 cell; GO:0005576 extracellular region; GO:0043226 organelle; GO:0070062 extracellular exosome; GO:0031209 SCAR complex; GO:0044464 cell part; GO…	GO:0030295 protein kinase activator activity; GO:0044877 macromolecular complex binding; GO:0030296 protein tyrosine kinase activator activity; GO:0005515 protein binding; GO:0019207 kinase regulator activity; GO:0019887 protein kinase regulator activity; GO:0098772 molecular function regulator; GO:0017124 SH3 domain binding; GO:0019209 kinase activator activity; GO:0050839 cell adhesion molecule…				IPR000727; IPR001452; IPR012849;	Target SNARE coiled-coil homology domain; SH3 domain; Abl-interactor, homeo-domain homologous domain;
A0A1D5NX61	Abl interactor 2	Abi2	63.212	0.995		0.926		2.301		2.471		2.289		nucleus	GO:0050794 regulation of cellular process; GO:0045859 regulation of protein kinase activity; GO:0050731 positive regulation of peptidyl-tyrosine phosphorylation; GO:0016043 cellular component organization; GO:0032270 positive regulation of cellular protein metabolic process; GO:0050730 regulation of peptidyl-tyrosine phosphorylation; GO:0060255 regulation of macromolecule metabolic process; GO:00…	GO:0044424 intracellular part; GO:0005623 cell; GO:0044464 cell part; GO:0005622 intracellular; GO:0005737 cytoplasm;	GO:0019209 kinase activator activity; GO:0030234 enzyme regulator activity; GO:0030295 protein kinase activator activity; GO:0005488 binding; GO:0030296 protein tyrosine kinase activator activity; GO:0005515 protein binding; GO:0019207 kinase regulator activity; GO:0019887 protein kinase regulator activity; GO:0098772 molecular function regulator; GO:0008047 enzyme activator activity;	K05751	ABI2; abl interactor 2	gga04810 Regulation of actin cytoskeleton - Gallus gallus (chicken);	IPR000727; IPR001452; IPR012849;	Target SNARE coiled-coil homology domain; SH3 domain; Abl-interactor, homeo-domain homologous domain;
F1NCD9	Tyrosine-protein kinase ABL1	ABL1	123.06											nucleus	GO:0044085 cellular component biogenesis; GO:0044700 single organism signaling; GO:0010941 regulation of cell death; GO:0048008 platelet-derived growth factor receptor signaling pathway; GO:0048732 gland development; GO:0002333 transitional one stage B cell differentiation; GO:0090342 regulation of cell aging; GO:0035148 tube formation; GO:0043009 chordate embryonic development; GO:0018212 peptid…	GO:0016020 membrane; GO:0019898 extrinsic component of membrane; GO:0071944 cell periphery; GO:0005737 cytoplasm; GO:0044424 intracellular part; GO:0031234 extrinsic component of cytoplasmic side of plasma membrane; GO:0016604 nuclear body; GO:0005623 cell; GO:0009898 cytoplasmic side of plasma membrane; GO:0098562 cytoplasmic side of membrane; GO:0044422 organelle part; GO:0043228 non-membrane-b…	GO:0000149 SNARE binding; GO:0051015 actin filament binding; GO:1901265 nucleoside phosphate binding; GO:0016773 phosphotransferase activity, alcohol group as acceptor; GO:0005102 receptor binding; GO:0019901 protein kinase binding; GO:0004713 protein tyrosine kinase activity; GO:0005515 protein binding; GO:0004672 protein kinase activity; GO:1901363 heterocyclic compound binding; GO:0097159 orga…	K06619	ABL1; abelson tyrosine-protein kinase 1 [EC:2.7.10.2]	gga04110 Cell cycle - Gallus gallus (chicken); gga04012 ErbB signaling pathway - Gallus gallus (chicken);	IPR015015; IPR001452; IPR000980; IPR000719; IPR020635; IPR001245; IPR011009;	F-actin binding; SH3 domain; SH2 domain; Protein kinase domain; Tyrosine-protein kinase, catalytic domain; Serine-threonine/tyrosine-protein kinase catalytic domain; Protein kinase-like domain;
A0A1D5PIY0	Abelson tyrosine-protein kinase 2	ABL2	126.7	0.906		1.111		2.358		1.922		2.135		nucleus	GO:0016310 phosphorylation; GO:0044267 cellular protein metabolic process; GO:0018212 peptidyl-tyrosine modification; GO:0044238 primary metabolic process; GO:0044237 cellular metabolic process; GO:0006796 phosphate-containing compound metabolic process; GO:0018108 peptidyl-tyrosine phosphorylation; GO:0071704 organic substance metabolic process; GO:0018193 peptidyl-amino acid modification; GO:00…		GO:0005524 ATP binding; GO:1901265 nucleoside phosphate binding; GO:0016773 phosphotransferase activity, alcohol group as acceptor; GO:0001882 nucleoside binding; GO:0043167 ion binding; GO:0004713 protein tyrosine kinase activity; GO:0005515 protein binding; GO:0000166 nucleotide binding; GO:0004672 protein kinase activity; GO:0097159 organic cyclic compound binding; GO:1901363 heterocyclic comp…	K08887	ABL2; abelson tyrosine-protein kinase 2 [EC:2.7.10.2]	gga04012 ErbB signaling pathway - Gallus gallus (chicken);	IPR015015; IPR001452; IPR000980; IPR000719; IPR001245; IPR020635; IPR011009;	F-actin binding; SH3 domain; SH2 domain; Protein kinase domain; Serine-threonine/tyrosine-protein kinase catalytic domain; Tyrosine-protein kinase, catalytic domain; Protein kinase-like domain;
A0A1D5NWU3	Active breakpoint cluster region-related protein	ABR	97.496	1.126	0.0966	1.011	0.801	1.018	0.757	1.133	0.124	1.146	0.118	cytoplasm	GO:0050794 regulation of cellular process; GO:0044700 single organism signaling; GO:0051716 cellular response to stimulus; GO:1902531 regulation of intracellular signal transduction; GO:0035556 intracellular signal transduction; GO:0043547 positive regulation of GTPase activity; GO:0023051 regulation of signaling; GO:0044699 single-organism process; GO:0046578 regulation of Ras protein signal tra…	GO:0005623 cell; GO:0005622 intracellular; GO:0044464 cell part;	GO:0030234 enzyme regulator activity; GO:0005085 guanyl-nucleotide exchange factor activity; GO:0060589 nucleoside-triphosphatase regulator activity; GO:0005488 binding; GO:0030695 GTPase regulator activity; GO:0005515 protein binding; GO:0005088 Ras guanyl-nucleotide exchange factor activity; GO:0098772 molecular function regulator; GO:0008047 enzyme activator activity; GO:0005096 GTPase activat…	K20629			IPR011993; IPR000219; IPR008936; IPR000008; IPR001849; IPR000198;	PH domain-like; Dbl homology (DH) domain; Rho GTPase activation protein; C2 domain; Pleckstrin homology domain; Rho GTPase-activating protein domain;
E1BWF8	Active breakpoint cluster region-related protein	Abr	97.191	1.154		0.892		1.003		1.298		1.157		cytoplasm	GO:0050794 regulation of cellular process; GO:0044700 single organism signaling; GO:0051716 cellular response to stimulus; GO:1902531 regulation of intracellular signal transduction; GO:0035556 intracellular signal transduction; GO:0043547 positive regulation of GTPase activity; GO:0023051 regulation of signaling; GO:0044699 single-organism process; GO:0046578 regulation of Ras protein signal tra…	GO:0016020 membrane; GO:0005623 cell; GO:0005622 intracellular; GO:0044464 cell part;	GO:0030234 enzyme regulator activity; GO:0005085 guanyl-nucleotide exchange factor activity; GO:0060589 nucleoside-triphosphatase regulator activity; GO:0005488 binding; GO:0030695 GTPase regulator activity; GO:0005515 protein binding; GO:0005088 Ras guanyl-nucleotide exchange factor activity; GO:0098772 molecular function regulator; GO:0008047 enzyme activator activity; GO:0005096 GTPase activat…	K20629			IPR011993; IPR000219; IPR008936; IPR000008; IPR001849; IPR000198;	PH domain-like; Dbl homology (DH) domain; Rho GTPase activation protein; C2 domain; Pleckstrin homology domain; Rho GTPase-activating protein domain;
F1N9Z2	Ankyrin repeat and BTB/POZ domain-containing protein 1	Abtb1	54.757											cytoplasm	GO:0051603 proteolysis involved in cellular protein catabolic process; GO:0044257 cellular protein catabolic process; GO:0060255 regulation of macromolecule metabolic process; GO:0044267 cellular protein metabolic process; GO:0044237 cellular metabolic process; GO:0010498 proteasomal protein catabolic process; GO:0071704 organic substance metabolic process; GO:0008152 metabolic process; GO:004424…	GO:0016020 membrane; GO:0043229 intracellular organelle; GO:0043232 intracellular non-membrane-bounded organelle; GO:0071944 cell periphery; GO:0044446 intracellular organelle part; GO:0005737 cytoplasm; GO:0019005 SCF ubiquitin ligase complex; GO:0031461 cullin-RING ubiquitin ligase complex; GO:0031981 nuclear lumen; GO:0032991 macromolecular complex; GO:0044424 intracellular part; GO:0005730 nu…	GO:0005515 protein binding; GO:0031625 ubiquitin protein ligase binding; GO:0044389 ubiquitin-like protein ligase binding; GO:0005488 binding; GO:0019899 enzyme binding;	K10520			IPR011333; IPR020683; IPR000210;	SKP1/BTB/POZ domain; Ankyrin repeat-containing domain; BTB/POZ domain;
F1NB64	"3-ketoacyl-CoA thiolase B, peroxisomal"	Acaa1b	44.607	0.99	0.71	0.969	0.621	0.911	0.0356	0.931	0.288	0.902	0.00664	mitochondria	GO:0034440 lipid oxidation; GO:1901615 organic hydroxy compound metabolic process; GO:0044699 single-organism process; GO:0044255 cellular lipid metabolic process; GO:0044237 cellular metabolic process; GO:0071704 organic substance metabolic process; GO:0008152 metabolic process; GO:0030258 lipid modification; GO:0044248 cellular catabolic process; GO:0032787 monocarboxylic acid metabolic process…	GO:0016020 membrane; GO:0043231 intracellular membrane-bounded organelle; GO:0043226 organelle; GO:0043229 intracellular organelle; GO:0044464 cell part; GO:0005622 intracellular; GO:0005777 peroxisome; GO:0042579 microbody; GO:0005737 cytoplasm; GO:0044424 intracellular part; GO:0043227 membrane-bounded organelle; GO:0005623 cell; GO:0044444 cytoplasmic part;	GO:0016627 oxidoreductase activity, acting on the CH-CH group of donors; GO:0016634 oxidoreductase activity, acting on the CH-CH group of donors, oxygen as acceptor; GO:0016746 transferase activity, transferring acyl groups; GO:0003824 catalytic activity; GO:0003997 acyl-CoA oxidase activity; GO:0016401 palmitoyl-CoA oxidase activity; GO:0016740 transferase activity; GO:0016747 transferase activi…	K07513	ACAA1; acetyl-CoA acyltransferase 1 [EC:2.3.1.16]	gga01040 Biosynthesis of unsaturated fatty acids - Gallus gallus (chicken); gga00071 Fatty acid degradation - Gallus gallus (chicken); gga01212 Fatty acid metabolism - Gallus gallus (chicken); gga04146 Peroxisome - Gallus gallus (chicken); gga00280 Valine, leucine and isoleucine degradation - Gallus gallus (chicken); gga01100 Metabolic pathways - Gallus gallus (chicken); gga03320 PPAR signaling p…	IPR016039; IPR020616; IPR020617;	Thiolase-like; Thiolase, N-terminal; Thiolase, C-terminal;
A0A1D5PL36	"3-ketoacyl-CoA thiolase, mitochondrial"	ACAA2	41.654	1.052	0.195	1.012	0.701	1.108	0.0819	1.152	0.0267	1.166	0.0283	mitochondria	GO:0008152 metabolic process;		GO:0016746 transferase activity, transferring acyl groups; GO:0016747 transferase activity, transferring acyl groups other than amino-acyl groups; GO:0003824 catalytic activity; GO:0016740 transferase activity;	K07508	ACAA2; acetyl-CoA acyltransferase 2 [EC:2.3.1.16]	gga00280 Valine, leucine and isoleucine degradation - Gallus gallus (chicken); gga00071 Fatty acid degradation - Gallus gallus (chicken); gga01100 Metabolic pathways - Gallus gallus (chicken); gga00062 Fatty acid elongation - Gallus gallus (chicken); gga01212 Fatty acid metabolism - Gallus gallus (chicken);	IPR016039; IPR020616; IPR020617;	Thiolase-like; Thiolase, N-terminal; Thiolase, C-terminal;
A0A1D5PBX7	Acetyl-CoA carboxylase	ACAC	265.46	0.885	0.018	1.021	0.579	0.997	0.948	0.864	0.0331	0.883	0.0771	cytoplasm	GO:0044711 single-organism biosynthetic process; GO:0016053 organic acid biosynthetic process; GO:0044281 small molecule metabolic process; GO:0044763 single-organism cellular process; GO:0044699 single-organism process; GO:0009058 biosynthetic process; GO:0044255 cellular lipid metabolic process; GO:0006631 fatty acid metabolic process; GO:0044238 primary metabolic process; GO:0044237 cellular m…		GO:0005524 ATP binding; GO:1901265 nucleoside phosphate binding; GO:0016885 ligase activity, forming carbon-carbon bonds; GO:0001882 nucleoside binding; GO:0043167 ion binding; GO:0016874 ligase activity; GO:0000166 nucleotide binding; GO:1901363 heterocyclic compound binding; GO:0003989 acetyl-CoA carboxylase activity; GO:0016879 ligase activity, forming carbon-nitrogen bonds; GO:0097159 organic…	K11262	ACACA; acetyl-CoA carboxylase / biotin carboxylase 1 [EC:6.4.1.2 6.3.4.14]	gga00061 Fatty acid biosynthesis - Gallus gallus (chicken); gga00620 Pyruvate metabolism - Gallus gallus (chicken); gga01100 Metabolic pathways - Gallus gallus (chicken); gga04910 Insulin signaling pathway - Gallus gallus (chicken); gga00640 Propanoate metabolism - Gallus gallus (chicken); gga01212 Fatty acid metabolism - Gallus gallus (chicken);	IPR011762; IPR000022; IPR029045; IPR011053; IPR005481; IPR000089; IPR005479; IPR013815; IPR013537; IPR016185; IPR011764; IPR011761; IPR005482; IPR013816; IPR011763; IPR011054;	Acetyl-coenzyme A carboxyltransferase, N-terminal; Carboxyl transferase; ClpP/crotonase-like domain; Single hybrid motif; Biotin carboxylase-like, N-terminal domain; Biotin/lipoyl attachment; Carbamoyl-phosphate synthetase large subunit-like, ATP-binding domain; ATP-grasp fold, subdomain 1; Acetyl-CoA carboxylase, central domain; Pre-ATP-grasp domain; Biotin carboxylation domain; ATP-grasp fold; …
Q5ZHT1	Acyl-CoA dehydrogenase family member 11	ACAD11	87.001	1.039	0.508	1.024	0.287	1.004	0.955	1.018	0.646	1.043	0.366	nucleus	GO:0044699 single-organism process; GO:0008152 metabolic process; GO:0055114 oxidation-reduction process; GO:0044710 single-organism metabolic process;	GO:0043226 organelle; GO:0043231 intracellular membrane-bounded organelle; GO:0043229 intracellular organelle; GO:0044464 cell part; GO:0005622 intracellular; GO:0005777 peroxisome; GO:0042579 microbody; GO:0005737 cytoplasm; GO:0044424 intracellular part; GO:0005623 cell; GO:0043227 membrane-bounded organelle; GO:0044444 cytoplasmic part;	GO:1901265 nucleoside phosphate binding; GO:0050660 flavin adenine dinucleotide binding; GO:0043167 ion binding; GO:0000166 nucleotide binding; GO:0048037 cofactor binding; GO:0016491 oxidoreductase activity; GO:0016627 oxidoreductase activity, acting on the CH-CH group of donors; GO:1901363 heterocyclic compound binding; GO:0097159 organic cyclic compound binding; GO:0003824 catalytic activity; …	K11730			IPR009100; IPR013786; IPR006091; IPR002575; IPR009075; IPR011009;	Acyl-CoA dehydrogenase/oxidase, N-terminal and middle domain; Acyl-CoA dehydrogenase/oxidase, N-terminal; Acyl-CoA oxidase/dehydrogenase, central domain; Aminoglycoside phosphotransferase; Acyl-CoA dehydrogenase/oxidase C-terminal; Protein kinase-like domain;
A0A1D5Q013	Acyl-CoA dehydrogenase family member 11	ACAD11	83.896	0.948		1.009		1.11		1.043		1.052		nucleus	GO:0044699 single-organism process; GO:0008152 metabolic process; GO:0055114 oxidation-reduction process; GO:0044710 single-organism metabolic process;		GO:1901265 nucleoside phosphate binding; GO:0050660 flavin adenine dinucleotide binding; GO:0043167 ion binding; GO:0000166 nucleotide binding; GO:0048037 cofactor binding; GO:0016491 oxidoreductase activity; GO:0016627 oxidoreductase activity, acting on the CH-CH group of donors; GO:1901363 heterocyclic compound binding; GO:0097159 organic cyclic compound binding; GO:0003824 catalytic activity; …	K11730			IPR013786; IPR009100; IPR006091; IPR002575; IPR009075; IPR011009;	Acyl-CoA dehydrogenase/oxidase, N-terminal; Acyl-CoA dehydrogenase/oxidase, N-terminal and middle domain; Acyl-CoA oxidase/dehydrogenase, central domain; Aminoglycoside phosphotransferase; Acyl-CoA dehydrogenase/oxidase C-terminal; Protein kinase-like domain;
A0A1L1RRC4	"Isobutyryl-CoA dehydrogenase, mitochondrial"	ACAD8	44.118	0.996	0.8	0.941	0.272	0.946	0.384	1.002	0.984	0.942	0.344	mitochondria	GO:0008152 metabolic process; GO:0055114 oxidation-reduction process; GO:0044710 single-organism metabolic process; GO:0044699 single-organism process; GO:0044238 primary metabolic process; GO:0071704 organic substance metabolic process; GO:0006629 lipid metabolic process;		GO:1901265 nucleoside phosphate binding; GO:0050660 flavin adenine dinucleotide binding; GO:0043167 ion binding; GO:0000166 nucleotide binding; GO:0048037 cofactor binding; GO:0016491 oxidoreductase activity; GO:0016627 oxidoreductase activity, acting on the CH-CH group of donors; GO:1901363 heterocyclic compound binding; GO:0097159 organic cyclic compound binding; GO:0003824 catalytic activity; …	K11538	ACAD8; isobutyryl-CoA dehydrogenase [EC:1.3.99.-]	gga00280 Valine, leucine and isoleucine degradation - Gallus gallus (chicken); gga01100 Metabolic pathways - Gallus gallus (chicken);	IPR009100; IPR013786; IPR006091; IPR009075;	Acyl-CoA dehydrogenase/oxidase, N-terminal and middle domain; Acyl-CoA dehydrogenase/oxidase, N-terminal; Acyl-CoA oxidase/dehydrogenase, central domain; Acyl-CoA dehydrogenase/oxidase C-terminal;
F1NEF6	"Acyl-CoA dehydrogenase family member 9, mitochondrial"	ACAD9	67.634	1.028	0.294	0.973	0.225	1.063	0.0345	1.123	0.00121	1.093	0.0124	mitochondria	GO:0044085 cellular component biogenesis; GO:0016043 cellular component organization; GO:0034622 cellular macromolecular complex assembly; GO:0071822 protein complex subunit organization; GO:0010257 NADH dehydrogenase complex assembly; GO:0055114 oxidation-reduction process; GO:0044699 single-organism process; GO:0043933 macromolecular complex subunit organization; GO:0032981 mitochondrial respir…	GO:0043226 organelle; GO:0043231 intracellular membrane-bounded organelle; GO:0043229 intracellular organelle; GO:0030425 dendrite; GO:0005634 nucleus; GO:0042995 cell projection; GO:0036477 somatodendritic compartment; GO:0005622 intracellular; GO:0044464 cell part; GO:0005737 cytoplasm; GO:0043005 neuron projection; GO:0044424 intracellular part; GO:0043227 membrane-bounded organelle; GO:000562…	GO:1901265 nucleoside phosphate binding; GO:0050660 flavin adenine dinucleotide binding; GO:0043167 ion binding; GO:0000166 nucleotide binding; GO:0048037 cofactor binding; GO:0016491 oxidoreductase activity; GO:0016627 oxidoreductase activity, acting on the CH-CH group of donors; GO:1901363 heterocyclic compound binding; GO:0097159 organic cyclic compound binding; GO:0003824 catalytic activity; …	K15980			IPR009100; IPR013786; IPR006091; IPR009075;	Acyl-CoA dehydrogenase/oxidase, N-terminal and middle domain; Acyl-CoA dehydrogenase/oxidase, N-terminal; Acyl-CoA oxidase/dehydrogenase, central domain; Acyl-CoA dehydrogenase/oxidase C-terminal;
F1NC38	"Long-chain specific acyl-CoA dehydrogenase, mitochondrial"	Acadl	47.873	0.991	0.403	0.985	0.414	1.097	0.133	1.103	0.126	1.087	0.167	mitochondria	GO:0016042 lipid catabolic process; GO:0044712 single-organism catabolic process; GO:0055114 oxidation-reduction process; GO:0044281 small molecule metabolic process; GO:0044763 single-organism cellular process; GO:0044699 single-organism process; GO:0072329 monocarboxylic acid catabolic process; GO:0044255 cellular lipid metabolic process; GO:0044282 small molecule catabolic process; GO:0006631 …		GO:1901265 nucleoside phosphate binding; GO:0050660 flavin adenine dinucleotide binding; GO:0043167 ion binding; GO:0000166 nucleotide binding; GO:0048037 cofactor binding; GO:0016491 oxidoreductase activity; GO:0016627 oxidoreductase activity, acting on the CH-CH group of donors; GO:1901363 heterocyclic compound binding; GO:0097159 organic cyclic compound binding; GO:0003824 catalytic activity; …	K00255	ACADL; long-chain-acyl-CoA dehydrogenase [EC:1.3.8.8]	gga00071 Fatty acid degradation - Gallus gallus (chicken); gga01100 Metabolic pathways - Gallus gallus (chicken); gga03320 PPAR signaling pathway - Gallus gallus (chicken); gga01212 Fatty acid metabolism - Gallus gallus (chicken);	IPR009100; IPR013786; IPR006091; IPR009075;	Acyl-CoA dehydrogenase/oxidase, N-terminal and middle domain; Acyl-CoA dehydrogenase/oxidase, N-terminal; Acyl-CoA oxidase/dehydrogenase, central domain; Acyl-CoA dehydrogenase/oxidase C-terminal;
A0A1L1RR98	"Short-chain specific acyl-CoA dehydrogenase, mitochondrial"	Acads	40.079	0.972	0.589	0.984	0.841	0.995	0.951	0.982	0.864	0.966	0.742	cytoplasm	GO:0044699 single-organism process; GO:0008152 metabolic process; GO:0055114 oxidation-reduction process; GO:0044710 single-organism metabolic process;		GO:1901265 nucleoside phosphate binding; GO:0050660 flavin adenine dinucleotide binding; GO:0043167 ion binding; GO:0000166 nucleotide binding; GO:0048037 cofactor binding; GO:0016491 oxidoreductase activity; GO:0016627 oxidoreductase activity, acting on the CH-CH group of donors; GO:1901363 heterocyclic compound binding; GO:0097159 organic cyclic compound binding; GO:0003824 catalytic activity; …	K00248	ACADS; butyryl-CoA dehydrogenase [EC:1.3.8.1]	gga00650 Butanoate metabolism - Gallus gallus (chicken); gga00280 Valine, leucine and isoleucine degradation - Gallus gallus (chicken); gga00071 Fatty acid degradation - Gallus gallus (chicken); gga01100 Metabolic pathways - Gallus gallus (chicken); gga01200 Carbon metabolism - Gallus gallus (chicken); gga01212 Fatty acid metabolism - Gallus gallus (chicken);	IPR013786; IPR009100; IPR006091; IPR009075;	Acyl-CoA dehydrogenase/oxidase, N-terminal; Acyl-CoA dehydrogenase/oxidase, N-terminal and middle domain; Acyl-CoA oxidase/dehydrogenase, central domain; Acyl-CoA dehydrogenase/oxidase C-terminal;
Q5ZL56	"Short-chain specific acyl-CoA dehydrogenase, mitochondrial"	Acads	44.614	0.989		0.998		0.99		0.98		0.979		mitochondria	GO:0044699 single-organism process; GO:0008152 metabolic process; GO:0055114 oxidation-reduction process; GO:0044710 single-organism metabolic process;	GO:0043229 intracellular organelle; GO:0005737 cytoplasm; GO:0044446 intracellular organelle part; GO:0031981 nuclear lumen; GO:0044424 intracellular part; GO:0005623 cell; GO:0005739 mitochondrion; GO:0044422 organelle part; GO:0043226 organelle; GO:0043231 intracellular membrane-bounded organelle; GO:0031974 membrane-enclosed lumen; GO:0005654 nucleoplasm; GO:0005634 nucleus; GO:0070013 intrace…	GO:1901265 nucleoside phosphate binding; GO:0050660 flavin adenine dinucleotide binding; GO:0043167 ion binding; GO:0000166 nucleotide binding; GO:0048037 cofactor binding; GO:0016491 oxidoreductase activity; GO:0016627 oxidoreductase activity, acting on the CH-CH group of donors; GO:1901363 heterocyclic compound binding; GO:0097159 organic cyclic compound binding; GO:0003824 catalytic activity; …	K00248	ACADS; butyryl-CoA dehydrogenase [EC:1.3.8.1]	gga00650 Butanoate metabolism - Gallus gallus (chicken); gga00280 Valine, leucine and isoleucine degradation - Gallus gallus (chicken); gga00071 Fatty acid degradation - Gallus gallus (chicken); gga01100 Metabolic pathways - Gallus gallus (chicken); gga01200 Carbon metabolism - Gallus gallus (chicken); gga01212 Fatty acid metabolism - Gallus gallus (chicken);	IPR013786; IPR009100; IPR006091; IPR009075;	Acyl-CoA dehydrogenase/oxidase, N-terminal; Acyl-CoA dehydrogenase/oxidase, N-terminal and middle domain; Acyl-CoA oxidase/dehydrogenase, central domain; Acyl-CoA dehydrogenase/oxidase C-terminal;
A0A1D5P9K6	"Short/branched chain specific acyl-CoA dehydrogenase, mitochondrial"	ACADSB	47.405	1.027	0.132	1.014	0.719	1.008	0.786	1.022	0.657	1.036	0.328	mitochondria	GO:0044699 single-organism process; GO:0008152 metabolic process; GO:0055114 oxidation-reduction process; GO:0044710 single-organism metabolic process;		GO:1901265 nucleoside phosphate binding; GO:0050660 flavin adenine dinucleotide binding; GO:0043167 ion binding; GO:0000166 nucleotide binding; GO:0048037 cofactor binding; GO:0016491 oxidoreductase activity; GO:0016627 oxidoreductase activity, acting on the CH-CH group of donors; GO:1901363 heterocyclic compound binding; GO:0097159 organic cyclic compound binding; GO:0003824 catalytic activity; …	K09478	ACADSB; short/branched chain acyl-CoA dehydrogenase [EC:1.3.99.12]	gga00280 Valine, leucine and isoleucine degradation - Gallus gallus (chicken); gga00071 Fatty acid degradation - Gallus gallus (chicken); gga01100 Metabolic pathways - Gallus gallus (chicken); gga01212 Fatty acid metabolism - Gallus gallus (chicken);	IPR009100; IPR013786; IPR006091; IPR009075;	Acyl-CoA dehydrogenase/oxidase, N-terminal and middle domain; Acyl-CoA dehydrogenase/oxidase, N-terminal; Acyl-CoA oxidase/dehydrogenase, central domain; Acyl-CoA dehydrogenase/oxidase C-terminal;
Q5ZK62	"Arf-GAP with coiled-coil, ANK repeat and PH domain-containing protein 2"	ACAP2	88.453	0.895	0.0877	0.987	0.83	0.944	0.0694	0.856	0.00727	0.845	0.0174	cytoplasm	GO:0051716 cellular response to stimulus; GO:1990089 response to nerve growth factor; GO:0043547 positive regulation of GTPase activity; GO:1990090 cellular response to nerve growth factor stimulus; GO:0071310 cellular response to organic substance; GO:0071363 cellular response to growth factor stimulus; GO:0010033 response to organic substance; GO:0050896 response to stimulus; GO:0043085 positiv…	GO:0010008 endosome membrane; GO:0043229 intracellular organelle; GO:0097708 intracellular vesicle; GO:0016020 membrane; GO:0098588 bounding membrane of organelle; GO:0031410 cytoplasmic vesicle; GO:0031090 organelle membrane; GO:0005737 cytoplasm; GO:0044446 intracellular organelle part; GO:0031982 vesicle; GO:0044433 cytoplasmic vesicle part; GO:0044440 endosomal part; GO:0012505 endomembrane s…	GO:0031267 small GTPase binding; GO:0060589 nucleoside-triphosphatase regulator activity; GO:0030695 GTPase regulator activity; GO:0043167 ion binding; GO:0005515 protein binding; GO:0098772 molecular function regulator; GO:0017137 Rab GTPase binding; GO:0030234 enzyme regulator activity; GO:0017016 Ras GTPase binding; GO:0005488 binding; GO:0046872 metal ion binding; GO:0043169 cation binding; G…	K12489	ACAP; Arf-GAP with coiled-coil, ANK repeat and PH domain-containing protein	gga04144 Endocytosis - Gallus gallus (chicken);	IPR027267; IPR011993; IPR020683; IPR001849;	Arfaptin homology (AH) domain/BAR domain; PH domain-like; Ankyrin repeat-containing domain; Pleckstrin homology domain;
A0A1D5PSG5	"Arf-GAP with coiled-coil, ANK repeat and PH domain-containing protein 3"	ACAP3	71.29	1.375		0.935		1.851		2.724		2.546		nucleus	GO:0051336 regulation of hydrolase activity; GO:0043547 positive regulation of GTPase activity; GO:0051345 positive regulation of hydrolase activity; GO:0050790 regulation of catalytic activity; GO:0044093 positive regulation of molecular function; GO:0065009 regulation of molecular function; GO:0043087 regulation of GTPase activity; GO:0065007 biological regulation; GO:0043085 positive regulatio…		GO:0098772 molecular function regulator; GO:0030234 enzyme regulator activity; GO:0008047 enzyme activator activity; GO:0060589 nucleoside-triphosphatase regulator activity; GO:0005096 GTPase activator activity; GO:0030695 GTPase regulator activity;	K12489	ACAP; Arf-GAP with coiled-coil, ANK repeat and PH domain-containing protein	gga04144 Endocytosis - Gallus gallus (chicken);	IPR027267; IPR011993; IPR001849;	Arfaptin homology (AH) domain/BAR domain; PH domain-like; Pleckstrin homology domain;
E1C0Q5	"Acetyl-CoA acetyltransferase A, mitochondrial"	acat1-a	44.09	1.026	0.356	1.026	0.378	1.072	0.0394	1.072	0.0478	1.1	0.0279	mitochondria	GO:0051188 cofactor biosynthetic process; GO:1901606 alpha-amino acid catabolic process; GO:0009116 nucleoside metabolic process; GO:0042278 purine nucleoside metabolic process; GO:0009117 nucleotide metabolic process; GO:0044699 single-organism process; GO:0009163 nucleoside biosynthetic process; GO:0046129 purine ribonucleoside biosynthetic process; GO:0044255 cellular lipid metabolic process; …	GO:0016020 membrane; GO:0043229 intracellular organelle; GO:0044421 extracellular region part; GO:0044429 mitochondrial part; GO:0031090 organelle membrane; GO:0031967 organelle envelope; GO:0044446 intracellular organelle part; GO:0031982 vesicle; GO:0005737 cytoplasm; GO:0044424 intracellular part; GO:0005623 cell; GO:0005576 extracellular region; GO:0044422 organelle part; GO:0005739 mitochond…	GO:0016746 transferase activity, transferring acyl groups; GO:0003824 catalytic activity; GO:0016830 carbon-carbon lyase activity; GO:0016885 ligase activity, forming carbon-carbon bonds; GO:0016874 ligase activity; GO:0016829 lyase activity; GO:0003988 acetyl-CoA C-acyltransferase activity; GO:0016408 C-acyltransferase activity; GO:0003985 acetyl-CoA C-acetyltransferase activity; GO:0016740 tran…	K00626	E2.3.1.9; acetyl-CoA C-acetyltransferase [EC:2.3.1.9]	gga00650 Butanoate metabolism - Gallus gallus (chicken); gga00071 Fatty acid degradation - Gallus gallus (chicken); gga00072 Synthesis and degradation of ketone bodies - Gallus gallus (chicken); gga00380 Tryptophan metabolism - Gallus gallus (chicken); gga00310 Lysine degradation - Gallus gallus (chicken); gga01200 Carbon metabolism - Gallus gallus (chicken); gga00640 Propanoate metabolism - Gall…	IPR016039; IPR020616; IPR020617;	Thiolase-like; Thiolase, N-terminal; Thiolase, C-terminal;
F1NT20	"Acetyl-CoA acetyltransferase, cytosolic"	ACAT2	40.886	0.999	0.977	1.01	0.71	1.025	0.535	1.015	0.726	1.025	0.575	peroxisome	GO:0034440 lipid oxidation; GO:0044699 single-organism process; GO:0044255 cellular lipid metabolic process; GO:0044237 cellular metabolic process; GO:0071704 organic substance metabolic process; GO:0008152 metabolic process; GO:0030258 lipid modification; GO:0044248 cellular catabolic process; GO:0032787 monocarboxylic acid metabolic process; GO:0009987 cellular process; GO:0006629 lipid metabol…	GO:0043229 intracellular organelle; GO:0044421 extracellular region part; GO:0043232 intracellular non-membrane-bounded organelle; GO:0044446 intracellular organelle part; GO:0005737 cytoplasm; GO:0031982 vesicle; GO:0031981 nuclear lumen; GO:0044424 intracellular part; GO:0005730 nucleolus; GO:0005829 cytosol; GO:0005623 cell; GO:0005576 extracellular region; GO:0005739 mitochondrion; GO:0044422…	GO:0016746 transferase activity, transferring acyl groups; GO:0003824 catalytic activity; GO:0003988 acetyl-CoA C-acyltransferase activity; GO:0016408 C-acyltransferase activity; GO:0003985 acetyl-CoA C-acetyltransferase activity; GO:0016740 transferase activity; GO:0016747 transferase activity, transferring acyl groups other than amino-acyl groups; GO:0016407 acetyltransferase activity; GO:00164…	K00626	E2.3.1.9; acetyl-CoA C-acetyltransferase [EC:2.3.1.9]	gga00650 Butanoate metabolism - Gallus gallus (chicken); gga00071 Fatty acid degradation - Gallus gallus (chicken); gga00072 Synthesis and degradation of ketone bodies - Gallus gallus (chicken); gga00380 Tryptophan metabolism - Gallus gallus (chicken); gga00310 Lysine degradation - Gallus gallus (chicken); gga01200 Carbon metabolism - Gallus gallus (chicken); gga00640 Propanoate metabolism - Gall…	IPR016039; IPR020616; IPR020617;	Thiolase-like; Thiolase, N-terminal; Thiolase, C-terminal;
F1P5I8	Golgi resident protein GCP60	ACBD3	59.568	1.034	0.369	1.003	0.865	0.921	0.1	0.949	0.119	0.952	0.124	nucleus	GO:0006810 transport; GO:0051179 localization; GO:0051234 establishment of localization;	GO:0043229 intracellular organelle; GO:0016020 membrane; GO:0005737 cytoplasm; GO:0031224 intrinsic component of membrane; GO:0012505 endomembrane system; GO:0044424 intracellular part; GO:0005623 cell; GO:0016021 integral component of membrane; GO:0043231 intracellular membrane-bounded organelle; GO:0043226 organelle; GO:0005622 intracellular; GO:0044464 cell part; GO:0044425 membrane part; GO:0…	GO:0051018 protein kinase A binding; GO:0000062 fatty-acyl-CoA binding; GO:0034237 protein kinase A regulatory subunit binding; GO:0005488 binding; GO:0043167 ion binding; GO:0005515 protein binding; GO:0043168 anion binding; GO:0048037 cofactor binding; GO:1901681 sulfur compound binding; GO:0050662 coenzyme binding;				IPR000582; IPR009038; IPR014352;	Acyl-CoA-binding protein, ACBP; GOLD domain; FERM/acyl-CoA-binding protein, 3-helical bundle;
Q5ZHQ6	Acyl-CoA-binding domain-containing protein 5	ACBD5	54.454	1.046	0.683	1.007	0.963	1.001	0.979	1.039	0.729	1.046	0.678	cytoplasm	GO:0006810 transport; GO:0008152 metabolic process; GO:0030242 pexophagy; GO:0044248 cellular catabolic process; GO:0051179 localization; GO:0006914 autophagy; GO:0009987 cellular process; GO:0044237 cellular metabolic process; GO:0009056 catabolic process; GO:0051234 establishment of localization;	GO:0031903 microbody membrane; GO:0043229 intracellular organelle; GO:0016020 membrane; GO:0098588 bounding membrane of organelle; GO:0044439 peroxisomal part; GO:0031090 organelle membrane; GO:0005777 peroxisome; GO:0044446 intracellular organelle part; GO:0005737 cytoplasm; GO:0044438 microbody part; GO:0031224 intrinsic component of membrane; GO:0044424 intracellular part; GO:0005623 cell; GO:…	GO:0000062 fatty-acyl-CoA binding; GO:0005488 binding; GO:0043167 ion binding; GO:0008289 lipid binding; GO:0043168 anion binding; GO:0048037 cofactor binding; GO:1901681 sulfur compound binding; GO:0050662 coenzyme binding;				IPR000582; IPR014352;	Acyl-CoA-binding protein, ACBP; FERM/acyl-CoA-binding protein, 3-helical bundle;
E1C483	Acyl-CoA-binding domain-containing protein 6	ACBD6	29.365	1.016	0.798	1.05	0.446	0.932	0.126	0.902	0.0383	0.947	0.404	nucleus			GO:0000062 fatty-acyl-CoA binding; GO:0005488 binding; GO:0043167 ion binding; GO:0005515 protein binding; GO:0043168 anion binding; GO:0048037 cofactor binding; GO:1901681 sulfur compound binding; GO:0050662 coenzyme binding;				IPR020683; IPR000582; IPR014352;	Ankyrin repeat-containing domain; Acyl-CoA-binding protein, ACBP; FERM/acyl-CoA-binding protein, 3-helical bundle;
A0A1D5PAD0	Probable acyl-CoA dehydrogenase 6	acdh-6	33.096	1.118	0.00938	0.978	0.581	1.034	0.505	1.181	0.0334	1.156	0.0225	cytoplasm,nucleus	GO:0044699 single-organism process; GO:0008152 metabolic process; GO:0055114 oxidation-reduction process; GO:0044710 single-organism metabolic process;		GO:1901265 nucleoside phosphate binding; GO:0050660 flavin adenine dinucleotide binding; GO:0043167 ion binding; GO:0000166 nucleotide binding; GO:0048037 cofactor binding; GO:0016491 oxidoreductase activity; GO:0016627 oxidoreductase activity, acting on the CH-CH group of donors; GO:1901363 heterocyclic compound binding; GO:0097159 organic cyclic compound binding; GO:0003824 catalytic activity; …	K11731			IPR013786; IPR009100; IPR006091; IPR009075;	Acyl-CoA dehydrogenase/oxidase, N-terminal; Acyl-CoA dehydrogenase/oxidase, N-terminal and middle domain; Acyl-CoA oxidase/dehydrogenase, central domain; Acyl-CoA dehydrogenase/oxidase C-terminal;
A0A1D5PSE5	ATP-citrate synthase	ACLY	121.15	1.071	0.503	1.106	0.174	0.98	0.863	0.948	0.566	1.049	0.651	cytoplasm	GO:0006790 sulfur compound metabolic process; GO:0051188 cofactor biosynthetic process; GO:0072350 tricarboxylic acid metabolic process; GO:0071616 acyl-CoA biosynthetic process; GO:0044281 small molecule metabolic process; GO:0044763 single-organism cellular process; GO:0035383 thioester metabolic process; GO:0044699 single-organism process; GO:0009058 biosynthetic process; GO:0006732 coenzyme m…	GO:0044424 intracellular part; GO:0005623 cell; GO:0044464 cell part; GO:0005622 intracellular; GO:0005737 cytoplasm;	GO:0005524 ATP binding; GO:1901265 nucleoside phosphate binding; GO:0046912 transferase activity, transferring acyl groups, acyl groups converted into alkyl on transfer; GO:0001882 nucleoside binding; GO:0043167 ion binding; GO:0000166 nucleotide binding; GO:0048037 cofactor binding; GO:0003878 ATP citrate synthase activity; GO:0097159 organic cyclic compound binding; GO:1901363 heterocyclic comp…	K01648	ACLY; ATP citrate (pro-S)-lyase [EC:2.3.3.8]	gga00020 Citrate cycle (TCA cycle) - Gallus gallus (chicken); gga01100 Metabolic pathways - Gallus gallus (chicken);	IPR016143; IPR016142; IPR032263; IPR005811; IPR013816; IPR016040; IPR003781; IPR016102;	Citrate synthase-like, small alpha subdomain; Citrate synthase-like, large alpha subdomain; ATP-citrate synthase, citrate-binding domain; ATP-citrate lyase/succinyl-CoA ligase; ATP-grasp fold, subdomain 2; NAD(P)-binding domain; CoA-binding; Succinyl-CoA synthetase-like;
F1P269	ATP-citrate synthase	Acly	120.14											cytoplasm	GO:0051188 cofactor biosynthetic process; GO:0016053 organic acid biosynthetic process; GO:0044699 single-organism process; GO:0044255 cellular lipid metabolic process; GO:0009058 biosynthetic process; GO:0044237 cellular metabolic process; GO:0035384 thioester biosynthetic process; GO:0044272 sulfur compound biosynthetic process; GO:0008610 lipid biosynthetic process; GO:0071704 organic substanc…	GO:0044464 cell part; GO:0005622 intracellular; GO:0005737 cytoplasm; GO:0032991 macromolecular complex; GO:0044424 intracellular part; GO:0043234 protein complex; GO:0005623 cell; GO:0005829 cytosol; GO:0009346 citrate lyase complex; GO:0044444 cytoplasmic part;	GO:0005524 ATP binding; GO:1901265 nucleoside phosphate binding; GO:0046912 transferase activity, transferring acyl groups, acyl groups converted into alkyl on transfer; GO:0001882 nucleoside binding; GO:0043167 ion binding; GO:0000166 nucleotide binding; GO:0048037 cofactor binding; GO:0003878 ATP citrate synthase activity; GO:0097159 organic cyclic compound binding; GO:1901363 heterocyclic comp…	K01648	ACLY; ATP citrate (pro-S)-lyase [EC:2.3.3.8]	gga00020 Citrate cycle (TCA cycle) - Gallus gallus (chicken); gga01100 Metabolic pathways - Gallus gallus (chicken);	IPR016143; IPR016142; IPR005811; IPR032263; IPR013816; IPR016040; IPR003781; IPR016102;	Citrate synthase-like, small alpha subdomain; Citrate synthase-like, large alpha subdomain; ATP-citrate lyase/succinyl-CoA ligase; ATP-citrate synthase, citrate-binding domain; ATP-grasp fold, subdomain 2; NAD(P)-binding domain; CoA-binding; Succinyl-CoA synthetase-like;
Q90875	Cytoplasmic aconitate hydratase	ACO1	98.073	1.052	0.0862	1.04	0.195	0.99	0.68	1.001	0.96	1.042	0.189	cytoplasm	GO:0006879 cellular iron ion homeostasis; GO:0065008 regulation of biological quality; GO:0055076 transition metal ion homeostasis; GO:0030003 cellular cation homeostasis; GO:0055072 iron ion homeostasis; GO:0044699 single-organism process; GO:0050896 response to stimulus; GO:0044237 cellular metabolic process; GO:0055082 cellular chemical homeostasis; GO:0071704 organic substance metabolic proce…	GO:0044424 intracellular part; GO:0005623 cell; GO:0044464 cell part; GO:0005622 intracellular; GO:0005737 cytoplasm;	GO:0003723 RNA binding; GO:0043167 ion binding; GO:0003994 aconitate hydratase activity; GO:0016829 lyase activity; GO:0016836 hydro-lyase activity; GO:0051539 4 iron, 4 sulfur cluster binding; GO:0016835 carbon-oxygen lyase activity; GO:1901363 heterocyclic compound binding; GO:0097159 organic cyclic compound binding; GO:0003824 catalytic activity; GO:0005488 binding; GO:0051536 iron-sulfur clus…	K01681	ACO; aconitate hydratase [EC:4.2.1.3]	gga00020 Citrate cycle (TCA cycle) - Gallus gallus (chicken); gga01230 Biosynthesis of amino acids - Gallus gallus (chicken); gga01100 Metabolic pathways - Gallus gallus (chicken); gga00630 Glyoxylate and dicarboxylate metabolism - Gallus gallus (chicken); gga01200 Carbon metabolism - Gallus gallus (chicken); gga01210 2-Oxocarboxylic acid metabolism - Gallus gallus (chicken);	IPR001030; IPR000573; IPR015932; IPR015928; IPR015931;	Aconitase/3-isopropylmalate dehydratase large subunit, alpha/beta/alpha domain; Aconitase A/isopropylmalate dehydratase small subunit, swivel domain; Aconitase/3-isopropylmalate dehydratase large subunit, alpha/beta/alpha, subdomain 2; Aconitase/3-isopropylmalate dehydratase, swivel; Aconitase/3-isopropylmalate dehydratase large subunit, alpha/beta/alpha, subdomain 1/3;
A0A1D5PZ66	"Aconitate hydratase, mitochondrial"	Aco2	84.678	0.992	0.517	0.979	0.413	1.025	0.562	1.039	0.439	1.016	0.695	mitochondria	GO:0072350 tricarboxylic acid metabolic process; GO:0055114 oxidation-reduction process; GO:0044281 small molecule metabolic process; GO:0044763 single-organism cellular process; GO:0006099 tricarboxylic acid cycle; GO:0044699 single-organism process; GO:0044238 primary metabolic process; GO:0045333 cellular respiration; GO:0044237 cellular metabolic process; GO:0071704 organic substance metaboli…	GO:0043226 organelle; GO:0043231 intracellular membrane-bounded organelle; GO:0043229 intracellular organelle; GO:0044464 cell part; GO:0005622 intracellular; GO:0005737 cytoplasm; GO:0044424 intracellular part; GO:0043227 membrane-bounded organelle; GO:0005623 cell; GO:0005739 mitochondrion; GO:0044444 cytoplasmic part;	GO:0003824 catalytic activity; GO:0051536 iron-sulfur cluster binding; GO:0005488 binding; GO:0043167 ion binding; GO:0003994 aconitate hydratase activity; GO:0016829 lyase activity; GO:0043169 cation binding; GO:0046872 metal ion binding; GO:0016836 hydro-lyase activity; GO:0051539 4 iron, 4 sulfur cluster binding; GO:0016835 carbon-oxygen lyase activity; GO:0051540 metal cluster binding;	K01681	ACO; aconitate hydratase [EC:4.2.1.3]	gga00020 Citrate cycle (TCA cycle) - Gallus gallus (chicken); gga01230 Biosynthesis of amino acids - Gallus gallus (chicken); gga01100 Metabolic pathways - Gallus gallus (chicken); gga00630 Glyoxylate and dicarboxylate metabolism - Gallus gallus (chicken); gga01200 Carbon metabolism - Gallus gallus (chicken); gga01210 2-Oxocarboxylic acid metabolism - Gallus gallus (chicken);	IPR001030; IPR000573; IPR015928; IPR015932; IPR015931;	Aconitase/3-isopropylmalate dehydratase large subunit, alpha/beta/alpha domain; Aconitase A/isopropylmalate dehydratase small subunit, swivel domain; Aconitase/3-isopropylmalate dehydratase, swivel; Aconitase/3-isopropylmalate dehydratase large subunit, alpha/beta/alpha, subdomain 2; Aconitase/3-isopropylmalate dehydratase large subunit, alpha/beta/alpha, subdomain 1/3;
F1NY53	Cis-aconitate decarboxylase	Acod1	52.352	2.33	3.53e-05	0.981	0.708	0.948	0.377	2.251	0.000236	2.209	7.67e-05	nucleus	GO:0009968 negative regulation of signal transduction; GO:0002922 positive regulation of humoral immune response; GO:0023051 regulation of signaling; GO:0002759 regulation of antimicrobial humoral response; GO:0044699 single-organism process; GO:0044255 cellular lipid metabolic process; GO:0044237 cellular metabolic process; GO:0019679 propionate metabolic process, methylcitrate cycle; GO:0009607…	GO:0043226 organelle; GO:0043231 intracellular membrane-bounded organelle; GO:0043229 intracellular organelle; GO:0044464 cell part; GO:0005622 intracellular; GO:0005737 cytoplasm; GO:0044424 intracellular part; GO:0043227 membrane-bounded organelle; GO:0005623 cell; GO:0005739 mitochondrion; GO:0044444 cytoplasmic part;	GO:0003824 catalytic activity; GO:0016830 carbon-carbon lyase activity; GO:0016831 carboxy-lyase activity; GO:0016829 lyase activity; GO:0016836 hydro-lyase activity; GO:0016835 carbon-oxygen lyase activity; GO:0047613 aconitate decarboxylase activity; GO:0047547 2-methylcitrate dehydratase activity;	K17724
A0A1D5PSF4	Acyl-coenzyme A thioesterase 1	ACOT1	51.172	1.071	0.298	1.027	0.617	1.025	0.832	1.07	0.551	1.098	0.396	mitochondria	GO:0006790 sulfur compound metabolic process; GO:0008152 metabolic process; GO:0006793 phosphorus metabolic process; GO:0035383 thioester metabolic process; GO:0006732 coenzyme metabolic process; GO:0044237 cellular metabolic process; GO:0009987 cellular process; GO:0006637 acyl-CoA metabolic process; GO:0051186 cofactor metabolic process; GO:0071704 organic substance metabolic process;		GO:0016787 hydrolase activity; GO:0016790 thiolester hydrolase activity; GO:0003824 catalytic activity; GO:0016788 hydrolase activity, acting on ester bonds;	K01068	ACOT1_2_4; acyl-coenzyme A thioesterase 1/2/4 [EC:3.1.2.2]	gga01040 Biosynthesis of unsaturated fatty acids - Gallus gallus (chicken); gga01100 Metabolic pathways - Gallus gallus (chicken); gga00062 Fatty acid elongation - Gallus gallus (chicken);	IPR006862; IPR014940; IPR029058;	Acyl-CoA thioester hydrolase/bile acid-CoA amino acid N-acetyltransferase; BAAT/Acyl-CoA thioester hydrolase C-terminal; Alpha/Beta hydrolase fold;
E1BU39	Acyl-coenzyme A thioesterase 1	ACOT1	47.062	0.874		0.929		1.04		0.978		0.909		mitochondria	GO:0006790 sulfur compound metabolic process; GO:0044281 small molecule metabolic process; GO:0035383 thioester metabolic process; GO:0044763 single-organism cellular process; GO:0044699 single-organism process; GO:0006732 coenzyme metabolic process; GO:0044255 cellular lipid metabolic process; GO:0006631 fatty acid metabolic process; GO:0044238 primary metabolic process; GO:0044237 cellular meta…	GO:0043226 organelle; GO:0043231 intracellular membrane-bounded organelle; GO:0043229 intracellular organelle; GO:0044464 cell part; GO:0005622 intracellular; GO:0005777 peroxisome; GO:0042579 microbody; GO:0005737 cytoplasm; GO:0044424 intracellular part; GO:0005623 cell; GO:0043227 membrane-bounded organelle; GO:0044444 cytoplasmic part;	GO:0047617 acyl-CoA hydrolase activity; GO:0016787 hydrolase activity; GO:0016289 CoA hydrolase activity; GO:0016790 thiolester hydrolase activity; GO:0003824 catalytic activity; GO:0016788 hydrolase activity, acting on ester bonds;	K01068	ACOT1_2_4; acyl-coenzyme A thioesterase 1/2/4 [EC:3.1.2.2]	gga01040 Biosynthesis of unsaturated fatty acids - Gallus gallus (chicken); gga01100 Metabolic pathways - Gallus gallus (chicken); gga00062 Fatty acid elongation - Gallus gallus (chicken);	IPR006862; IPR014940; IPR029058;	Acyl-CoA thioester hydrolase/bile acid-CoA amino acid N-acetyltransferase; BAAT/Acyl-CoA thioester hydrolase C-terminal; Alpha/Beta hydrolase fold;
E1BZQ4	Acyl-coenzyme A thioesterase 11	Acot11	68.421	0.854	0.0311	0.906	0.00868	1.112	0.209	1.048	0.475	0.949	0.451	extracellular	GO:0009409 response to cold; GO:0050896 response to stimulus; GO:0006950 response to stress; GO:0009628 response to abiotic stimulus; GO:0009266 response to temperature stimulus;	GO:0070062 extracellular exosome; GO:0043226 organelle; GO:0044421 extracellular region part; GO:0044464 cell part; GO:0005622 intracellular; GO:0005737 cytoplasm; GO:0031982 vesicle; GO:1903561 extracellular vesicle; GO:0044424 intracellular part; GO:0005623 cell; GO:0005829 cytosol; GO:0043227 membrane-bounded organelle; GO:0005576 extracellular region; GO:0043230 extracellular organelle; GO:00…	GO:0008289 lipid binding; GO:0005488 binding;	K12417			IPR006683; IPR002913; IPR023393; IPR029069; IPR033120;	Thioesterase domain; START domain; START-like domain; HotDog domain; Hotdog acyl-CoA thioesterase (ACOT)-type domain;
A0A1D5PCD6	Acyl-coenzyme A thioesterase 11	Acot11	65.518	0.957		0.971		1.093		1.076		1.045		nucleus			GO:0008289 lipid binding; GO:0005488 binding;	K12417			IPR006683; IPR002913; IPR023393; IPR029069; IPR033120;	Thioesterase domain; START domain; START-like domain; HotDog domain; Hotdog acyl-CoA thioesterase (ACOT)-type domain;
A0A1L1RWX6	Acyl-coenzyme A thioesterase 13	ACOT13	9.7353	0.918	0.0386	0.981	0.636	0.939	0.212	0.879	0.0578	0.862	0.0311	cytoplasm,nucleus				K17362			IPR029069;	HotDog domain;
F1NDF0	"Acyl-coenzyme A thioesterase 2, mitochondrial"	ACOT2	47.019	1.11	0.507	1.023	0.924	0.909	0.378	0.986	0.946	1.008	0.96	mitochondria	GO:0006790 sulfur compound metabolic process; GO:0044281 small molecule metabolic process; GO:0035383 thioester metabolic process; GO:0044763 single-organism cellular process; GO:0044699 single-organism process; GO:0006732 coenzyme metabolic process; GO:0044255 cellular lipid metabolic process; GO:0006631 fatty acid metabolic process; GO:0044238 primary metabolic process; GO:0044237 cellular meta…	GO:0044424 intracellular part; GO:0005623 cell; GO:0044464 cell part; GO:0005622 intracellular; GO:0005737 cytoplasm;	GO:0047617 acyl-CoA hydrolase activity; GO:0016787 hydrolase activity; GO:0016289 CoA hydrolase activity; GO:0016790 thiolester hydrolase activity; GO:0003824 catalytic activity; GO:0016788 hydrolase activity, acting on ester bonds;	K01068	ACOT1_2_4; acyl-coenzyme A thioesterase 1/2/4 [EC:3.1.2.2]	gga01040 Biosynthesis of unsaturated fatty acids - Gallus gallus (chicken); gga01100 Metabolic pathways - Gallus gallus (chicken); gga00062 Fatty acid elongation - Gallus gallus (chicken);	IPR006862; IPR014940; IPR029058;	Acyl-CoA thioester hydrolase/bile acid-CoA amino acid N-acetyltransferase; BAAT/Acyl-CoA thioester hydrolase C-terminal; Alpha/Beta hydrolase fold;
A0A1D5P097	Cytosolic acyl coenzyme A thioester hydrolase	Acot7	38.295	1.346	0.00169	1.009	0.854	1.099	0.619	1.466	0.0693	1.479	0.0622	cytoplasm				K17360	ACOT7; acyl-coenzyme A thioesterase 7 [EC:3.1.2.2]	gga01040 Biosynthesis of unsaturated fatty acids - Gallus gallus (chicken); gga00062 Fatty acid elongation - Gallus gallus (chicken);	IPR006683; IPR029069; IPR033120;	Thioesterase domain; HotDog domain; Hotdog acyl-CoA thioesterase (ACOT)-type domain;
E1BVK8	Acyl-coenzyme A thioesterase 8	Acot8	36.149	1.046	0.29	0.998	0.935	0.966	0.519	1.012	0.791	1.01	0.841	cytoplasm	GO:0044699 single-organism process; GO:0044255 cellular lipid metabolic process; GO:0044237 cellular metabolic process; GO:0008152 metabolic process; GO:0045225 negative regulation of CD4 biosynthetic process; GO:0032787 monocarboxylic acid metabolic process; GO:0010558 negative regulation of macromolecule biosynthetic process; GO:1903019 negative regulation of glycoprotein metabolic process; GO:…	GO:0043229 intracellular organelle; GO:0044439 peroxisomal part; GO:0005777 peroxisome; GO:0005737 cytoplasm; GO:0044446 intracellular organelle part; GO:0044438 microbody part; GO:0044424 intracellular part; GO:0005623 cell; GO:0005739 mitochondrion; GO:0044422 organelle part; GO:0031974 membrane-enclosed lumen; GO:0043226 organelle; GO:0043231 intracellular membrane-bounded organelle; GO:007001…	GO:0052815 medium-chain acyl-CoA hydrolase activity; GO:0005102 receptor binding; GO:0003824 catalytic activity; GO:0005488 binding; GO:0016788 hydrolase activity, acting on ester bonds; GO:0047617 acyl-CoA hydrolase activity; GO:0016289 CoA hydrolase activity; GO:0016787 hydrolase activity; GO:0005515 protein binding; GO:0016790 thiolester hydrolase activity; GO:0016290 palmitoyl-CoA hydrolase a…	K11992	ACOT8; acyl-CoA thioesterase 8 [EC:3.1.2.27]	gga00120 Primary bile acid biosynthesis - Gallus gallus (chicken); gga01100 Metabolic pathways - Gallus gallus (chicken); gga04146 Peroxisome - Gallus gallus (chicken);	IPR029069;	HotDog domain;
F1NNU7	"Acyl-coenzyme A thioesterase 9, mitochondrial"	ACOT9	48.34	1.172	9.58e-05	0.963	0.0509	1.092	0.0178	1.329	0.000266	1.28	0.000248	mitochondria				K17361			IPR029069; IPR033120;	HotDog domain; Hotdog acyl-CoA thioesterase (ACOT)-type domain;
F1NY37	Peroxisomal acyl-coenzyme A oxidase 1	ACOX1	74.513	1.086	0.0492	0.993	0.814	0.993	0.891	1.085	0.126	1.078	0.195	cytoplasm	GO:0033559 unsaturated fatty acid metabolic process; GO:0000003 reproduction; GO:0034440 lipid oxidation; GO:0033540 fatty acid beta-oxidation using acyl-CoA oxidase; GO:0022414 reproductive process; GO:1901568 fatty acid derivative metabolic process; GO:0044699 single-organism process; GO:0044255 cellular lipid metabolic process; GO:0044237 cellular metabolic process; GO:0071704 organic substanc…	GO:0016020 membrane; GO:0031090 organelle membrane; GO:0071944 cell periphery; GO:0005737 cytoplasm; GO:0044438 microbody part; GO:0044424 intracellular part; GO:0005623 cell; GO:0044422 organelle part; GO:0005778 peroxisomal membrane; GO:0043228 non-membrane-bounded organelle; GO:0031974 membrane-enclosed lumen; GO:0005654 nucleoplasm; GO:0070013 intracellular organelle lumen; GO:0005622 intrace…	GO:0016634 oxidoreductase activity, acting on the CH-CH group of donors, oxygen as acceptor; GO:1901265 nucleoside phosphate binding; GO:0047485 protein N-terminus binding; GO:0050660 flavin adenine dinucleotide binding; GO:0005102 receptor binding; GO:0043167 ion binding; GO:0003997 acyl-CoA oxidase activity; GO:0005515 protein binding; GO:0000166 nucleotide binding; GO:0030165 PDZ domain bindin…	K00232	E1.3.3.6; acyl-CoA oxidase [EC:1.3.3.6]	gga01040 Biosynthesis of unsaturated fatty acids - Gallus gallus (chicken); gga00071 Fatty acid degradation - Gallus gallus (chicken); gga01100 Metabolic pathways - Gallus gallus (chicken); gga00592 alpha-Linolenic acid metabolism - Gallus gallus (chicken); gga03320 PPAR signaling pathway - Gallus gallus (chicken); gga01212 Fatty acid metabolism - Gallus gallus (chicken); gga04146 Peroxisome - Ga…	IPR029320; IPR009100; IPR013786; IPR006091; IPR002655; IPR009075;	Acyl-coenzyme A oxidase, N-terminal; Acyl-CoA dehydrogenase/oxidase, N-terminal and middle domain; Acyl-CoA dehydrogenase/oxidase, N-terminal; Acyl-CoA oxidase/dehydrogenase, central domain; Acyl-CoA oxidase, C-terminal; Acyl-CoA dehydrogenase/oxidase C-terminal;
A0A1D5P388	Peroxisomal acyl-coenzyme A oxidase 2	ACOX2	65.559											cytoskeleton	GO:0034440 lipid oxidation; GO:0044699 single-organism process; GO:0044255 cellular lipid metabolic process; GO:0044237 cellular metabolic process; GO:0071704 organic substance metabolic process; GO:0008152 metabolic process; GO:0030258 lipid modification; GO:0044248 cellular catabolic process; GO:0032787 monocarboxylic acid metabolic process; GO:0009987 cellular process; GO:0006629 lipid metabol…	GO:0043226 organelle; GO:0043231 intracellular membrane-bounded organelle; GO:0043229 intracellular organelle; GO:0044464 cell part; GO:0005622 intracellular; GO:0005777 peroxisome; GO:0042579 microbody; GO:0005737 cytoplasm; GO:0044424 intracellular part; GO:0005623 cell; GO:0043227 membrane-bounded organelle; GO:0044444 cytoplasmic part;	GO:0016634 oxidoreductase activity, acting on the CH-CH group of donors, oxygen as acceptor; GO:1901265 nucleoside phosphate binding; GO:0050660 flavin adenine dinucleotide binding; GO:0043167 ion binding; GO:0003997 acyl-CoA oxidase activity; GO:0000166 nucleotide binding; GO:0048037 cofactor binding; GO:0016491 oxidoreductase activity; GO:0016627 oxidoreductase activity, acting on the CH-CH gro…	K10214	ACOX2; 3alpha,7alpha,12alpha-trihydroxy-5beta-cholestanoyl-CoA 24-hydroxylase [EC:1.17.99.3]	gga00120 Primary bile acid biosynthesis - Gallus gallus (chicken); gga01100 Metabolic pathways - Gallus gallus (chicken); gga03320 PPAR signaling pathway - Gallus gallus (chicken); gga04146 Peroxisome - Gallus gallus (chicken);	IPR029320; IPR009100; IPR013786; IPR002655; IPR009075;	Acyl-coenzyme A oxidase, N-terminal; Acyl-CoA dehydrogenase/oxidase, N-terminal and middle domain; Acyl-CoA dehydrogenase/oxidase, N-terminal; Acyl-CoA oxidase, C-terminal; Acyl-CoA dehydrogenase/oxidase C-terminal;
E1C1E9	Peroxisomal acyl-coenzyme A oxidase 3	ACOX3	83.421	0.918	0.0374	0.899	0.182	0.991	0.531	1.012	0.836	0.91	0.0461	nucleus	GO:0034440 lipid oxidation; GO:0044699 single-organism process; GO:0044255 cellular lipid metabolic process; GO:0044237 cellular metabolic process; GO:0071704 organic substance metabolic process; GO:0008152 metabolic process; GO:0030258 lipid modification; GO:0044248 cellular catabolic process; GO:0032787 monocarboxylic acid metabolic process; GO:0009987 cellular process; GO:0006629 lipid metabol…	GO:0043226 organelle; GO:0043231 intracellular membrane-bounded organelle; GO:0043229 intracellular organelle; GO:0016020 membrane; GO:0044464 cell part; GO:0005622 intracellular; GO:0005777 peroxisome; GO:0042579 microbody; GO:0005737 cytoplasm; GO:0044424 intracellular part; GO:0005623 cell; GO:0043227 membrane-bounded organelle; GO:0005739 mitochondrion; GO:0044444 cytoplasmic part;	GO:0016634 oxidoreductase activity, acting on the CH-CH group of donors, oxygen as acceptor; GO:1901265 nucleoside phosphate binding; GO:0050660 flavin adenine dinucleotide binding; GO:0005102 receptor binding; GO:0043167 ion binding; GO:0003997 acyl-CoA oxidase activity; GO:0005515 protein binding; GO:0000166 nucleotide binding; GO:0048037 cofactor binding; GO:0016491 oxidoreductase activity; GO…	K00232	E1.3.3.6; acyl-CoA oxidase [EC:1.3.3.6]	gga01040 Biosynthesis of unsaturated fatty acids - Gallus gallus (chicken); gga00071 Fatty acid degradation - Gallus gallus (chicken); gga01100 Metabolic pathways - Gallus gallus (chicken); gga00592 alpha-Linolenic acid metabolism - Gallus gallus (chicken); gga03320 PPAR signaling pathway - Gallus gallus (chicken); gga01212 Fatty acid metabolism - Gallus gallus (chicken); gga04146 Peroxisome - Ga…	IPR029320; IPR009100; IPR013786; IPR006091; IPR002655; IPR009075;	Acyl-coenzyme A oxidase, N-terminal; Acyl-CoA dehydrogenase/oxidase, N-terminal and middle domain; Acyl-CoA dehydrogenase/oxidase, N-terminal; Acyl-CoA oxidase/dehydrogenase, central domain; Acyl-CoA oxidase, C-terminal; Acyl-CoA dehydrogenase/oxidase C-terminal;
Q5ZKG5	Low molecular weight phosphotyrosine protein phosphatase	ACP1	18.196	1.058	0.144	0.933	0.113	0.903	0.16	1.024	0.707	0.955	0.471	cytoplasm	GO:0035335 peptidyl-tyrosine dephosphorylation; GO:0044267 cellular protein metabolic process; GO:0044238 primary metabolic process; GO:0006470 protein dephosphorylation; GO:0016311 dephosphorylation; GO:0044237 cellular metabolic process; GO:0006796 phosphate-containing compound metabolic process; GO:0071704 organic substance metabolic process; GO:0008152 metabolic process; GO:0006793 phosphorus…	GO:0044424 intracellular part; GO:0005623 cell; GO:0044464 cell part; GO:0005622 intracellular; GO:0005737 cytoplasm;	GO:0003993 acid phosphatase activity; GO:0004725 protein tyrosine phosphatase activity; GO:0003824 catalytic activity; GO:0042578 phosphoric ester hydrolase activity; GO:0016791 phosphatase activity; GO:0016788 hydrolase activity, acting on ester bonds; GO:0004726 non-membrane spanning protein tyrosine phosphatase activity; GO:0016787 hydrolase activity; GO:0004721 phosphoprotein phosphatase acti…	K14394	ACP1; low molecular weight phosphotyrosine protein phosphatase [EC:3.1.3.2 3.1.3.48]	gga00740 Riboflavin metabolism - Gallus gallus (chicken); gga00730 Thiamine metabolism - Gallus gallus (chicken); gga01100 Metabolic pathways - Gallus gallus (chicken);	IPR023485;	Phosphotyrosine protein phosphatase I superfamily;
A0A1D5P9Z1	Low molecular weight phosphotyrosine protein phosphatase	ACP1	18.085	0.885	0.0176	0.971	0.784	1.33	0.348	1.213	0.555	1.178	0.6	extracellular	GO:0035335 peptidyl-tyrosine dephosphorylation; GO:0044267 cellular protein metabolic process; GO:0044238 primary metabolic process; GO:0006470 protein dephosphorylation; GO:0016311 dephosphorylation; GO:0044237 cellular metabolic process; GO:0006796 phosphate-containing compound metabolic process; GO:0071704 organic substance metabolic process; GO:0008152 metabolic process; GO:0006793 phosphorus…	GO:0044424 intracellular part; GO:0005623 cell; GO:0044464 cell part; GO:0005622 intracellular; GO:0005737 cytoplasm;	GO:0004726 non-membrane spanning protein tyrosine phosphatase activity; GO:0016787 hydrolase activity; GO:0004721 phosphoprotein phosphatase activity; GO:0003993 acid phosphatase activity; GO:0003824 catalytic activity; GO:0042578 phosphoric ester hydrolase activity; GO:0004725 protein tyrosine phosphatase activity; GO:0016791 phosphatase activity; GO:0016788 hydrolase activity, acting on ester b…	K14394	ACP1; low molecular weight phosphotyrosine protein phosphatase [EC:3.1.3.2 3.1.3.48]	gga00740 Riboflavin metabolism - Gallus gallus (chicken); gga00730 Thiamine metabolism - Gallus gallus (chicken); gga01100 Metabolic pathways - Gallus gallus (chicken);	IPR023485;	Phosphotyrosine protein phosphatase I superfamily;
F1NDT9	Lysosomal acid phosphatase	ACP2	48.193	0.746	0.0115	0.943	0.341	0.912	0.34	0.722	0.0194	0.681	0.0138	plasma membrane	GO:0032502 developmental process; GO:0016043 cellular component organization; GO:0044707 single-multicellular organism process; GO:0048731 system development; GO:0044699 single-organism process; GO:0032501 multicellular organismal process; GO:0044237 cellular metabolic process; GO:0016311 dephosphorylation; GO:0006796 phosphate-containing compound metabolic process; GO:0007040 lysosome organizati…	GO:0043229 intracellular organelle; GO:0016020 membrane; GO:0044421 extracellular region part; GO:0005737 cytoplasm; GO:0031982 vesicle; GO:0031224 intrinsic component of membrane; GO:0044424 intracellular part; GO:0005623 cell; GO:0016021 integral component of membrane; GO:0005576 extracellular region; GO:0043226 organelle; GO:0070062 extracellular exosome; GO:0043231 intracellular membrane-boun…	GO:0016787 hydrolase activity; GO:0003993 acid phosphatase activity; GO:0003824 catalytic activity; GO:0042578 phosphoric ester hydrolase activity; GO:0016791 phosphatase activity; GO:0016788 hydrolase activity, acting on ester bonds;	K14410	ACP2; lysosomal acid phosphatase [EC:3.1.3.2]	gga00740 Riboflavin metabolism - Gallus gallus (chicken); gga01100 Metabolic pathways - Gallus gallus (chicken); gga04142 Lysosome - Gallus gallus (chicken);
F1NRT5	Lysophosphatidic acid phosphatase type 6	ACP6	50.748	1.079	0.181	1.049	0.361	1.069	0.553	1.099	0.407	1.153	0.244	mitochondria	GO:0032502 developmental process; GO:0002244 hematopoietic progenitor cell differentiation; GO:0044707 single-multicellular organism process; GO:0048731 system development; GO:0048869 cellular developmental process; GO:0044763 single-organism cellular process; GO:0044699 single-organism process; GO:0002520 immune system development; GO:0002376 immune system process; GO:0016311 dephosphorylation; …	GO:0043226 organelle; GO:0043231 intracellular membrane-bounded organelle; GO:0043229 intracellular organelle; GO:0044464 cell part; GO:0005622 intracellular; GO:0005737 cytoplasm; GO:0044424 intracellular part; GO:0043227 membrane-bounded organelle; GO:0005623 cell; GO:0005739 mitochondrion; GO:0044444 cytoplasmic part;	GO:0016787 hydrolase activity; GO:0003993 acid phosphatase activity; GO:0003824 catalytic activity; GO:0042578 phosphoric ester hydrolase activity; GO:0016791 phosphatase activity; GO:0016788 hydrolase activity, acting on ester bonds;	K14395
Q5ZKR7	Long-chain-fatty-acid--CoA ligase ACSBG2	ACSBG2	84.206	1.443	0.000223	0.887	0.000526	1.097	0.358	1.785	0.00086	1.583	0.00244	cytoplasm	GO:0044281 small molecule metabolic process; GO:0044763 single-organism cellular process; GO:0044699 single-organism process; GO:0044255 cellular lipid metabolic process; GO:0006631 fatty acid metabolic process; GO:0044238 primary metabolic process; GO:0044237 cellular metabolic process; GO:0071704 organic substance metabolic process; GO:0008152 metabolic process; GO:0001676 long-chain fatty acid…	GO:0044424 intracellular part; GO:0005623 cell; GO:0044464 cell part; GO:0005622 intracellular; GO:0005737 cytoplasm;	GO:0005524 ATP binding; GO:1901265 nucleoside phosphate binding; GO:0004467 long-chain fatty acid-CoA ligase activity; GO:0016874 ligase activity; GO:0001882 nucleoside binding; GO:0043167 ion binding; GO:0016877 ligase activity, forming carbon-sulfur bonds; GO:0000166 nucleotide binding; GO:0097159 organic cyclic compound binding; GO:1901363 heterocyclic compound binding; GO:0032549 ribonucleosi…	K15013	ACSBG; long-chain-fatty-acid--CoA ligase ACSBG [EC:6.2.1.3]	gga00061 Fatty acid biosynthesis - Gallus gallus (chicken); gga00071 Fatty acid degradation - Gallus gallus (chicken); gga01100 Metabolic pathways - Gallus gallus (chicken); gga04920 Adipocytokine signaling pathway - Gallus gallus (chicken); gga03320 PPAR signaling pathway - Gallus gallus (chicken); gga01212 Fatty acid metabolism - Gallus gallus (chicken);	IPR000873;	AMP-dependent synthetase/ligase;
F1NI43	Long-chain-fatty-acid--CoA ligase ACSBG2	ACSBG2	80.987	1.43	0.0271	0.879	0.0747	1.109	0.586	1.804	0.00603	1.586	0.0103	cytoplasm	GO:0008152 metabolic process;		GO:0003824 catalytic activity;	K15013	ACSBG; long-chain-fatty-acid--CoA ligase ACSBG [EC:6.2.1.3]	gga00061 Fatty acid biosynthesis - Gallus gallus (chicken); gga00071 Fatty acid degradation - Gallus gallus (chicken); gga01100 Metabolic pathways - Gallus gallus (chicken); gga04920 Adipocytokine signaling pathway - Gallus gallus (chicken); gga03320 PPAR signaling pathway - Gallus gallus (chicken); gga01212 Fatty acid metabolism - Gallus gallus (chicken);	IPR000873;	AMP-dependent synthetase/ligase;
E1BS15	"Acyl-CoA synthetase family member 2, mitochondrial"	ACSF2	68.77	1.083	0.0548	1.097	0.108	1.302	0.0632	1.285	0.0879	1.411	0.0249	nucleus	GO:0008152 metabolic process;	GO:0043226 organelle; GO:0043231 intracellular membrane-bounded organelle; GO:0043229 intracellular organelle; GO:0044464 cell part; GO:0005622 intracellular; GO:0005737 cytoplasm; GO:0044424 intracellular part; GO:0043227 membrane-bounded organelle; GO:0005623 cell; GO:0005739 mitochondrion; GO:0044444 cytoplasmic part;	GO:0003824 catalytic activity;	K00666			IPR025110; IPR000873;	AMP-binding enzyme C-terminal domain; AMP-dependent synthetase/ligase;
A0A1D5PFD2	"Acyl-CoA synthetase family member 3, mitochondrial"	ACSF3	65.308	1.032	0.495	0.971	0.533	0.987	0.855	1.049	0.516	1.019	0.784	mitochondria	GO:0008152 metabolic process;		GO:0003824 catalytic activity;	K18660	ACSF3; malonyl-CoA/methylmalonyl-CoA synthetase [EC:6.2.1.-]	gga00280 Valine, leucine and isoleucine degradation - Gallus gallus (chicken);	IPR025110; IPR000873;	AMP-binding enzyme C-terminal domain; AMP-dependent synthetase/ligase;
Q5F420	Long-chain-fatty-acid--CoA ligase 1	ACSL1	78.561	2.259	6.86e-06	0.99	0.409	1.485	0.000845	3.39	5.31e-08	3.356	1.69e-07	cytoplasm	GO:0008152 metabolic process;		GO:0003824 catalytic activity;	K01897	ACSL; long-chain acyl-CoA synthetase [EC:6.2.1.3]	gga00061 Fatty acid biosynthesis - Gallus gallus (chicken); gga00071 Fatty acid degradation - Gallus gallus (chicken); gga04216 Ferroptosis - Gallus gallus (chicken); gga01100 Metabolic pathways - Gallus gallus (chicken); gga04920 Adipocytokine signaling pathway - Gallus gallus (chicken); gga03320 PPAR signaling pathway - Gallus gallus (chicken); gga01212 Fatty acid metabolism - Gallus gallus (ch…	IPR000873;	AMP-dependent synthetase/ligase;
F1P451	Long-chain-fatty-acid--CoA ligase 3	ACSL3	79.33	1.156	0.00627	0.977	0.586	1.022	0.721	1.209	0.0372	1.181	0.0459	endoplasmic reticulum	GO:0044085 cellular component biogenesis; GO:0060627 regulation of vesicle-mediated transport; GO:0009891 positive regulation of biosynthetic process; GO:0051046 regulation of secretion; GO:0034379 very-low-density lipoprotein particle assembly; GO:0044699 single-organism process; GO:0044255 cellular lipid metabolic process; GO:0019216 regulation of lipid metabolic process; GO:0044237 cellular me…	GO:0043229 intracellular organelle; GO:0016020 membrane; GO:0005783 endoplasmic reticulum; GO:0043232 intracellular non-membrane-bounded organelle; GO:0005737 cytoplasm; GO:0031224 intrinsic component of membrane; GO:0012505 endomembrane system; GO:0044424 intracellular part; GO:0005623 cell; GO:0016021 integral component of membrane; GO:0043228 non-membrane-bounded organelle; GO:0043231 intracel…	GO:0004467 long-chain fatty acid-CoA ligase activity; GO:0003824 catalytic activity; GO:0005488 binding; GO:0019901 protein kinase binding; GO:0016874 ligase activity; GO:0015645 fatty acid ligase activity; GO:0019904 protein domain specific binding; GO:0016877 ligase activity, forming carbon-sulfur bonds; GO:0005515 protein binding; GO:0019900 kinase binding; GO:0019899 enzyme binding;	K01897	ACSL; long-chain acyl-CoA synthetase [EC:6.2.1.3]	gga00061 Fatty acid biosynthesis - Gallus gallus (chicken); gga00071 Fatty acid degradation - Gallus gallus (chicken); gga04216 Ferroptosis - Gallus gallus (chicken); gga01100 Metabolic pathways - Gallus gallus (chicken); gga04920 Adipocytokine signaling pathway - Gallus gallus (chicken); gga03320 PPAR signaling pathway - Gallus gallus (chicken); gga01212 Fatty acid metabolism - Gallus gallus (ch…	IPR000873;	AMP-dependent synthetase/ligase;
F1ND19	Long-chain-fatty-acid--CoA ligase 4	Acsl4	74.518	1.353	3.25e-05	0.994	0.338	1.085	0.0748	1.478	0.00011	1.469	0.000123	cytoplasm	GO:0032502 developmental process; GO:0007399 nervous system development; GO:0044707 single-multicellular organism process; GO:0048699 generation of neurons; GO:0048731 system development; GO:0044281 small molecule metabolic process; GO:0048869 cellular developmental process; GO:0044763 single-organism cellular process; GO:0044699 single-organism process; GO:0022008 neurogenesis; GO:0044255 cellul…	GO:0043229 intracellular organelle; GO:0016020 membrane; GO:0044421 extracellular region part; GO:0043232 intracellular non-membrane-bounded organelle; GO:0005737 cytoplasm; GO:0031982 vesicle; GO:0044424 intracellular part; GO:0005623 cell; GO:0005576 extracellular region; GO:0005739 mitochondrion; GO:0044422 organelle part; GO:0043228 non-membrane-bounded organelle; GO:0043231 intracellular mem…	GO:0004467 long-chain fatty acid-CoA ligase activity; GO:0003824 catalytic activity; GO:0047676 arachidonate-CoA ligase activity; GO:0016874 ligase activity; GO:0015645 fatty acid ligase activity; GO:0016877 ligase activity, forming carbon-sulfur bonds; GO:0031957 very long-chain fatty acid-CoA ligase activity; GO:0016878 acid-thiol ligase activity;	K01897	ACSL; long-chain acyl-CoA synthetase [EC:6.2.1.3]	gga00061 Fatty acid biosynthesis - Gallus gallus (chicken); gga00071 Fatty acid degradation - Gallus gallus (chicken); gga04216 Ferroptosis - Gallus gallus (chicken); gga01100 Metabolic pathways - Gallus gallus (chicken); gga04920 Adipocytokine signaling pathway - Gallus gallus (chicken); gga03320 PPAR signaling pathway - Gallus gallus (chicken); gga01212 Fatty acid metabolism - Gallus gallus (ch…	IPR000873;	AMP-dependent synthetase/ligase;
F1NLR1	"Acetyl-coenzyme A synthetase 2-like, mitochondrial"	Acss1	73.595	1.096	0.00177	0.938	0.0319	1.096	0.0148	1.28	0.000789	1.201	0.00154	mitochondria	GO:0019427 acetyl-CoA biosynthetic process from acetate; GO:0051188 cofactor biosynthetic process; GO:0044699 single-organism process; GO:0009058 biosynthetic process; GO:0044237 cellular metabolic process; GO:0035384 thioester biosynthetic process; GO:0044272 sulfur compound biosynthetic process; GO:0071704 organic substance metabolic process; GO:0006085 acetyl-CoA biosynthetic process; GO:00081…	GO:0005759 mitochondrial matrix; GO:0043229 intracellular organelle; GO:0044429 mitochondrial part; GO:0005737 cytoplasm; GO:0044446 intracellular organelle part; GO:0044424 intracellular part; GO:0005623 cell; GO:0005739 mitochondrion; GO:0044422 organelle part; GO:0031974 membrane-enclosed lumen; GO:0043226 organelle; GO:0043231 intracellular membrane-bounded organelle; GO:0070013 intracellular…	GO:0005524 ATP binding; GO:1901265 nucleoside phosphate binding; GO:0016405 CoA-ligase activity; GO:0001882 nucleoside binding; GO:0043167 ion binding; GO:0016874 ligase activity; GO:0016877 ligase activity, forming carbon-sulfur bonds; GO:0000166 nucleotide binding; GO:0097159 organic cyclic compound binding; GO:1901363 heterocyclic compound binding; GO:0003987 acetate-CoA ligase activity; GO:00…	K01895	ACSS; acetyl-CoA synthetase [EC:6.2.1.1]	gga00620 Pyruvate metabolism - Gallus gallus (chicken); gga00010 Glycolysis / Gluconeogenesis - Gallus gallus (chicken); gga01100 Metabolic pathways - Gallus gallus (chicken); gga01200 Carbon metabolism - Gallus gallus (chicken); gga00640 Propanoate metabolism - Gallus gallus (chicken);	IPR032387; IPR025110; IPR000873;	Acetyl-coenzyme A synthetase, N-terminal domain; AMP-binding enzyme C-terminal domain; AMP-dependent synthetase/ligase;
A0A1D5NUN3	"Acetyl-coenzyme A synthetase, cytoplasmic"	ACSS2	77.206	0.896	0.134	0.954	0.692	0.972	0.599	0.913	0.407	0.871	0.141	cytoplasm	GO:0019427 acetyl-CoA biosynthetic process from acetate; GO:0051188 cofactor biosynthetic process; GO:0044699 single-organism process; GO:0009058 biosynthetic process; GO:0044237 cellular metabolic process; GO:0035384 thioester biosynthetic process; GO:0044272 sulfur compound biosynthetic process; GO:0071704 organic substance metabolic process; GO:0006085 acetyl-CoA biosynthetic process; GO:00081…	GO:0031224 intrinsic component of membrane; GO:0016020 membrane; GO:0016021 integral component of membrane; GO:0044425 membrane part;	GO:1901265 nucleoside phosphate binding; GO:0016405 CoA-ligase activity; GO:0001882 nucleoside binding; GO:0043167 ion binding; GO:0016874 ligase activity; GO:0016877 ligase activity, forming carbon-sulfur bonds; GO:0000166 nucleotide binding; GO:0097159 organic cyclic compound binding; GO:1901363 heterocyclic compound binding; GO:0003987 acetate-CoA ligase activity; GO:0032549 ribonucleoside bin…	K01895	ACSS; acetyl-CoA synthetase [EC:6.2.1.1]	gga00620 Pyruvate metabolism - Gallus gallus (chicken); gga00010 Glycolysis / Gluconeogenesis - Gallus gallus (chicken); gga01100 Metabolic pathways - Gallus gallus (chicken); gga01200 Carbon metabolism - Gallus gallus (chicken); gga00640 Propanoate metabolism - Gallus gallus (chicken);	IPR032387; IPR025110; IPR000873;	Acetyl-coenzyme A synthetase, N-terminal domain; AMP-binding enzyme C-terminal domain; AMP-dependent synthetase/ligase;
F1NST1	"Acetyl-coenzyme A synthetase, cytoplasmic"	ACSS2	78.756	0.867		0.921		2.534		2.385		2.196		cytoplasm	GO:0019427 acetyl-CoA biosynthetic process from acetate; GO:0051188 cofactor biosynthetic process; GO:0044699 single-organism process; GO:0009058 biosynthetic process; GO:0044237 cellular metabolic process; GO:0035384 thioester biosynthetic process; GO:0044272 sulfur compound biosynthetic process; GO:0008610 lipid biosynthetic process; GO:0071704 organic substance metabolic process; GO:0006085 ac…	GO:0016020 membrane; GO:0043229 intracellular organelle; GO:0005737 cytoplasm; GO:0044446 intracellular organelle part; GO:0031224 intrinsic component of membrane; GO:0031981 nuclear lumen; GO:0044424 intracellular part; GO:0005829 cytosol; GO:0005623 cell; GO:0016021 integral component of membrane; GO:0044422 organelle part; GO:0043226 organelle; GO:0043231 intracellular membrane-bounded organel…	GO:1901265 nucleoside phosphate binding; GO:0016405 CoA-ligase activity; GO:0001882 nucleoside binding; GO:0043167 ion binding; GO:0016874 ligase activity; GO:0016877 ligase activity, forming carbon-sulfur bonds; GO:0000166 nucleotide binding; GO:0097159 organic cyclic compound binding; GO:1901363 heterocyclic compound binding; GO:0003987 acetate-CoA ligase activity; GO:0032549 ribonucleoside bin…	K01895	ACSS; acetyl-CoA synthetase [EC:6.2.1.1]	gga00620 Pyruvate metabolism - Gallus gallus (chicken); gga00010 Glycolysis / Gluconeogenesis - Gallus gallus (chicken); gga01100 Metabolic pathways - Gallus gallus (chicken); gga01200 Carbon metabolism - Gallus gallus (chicken); gga00640 Propanoate metabolism - Gallus gallus (chicken);	IPR032387; IPR025110; IPR000873;	Acetyl-coenzyme A synthetase, N-terminal domain; AMP-binding enzyme C-terminal domain; AMP-dependent synthetase/ligase;
F1P5S5	"Acyl-CoA synthetase short-chain family member 3, mitochondrial"	Acss3	73.435	0.865	0.214	0.861	0.166	0.939	0.394	0.943	0.335	0.812	0.0474	plasma membrane	GO:0008152 metabolic process;		GO:0003824 catalytic activity;	K01908	prpE; propionyl-CoA synthetase [EC:6.2.1.17]	gga01100 Metabolic pathways - Gallus gallus (chicken); gga00640 Propanoate metabolism - Gallus gallus (chicken);	IPR032387; IPR025110; IPR000873;	Acetyl-coenzyme A synthetase, N-terminal domain; AMP-binding enzyme C-terminal domain; AMP-dependent synthetase/ligase;
P68139	"Actin, alpha skeletal muscle"	ACTA1	42.051	0.789		0.824		0.712		0.682		0.562		cytoskeleton	GO:0044085 cellular component biogenesis; GO:0055001 muscle cell development; GO:0014706 striated muscle tissue development; GO:0016043 cellular component organization; GO:0044707 single-multicellular organism process; GO:0014902 myotube differentiation; GO:0048747 muscle fiber development; GO:0048869 cellular developmental process; GO:0007015 actin filament organization; GO:0032989 cellular comp…	GO:0043229 intracellular organelle; GO:0099513 polymeric cytoskeletal fiber; GO:0043232 intracellular non-membrane-bounded organelle; GO:0044430 cytoskeletal part; GO:0030016 myofibril; GO:0044446 intracellular organelle part; GO:0005737 cytoplasm; GO:0097517 contractile actin filament bundle; GO:0099512 supramolecular fiber; GO:0044424 intracellular part; GO:0099080 supramolecular complex; GO:00…	GO:0005524 ATP binding; GO:1901265 nucleoside phosphate binding; GO:0001882 nucleoside binding; GO:0043167 ion binding; GO:0000166 nucleotide binding; GO:0097159 organic cyclic compound binding; GO:1901363 heterocyclic compound binding; GO:0032549 ribonucleoside binding; GO:0097367 carbohydrate derivative binding; GO:0032553 ribonucleotide binding; GO:0005488 binding; GO:0032550 purine ribonucleo…	K12314	ACTC1; actin, alpha cardiac muscle	gga04260 Cardiac muscle contraction - Gallus gallus (chicken); gga04261 Adrenergic signaling in cardiomyocytes - Gallus gallus (chicken);
P08023	"Actin, aortic smooth muscle"	ACTA2	41.994	0.951	0.287	1.038	0.541	1.072	0.0976	0.983	0.722	1.019	0.549	cytoskeleton	GO:0032502 developmental process; GO:0044707 single-multicellular organism process; GO:0010468 regulation of gene expression; GO:0090130 tissue migration; GO:0009888 tissue development; GO:0060485 mesenchyme development; GO:0048731 system development; GO:0060255 regulation of macromolecule metabolic process; GO:0044699 single-organism process; GO:0032501 multicellular organismal process; GO:00485…	GO:0031252 cell leading edge; GO:0043229 intracellular organelle; GO:0042995 cell projection; GO:0043232 intracellular non-membrane-bounded organelle; GO:0005737 cytoplasm; GO:0044424 intracellular part; GO:0098858 actin-based cell projection; GO:0005623 cell; GO:0043228 non-membrane-bounded organelle; GO:0043226 organelle; GO:0005856 cytoskeleton; GO:0005622 intracellular; GO:0044464 cell part; …	GO:0005524 ATP binding; GO:1901265 nucleoside phosphate binding; GO:0001882 nucleoside binding; GO:0043167 ion binding; GO:0000166 nucleotide binding; GO:0097159 organic cyclic compound binding; GO:1901363 heterocyclic compound binding; GO:0032549 ribonucleoside binding; GO:0097367 carbohydrate derivative binding; GO:0032553 ribonucleotide binding; GO:0005488 binding; GO:0032550 purine ribonucleo…	K12313	ACTA2; actin, aortic smooth muscle	gga04371 Apelin signaling pathway - Gallus gallus (chicken); gga04270 Vascular smooth muscle contraction - Gallus gallus (chicken);
P60706	"Actin, cytoplasmic 1"	Actb	41.736	0.898	0.0441	0.988	0.7	0.975	0.194	0.887	0.0216	0.876	0.021	cytoskeleton	GO:0016043 cellular component organization; GO:0044707 single-multicellular organism process; GO:0007596 blood coagulation; GO:0065008 regulation of biological quality; GO:0006338 chromatin remodeling; GO:0007420 brain development; GO:0044699 single-organism process; GO:0050896 response to stimulus; GO:0034109 homotypic cell-cell adhesion; GO:0007599 hemostasis; GO:0048871 multicellular organisma…	GO:0016020 membrane; GO:0044421 extracellular region part; GO:0099568 cytoplasmic region; GO:0005737 cytoplasm; GO:0032991 macromolecular complex; GO:0005623 cell; GO:0000123 histone acetyltransferase complex; GO:0044422 organelle part; GO:0043228 non-membrane-bounded organelle; GO:0035267 NuA4 histone acetyltransferase complex; GO:0070062 extracellular exosome; GO:0005654 nucleoplasm; GO:0005925…	GO:1901265 nucleoside phosphate binding; GO:0031490 chromatin DNA binding; GO:0001158 enhancer sequence-specific DNA binding; GO:0003690 double-stranded DNA binding; GO:0050998 nitric-oxide synthase binding; GO:0005515 protein binding; GO:0003682 chromatin binding; GO:0035326 enhancer binding; GO:0000987 core promoter proximal region sequence-specific DNA binding; GO:0098918 structural constituen…	K05692	ACTB_G1; actin beta/gamma 1	gga05132 Salmonella infection - Gallus gallus (chicken); gga04210 Apoptosis - Gallus gallus (chicken); gga04530 Tight junction - Gallus gallus (chicken); gga04145 Phagosome - Gallus gallus (chicken); gga04810 Regulation of actin cytoskeleton - Gallus gallus (chicken); gga04510 Focal adhesion - Gallus gallus (chicken); gga04520 Adherens junction - Gallus gallus (chicken); gga05164 Influenza A - Ga…
A0A1D5P6U1	"Actin, alpha cardiac muscle 1"	actc1	23.779	0.934	0.16	0.918	0.185	1.031	0.519	1.05	0.437	0.963	0.547	cytoplasm,nucleus
P68034	"Actin, alpha cardiac muscle 1"	actc1	42.019	0.864		1.021		0.967		0.819		0.836		cytoskeleton	GO:0044085 cellular component biogenesis; GO:0030048 actin filament-based movement; GO:0010941 regulation of cell death; GO:0070252 actin-mediated cell contraction; GO:0048869 cellular developmental process; GO:0060415 muscle tissue morphogenesis; GO:0032989 cellular component morphogenesis; GO:0044699 single-organism process; GO:0048729 tissue morphogenesis; GO:0030036 actin cytoskeleton organiz…	GO:0016020 membrane; GO:0005615 extracellular space; GO:0044421 extracellular region part; GO:0030054 cell junction; GO:0030016 myofibril; GO:0031982 vesicle; GO:0005737 cytoplasm; GO:0099512 supramolecular fiber; GO:0044424 intracellular part; GO:0099080 supramolecular complex; GO:0005623 cell; GO:0031674 I band; GO:0044422 organelle part; GO:0043228 non-membrane-bounded organelle; GO:0070062 ex…	GO:0005524 ATP binding; GO:1901265 nucleoside phosphate binding; GO:0001882 nucleoside binding; GO:0043167 ion binding; GO:0016817 hydrolase activity, acting on acid anhydrides; GO:0005515 protein binding; GO:0016787 hydrolase activity; GO:0000166 nucleotide binding; GO:0017111 nucleoside-triphosphatase activity; GO:0016887 ATPase activity; GO:0097159 organic cyclic compound binding; GO:1901363 h…	K12314	ACTC1; actin, alpha cardiac muscle	gga04260 Cardiac muscle contraction - Gallus gallus (chicken); gga04261 Adrenergic signaling in cardiomyocytes - Gallus gallus (chicken);
A0A1L1RN10	"Actin, cytoplasmic 2"	ACTG1	16.526	0.84	0.266	1.023	0.913	1.514	0.418	1.243	0.693	1.272	0.66	cytoplasm,nucleus
Q5ZMQ2	"Actin, cytoplasmic 2"	ACTG1	41.792	0.89		1.031		0.926		0.799		0.824		cytoskeleton		GO:0016020 membrane; GO:0043229 intracellular organelle; GO:0043232 intracellular non-membrane-bounded organelle; GO:0071944 cell periphery; GO:0030054 cell junction; GO:0005737 cytoplasm; GO:0070161 anchoring junction; GO:0097433 dense body; GO:0044424 intracellular part; GO:0005623 cell; GO:0005886 plasma membrane; GO:0043228 non-membrane-bounded organelle; GO:0043226 organelle; GO:0005856 cyto…	GO:0005524 ATP binding; GO:1901265 nucleoside phosphate binding; GO:0001882 nucleoside binding; GO:0043167 ion binding; GO:0000166 nucleotide binding; GO:0097159 organic cyclic compound binding; GO:1901363 heterocyclic compound binding; GO:0032549 ribonucleoside binding; GO:0097367 carbohydrate derivative binding; GO:0032553 ribonucleotide binding; GO:0005488 binding; GO:0032550 purine ribonucleo…	K05692	ACTB_G1; actin beta/gamma 1	gga05132 Salmonella infection - Gallus gallus (chicken); gga04210 Apoptosis - Gallus gallus (chicken); gga04530 Tight junction - Gallus gallus (chicken); gga04145 Phagosome - Gallus gallus (chicken); gga04810 Regulation of actin cytoskeleton - Gallus gallus (chicken); gga04510 Focal adhesion - Gallus gallus (chicken); gga04520 Adherens junction - Gallus gallus (chicken); gga05164 Influenza A - Ga…
E1BR36	Actin-like protein 6A	Actl6a	47.484	0.965	0.218	1.054	0.0906	1.023	0.804	0.937	0.515	0.988	0.898	cytoplasm	GO:1903955 positive regulation of protein targeting to mitochondrion; GO:1903533 regulation of protein targeting; GO:0003407 neural retina development; GO:0044699 single-organism process; GO:0044237 cellular metabolic process; GO:0010821 regulation of mitochondrion organization; GO:1903749 positive regulation of establishment of protein localization to mitochondrion; GO:0051130 positive regulatio…	GO:0016020 membrane; GO:0071944 cell periphery; GO:0097346 INO80-type complex; GO:0032991 macromolecular complex; GO:0044424 intracellular part; GO:0005623 cell; GO:0070603 SWI/SNF superfamily-type complex; GO:0043189 H4/H2A histone acetyltransferase complex; GO:0000123 histone acetyltransferase complex; GO:0044422 organelle part; GO:0044427 chromosomal part; GO:0043228 non-membrane-bounded organ…	GO:0003677 DNA binding; GO:0031490 chromatin DNA binding; GO:0001158 enhancer sequence-specific DNA binding; GO:0000976 transcription regulatory region sequence-specific DNA binding; GO:0003690 double-stranded DNA binding; GO:0044877 macromolecular complex binding; GO:1990837 sequence-specific double-stranded DNA binding; GO:0001012 RNA polymerase II regulatory region DNA binding; GO:0003682 chro…	K11340
P05094	Alpha-actinin-1	ACTN1	103.16	1.161	0.0577	1.112	0.143	1.22	0.125	1.274	0.0769	1.416	0.0337	cytoplasm	GO:0014706 striated muscle tissue development; GO:0055001 muscle cell development; GO:0044085 cellular component biogenesis; GO:0044707 single-multicellular organism process; GO:0016043 cellular component organization; GO:0014902 myotube differentiation; GO:0048747 muscle fiber development; GO:0048869 cellular developmental process; GO:0032989 cellular component morphogenesis; GO:0044699 single-o…	GO:0016020 membrane; GO:0005938 cell cortex; GO:0030054 cell junction; GO:1990357 terminal web; GO:0071944 cell periphery; GO:0030016 myofibril; GO:0005737 cytoplasm; GO:0099568 cytoplasmic region; GO:0030863 cortical cytoskeleton; GO:0099512 supramolecular fiber; GO:0030864 cortical actin cytoskeleton; GO:0044424 intracellular part; GO:0005913 cell-cell adherens junction; GO:0030018 Z disc; GO:0…	GO:0051015 actin filament binding; GO:0043167 ion binding; GO:0046983 protein dimerization activity; GO:0044877 macromolecular complex binding; GO:0030274 LIM domain binding; GO:0005515 protein binding; GO:0051219 phosphoprotein binding; GO:0008092 cytoskeletal protein binding; GO:0042802 identical protein binding; GO:0005488 binding; GO:0017166 vinculin binding; GO:0042803 protein homodimerizati…	K05699	ACTN1_4; actinin alpha 1/4	gga04530 Tight junction - Gallus gallus (chicken); gga04810 Regulation of actin cytoskeleton - Gallus gallus (chicken); gga04510 Focal adhesion - Gallus gallus (chicken); gga04520 Adherens junction - Gallus gallus (chicken);	IPR014837; IPR002048; IPR001715; IPR011992;	EF-hand, Ca insensitive; EF-hand domain; Calponin homology domain; EF-hand domain pair;
A0A1D5P9P3	Alpha-actinin-1	ACTN1	102.43	0.95	0.444	0.956	0.714	0.875	0.0496	0.87	0.241	0.831	0.0678	cytoplasm	GO:0044085 cellular component biogenesis; GO:0016043 cellular component organization; GO:0051764 actin crosslink formation; GO:0044763 single-organism cellular process; GO:0044699 single-organism process; GO:0007015 actin filament organization; GO:0051017 actin filament bundle assembly; GO:0061572 actin filament bundle organization; GO:1902589 single-organism organelle organization; GO:0030036 ac…		GO:0051015 actin filament binding; GO:0008092 cytoskeletal protein binding; GO:0005488 binding; GO:0043167 ion binding; GO:0044877 macromolecular complex binding; GO:0003779 actin binding; GO:0043169 cation binding; GO:0046872 metal ion binding; GO:0005515 protein binding; GO:0005509 calcium ion binding; GO:0032403 protein complex binding;	K05699	ACTN1_4; actinin alpha 1/4	gga04530 Tight junction - Gallus gallus (chicken); gga04810 Regulation of actin cytoskeleton - Gallus gallus (chicken); gga04510 Focal adhesion - Gallus gallus (chicken); gga04520 Adherens junction - Gallus gallus (chicken);	IPR014837; IPR002048; IPR011992; IPR001715;	EF-hand, Ca insensitive; EF-hand domain; EF-hand domain pair; Calponin homology domain;
A0A1D5PNV5	Alpha-actinin-2	ACTN2	103.42	1.267		1.131		1.041		1.166		1.319		cytoplasm,nucleus			GO:0008092 cytoskeletal protein binding; GO:0005488 binding; GO:0043167 ion binding; GO:0003779 actin binding; GO:0046872 metal ion binding; GO:0043169 cation binding; GO:0005515 protein binding; GO:0005509 calcium ion binding;	K21073			IPR014837; IPR011992; IPR001715; IPR002048;	EF-hand, Ca insensitive; EF-hand domain pair; Calponin homology domain; EF-hand domain;
Q90734	Alpha-actinin-4	ACTN4	104.21	0.92	0.00792	1.017	0.549	0.835	0.00529	0.755	0.00176	0.768	0.00132	cytoplasm,nucleus	GO:0044700 single organism signaling; GO:0050794 regulation of cellular process; GO:0060255 regulation of macromolecule metabolic process; GO:0019219 regulation of nucleobase-containing compound metabolic process; GO:0044699 single-organism process; GO:0035357 peroxisome proliferator activated receptor signaling pathway; GO:0050896 response to stimulus; GO:0015031 protein transport; GO:0051234 es…	GO:0043226 organelle; GO:0043231 intracellular membrane-bounded organelle; GO:0043229 intracellular organelle; GO:0005634 nucleus; GO:0030054 cell junction; GO:0044464 cell part; GO:0005622 intracellular; GO:0005737 cytoplasm; GO:0044424 intracellular part; GO:0043227 membrane-bounded organelle; GO:0005623 cell;	GO:0008092 cytoskeletal protein binding; GO:0030374 ligand-dependent nuclear receptor transcription coactivator activity; GO:0005488 binding; GO:0043167 ion binding; GO:0000989 transcription factor activity, transcription factor binding; GO:0003779 actin binding; GO:0046872 metal ion binding; GO:0043169 cation binding; GO:0003713 transcription coactivator activity; GO:0005515 protein binding; GO:…	K05699	ACTN1_4; actinin alpha 1/4	gga04530 Tight junction - Gallus gallus (chicken); gga04810 Regulation of actin cytoskeleton - Gallus gallus (chicken); gga04510 Focal adhesion - Gallus gallus (chicken); gga04520 Adherens junction - Gallus gallus (chicken);	IPR014837; IPR002048; IPR011992; IPR001715;	EF-hand, Ca insensitive; EF-hand domain; EF-hand domain pair; Calponin homology domain;
A0A1D5PIX0	Alpha-actinin-4	ACTN4	102.1											cytoplasm			GO:0008092 cytoskeletal protein binding; GO:0005488 binding; GO:0043167 ion binding; GO:0003779 actin binding; GO:0046872 metal ion binding; GO:0043169 cation binding; GO:0005515 protein binding; GO:0005509 calcium ion binding;	K05699	ACTN1_4; actinin alpha 1/4	gga04530 Tight junction - Gallus gallus (chicken); gga04810 Regulation of actin cytoskeleton - Gallus gallus (chicken); gga04510 Focal adhesion - Gallus gallus (chicken); gga04520 Adherens junction - Gallus gallus (chicken);	IPR014837; IPR002048; IPR001715; IPR011992;	EF-hand, Ca insensitive; EF-hand domain; Calponin homology domain; EF-hand domain pair;
F1NG10	Actin-related protein 10	Actr10	46.267	1.067	0.0123	0.982	0.467	0.955	0.00203	1.038	0.108	1.02	0.241	cytoplasm				K16576
Q5ZM58	Alpha-centractin	ACTR1A	42.645	1.049	0.014	1.014	0.458	0.973	0.157	1.006	0.778	1.021	0.174	cytoskeleton		GO:0043229 intracellular organelle; GO:0043232 intracellular non-membrane-bounded organelle; GO:0044430 cytoskeletal part; GO:0005737 cytoplasm; GO:0044446 intracellular organelle part; GO:0032991 macromolecular complex; GO:0044424 intracellular part; GO:0005869 dynactin complex; GO:0005875 microtubule associated complex; GO:0005623 cell; GO:0015629 actin cytoskeleton; GO:0044422 organelle part; …	GO:0005524 ATP binding; GO:1901265 nucleoside phosphate binding; GO:0001882 nucleoside binding; GO:0043167 ion binding; GO:0000166 nucleotide binding; GO:0097159 organic cyclic compound binding; GO:1901363 heterocyclic compound binding; GO:0032549 ribonucleoside binding; GO:0097367 carbohydrate derivative binding; GO:0032553 ribonucleotide binding; GO:0005488 binding; GO:0032550 purine ribonucleo…	K16575
P53488	Actin-related protein 2	ACTR2	44.701	0.986	0.484	0.97	0.197	0.929	0.0223	0.945	0.0583	0.917	0.0157	cytoplasm	GO:0044085 cellular component biogenesis; GO:0030833 regulation of actin filament polymerization; GO:0034314 Arp2/3 complex-mediated actin nucleation; GO:0065008 regulation of biological quality; GO:0032273 positive regulation of protein polymerization; GO:0022414 reproductive process; GO:0060271 cilium assembly; GO:0044699 single-organism process; GO:0030832 regulation of actin filament length; …	GO:0016020 membrane; GO:0044421 extracellular region part; GO:0005938 cell cortex; GO:0030054 cell junction; GO:0071944 cell periphery; GO:0031982 vesicle; GO:0005737 cytoplasm; GO:0099568 cytoplasmic region; GO:0030863 cortical cytoskeleton; GO:0032991 macromolecular complex; GO:0030864 cortical actin cytoskeleton; GO:0044424 intracellular part; GO:0005623 cell; GO:0044422 organelle part; GO:004…	GO:0051015 actin filament binding; GO:0005524 ATP binding; GO:1901265 nucleoside phosphate binding; GO:0001882 nucleoside binding; GO:0043167 ion binding; GO:0044877 macromolecular complex binding; GO:0005515 protein binding; GO:0000166 nucleotide binding; GO:0097159 organic cyclic compound binding; GO:1901363 heterocyclic compound binding; GO:0032549 ribonucleoside binding; GO:0097367 carbohydra…	K17260	ACTR2; actin-related protein 2	gga04530 Tight junction - Gallus gallus (chicken);
Q90WD0	Actin-related protein 3	ACTR3	47.421	0.946	0.000145	0.972	0.106	0.931	0.0818	0.906	0.0433	0.881	0.0163	cytoplasm	GO:0044085 cellular component biogenesis; GO:0030833 regulation of actin filament polymerization; GO:0034314 Arp2/3 complex-mediated actin nucleation; GO:0065008 regulation of biological quality; GO:0032273 positive regulation of protein polymerization; GO:0022414 reproductive process; GO:0060271 cilium assembly; GO:0044699 single-organism process; GO:0030832 regulation of actin filament length; …	GO:0016020 membrane; GO:0044421 extracellular region part; GO:0098862 cluster of actin-based cell projections; GO:0005903 brush border; GO:0030054 cell junction; GO:0031982 vesicle; GO:0005737 cytoplasm; GO:0032991 macromolecular complex; GO:0044424 intracellular part; GO:0005911 cell-cell junction; GO:0005623 cell; GO:0044422 organelle part; GO:0043228 non-membrane-bounded organelle; GO:0005856 …	GO:0051015 actin filament binding; GO:0005524 ATP binding; GO:1901265 nucleoside phosphate binding; GO:0001882 nucleoside binding; GO:0043167 ion binding; GO:0044877 macromolecular complex binding; GO:0005515 protein binding; GO:0000166 nucleotide binding; GO:0097159 organic cyclic compound binding; GO:1901363 heterocyclic compound binding; GO:0032549 ribonucleoside binding; GO:0097367 carbohydra…	K18584	ACTR3; actin-related protein 3	gga04530 Tight junction - Gallus gallus (chicken);
F1NW48	Actin-related protein 3B	ACTR3B	46.754											cytoskeleton	GO:0030833 regulation of actin filament polymerization; GO:0050794 regulation of cellular process; GO:0016043 cellular component organization; GO:0034314 Arp2/3 complex-mediated actin nucleation; GO:0065008 regulation of biological quality; GO:0032273 positive regulation of protein polymerization; GO:0032956 regulation of actin cytoskeleton organization; GO:0007015 actin filament organization; GO…	GO:0043229 intracellular organelle; GO:0043232 intracellular non-membrane-bounded organelle; GO:0044430 cytoskeletal part; GO:0044446 intracellular organelle part; GO:0032991 macromolecular complex; GO:0044424 intracellular part; GO:0005623 cell; GO:0015629 actin cytoskeleton; GO:0044422 organelle part; GO:0043228 non-membrane-bounded organelle; GO:0043226 organelle; GO:0005856 cytoskeleton; GO:0…	GO:0005524 ATP binding; GO:1901265 nucleoside phosphate binding; GO:0001882 nucleoside binding; GO:0043167 ion binding; GO:0000166 nucleotide binding; GO:0097159 organic cyclic compound binding; GO:1901363 heterocyclic compound binding; GO:0032549 ribonucleoside binding; GO:0097367 carbohydrate derivative binding; GO:0032553 ribonucleotide binding; GO:0005488 binding; GO:0032550 purine ribonucleo…	K18584	ACTR3; actin-related protein 3	gga04530 Tight junction - Gallus gallus (chicken);
Q5ZJA4	Actin-related protein 5	ACTR5	69.353	0.95	0.606	0.95	0.601	0.906	0.38	0.906	0.371	0.861	0.334	nucleus	GO:0097659 nucleic acid-templated transcription; GO:0034644 cellular response to UV; GO:0009058 biosynthetic process; GO:0044237 cellular metabolic process; GO:2001141 regulation of RNA biosynthetic process; GO:0008152 metabolic process; GO:0009314 response to radiation; GO:0043170 macromolecule metabolic process; GO:0006310 DNA recombination; GO:0051716 cellular response to stimulus; GO:0010468 …	GO:0005737 cytoplasm; GO:0032991 macromolecular complex; GO:0097346 INO80-type complex; GO:0044424 intracellular part; GO:0070603 SWI/SNF superfamily-type complex; GO:0005623 cell; GO:0044422 organelle part; GO:0044427 chromosomal part; GO:0043228 non-membrane-bounded organelle; GO:0031974 membrane-enclosed lumen; GO:1902494 catalytic complex; GO:0070013 intracellular organelle lumen; GO:0044454 …		K11672
A0A1D5NTM9	Actin-related protein 6	ACTR6	36.36	1.039		1.325		0.88		0.69		0.913		cytoskeleton	GO:0016043 cellular component organization; GO:0006338 chromatin remodeling; GO:0006325 chromatin organization; GO:0051276 chromosome organization; GO:0009987 cellular process; GO:0006996 organelle organization; GO:0071840 cellular component organization or biogenesis;	GO:0043226 organelle; GO:0043231 intracellular membrane-bounded organelle; GO:0043229 intracellular organelle; GO:0005634 nucleus; GO:0044464 cell part; GO:0005622 intracellular; GO:0044424 intracellular part; GO:0043227 membrane-bounded organelle; GO:0005623 cell;		K11662
A0A1L1S0J0	Actin-related protein 6	ACTR6	23.196	1.039		1.17		0.858		0.762		0.891		cytoplasm	GO:0016043 cellular component organization; GO:0006338 chromatin remodeling; GO:0006325 chromatin organization; GO:0051276 chromosome organization; GO:0009987 cellular process; GO:0006996 organelle organization; GO:0071840 cellular component organization or biogenesis;	GO:0043226 organelle; GO:0043231 intracellular membrane-bounded organelle; GO:0043229 intracellular organelle; GO:0005634 nucleus; GO:0044464 cell part; GO:0005622 intracellular; GO:0044424 intracellular part; GO:0043227 membrane-bounded organelle; GO:0005623 cell;
F1NXV7	Actin-related protein 8	ACTR8	70.298	0.98	0.782	1.023	0.885	1.149	0.529	1.1	0.719	1.126	0.604	nucleus	GO:0016043 cellular component organization; GO:0006338 chromatin remodeling; GO:0006325 chromatin organization; GO:0051276 chromosome organization; GO:0009987 cellular process; GO:0006996 organelle organization; GO:0071840 cellular component organization or biogenesis;	GO:0043229 intracellular organelle; GO:0033202 DNA helicase complex; GO:0043232 intracellular non-membrane-bounded organelle; GO:0031011 Ino80 complex; GO:0044446 intracellular organelle part; GO:0097346 INO80-type complex; GO:0031981 nuclear lumen; GO:0032991 macromolecular complex; GO:0044424 intracellular part; GO:0005623 cell; GO:0070603 SWI/SNF superfamily-type complex; GO:0044422 organelle …		K11673
Q90ZK6	Activin receptor type-1	ACVR1	56.224	0.922	0.464	1.275	0.0183	1.079	0.517	0.781	0.0473	0.995	0.935	endoplasmic reticulum	GO:0044700 single organism signaling; GO:0060839 endothelial cell fate commitment; GO:0010941 regulation of cell death; GO:0022414 reproductive process; GO:0043009 chordate embryonic development; GO:0009891 positive regulation of biosynthetic process; GO:0070169 positive regulation of biomineral tissue development; GO:0003179 heart valve morphogenesis; GO:0044237 cellular metabolic process; GO:00…	GO:0016020 membrane; GO:0031226 intrinsic component of plasma membrane; GO:0061695 transferase complex, transferring phosphorus-containing groups; GO:0071944 cell periphery; GO:0048179 activin receptor complex; GO:0098802 plasma membrane receptor complex; GO:0043235 receptor complex; GO:0032991 macromolecular complex; GO:0031224 intrinsic component of membrane; GO:1990234 transferase complex; GO:…	GO:0005025 transforming growth factor beta receptor activity, type I; GO:1901265 nucleoside phosphate binding; GO:0016773 phosphotransferase activity, alcohol group as acceptor; GO:0019838 growth factor binding; GO:0046983 protein dimerization activity; GO:0016361 activin receptor activity, type I; GO:0005515 protein binding; GO:0004672 protein kinase activity; GO:0004702 signal transducer, downs…	K04675	ACVR1; activin receptor type-1 [EC:2.7.11.30]	gga04350 TGF-beta signaling pathway - Gallus gallus (chicken); gga04060 Cytokine-cytokine receptor interaction - Gallus gallus (chicken);	IPR000719; IPR001245; IPR011009; IPR003605;	Protein kinase domain; Serine-threonine/tyrosine-protein kinase catalytic domain; Protein kinase-like domain; GS domain;
A0A1D5PAU7	Aminoacylase-1	ACY1	45.909	0.975	0.189	0.989	0.611	0.95	0.0234	0.936	0.0211	0.926	0.00401	cytoplasm	GO:0044281 small molecule metabolic process; GO:0044763 single-organism cellular process; GO:0044699 single-organism process; GO:0006807 nitrogen compound metabolic process; GO:0044238 primary metabolic process; GO:0044237 cellular metabolic process; GO:0071704 organic substance metabolic process; GO:0008152 metabolic process; GO:0006520 cellular amino acid metabolic process; GO:0044710 single-or…	GO:0044424 intracellular part; GO:0005623 cell; GO:0044464 cell part; GO:0005622 intracellular; GO:0005737 cytoplasm;	GO:0008233 peptidase activity; GO:0003824 catalytic activity; GO:0005488 binding; GO:0043167 ion binding; GO:0043169 cation binding; GO:0046872 metal ion binding; GO:0070011 peptidase activity, acting on L-amino acid peptides; GO:0008237 metallopeptidase activity; GO:0016787 hydrolase activity; GO:0004046 aminoacylase activity; GO:0016811 hydrolase activity, acting on carbon-nitrogen (but not pep…	K14677	ACY1; aminoacylase [EC:3.5.1.14]	gga01230 Biosynthesis of amino acids - Gallus gallus (chicken); gga00220 Arginine biosynthesis - Gallus gallus (chicken); gga01100 Metabolic pathways - Gallus gallus (chicken); gga01210 2-Oxocarboxylic acid metabolism - Gallus gallus (chicken);	IPR011650;	Peptidase M20, dimerisation domain;
P07032	Acylphosphatase-1	ACYP1	11.15	1.032	0.327	1.031	0.369	0.97	0.587	0.971	0.606	1.001	0.991	cytoplasm			GO:0016817 hydrolase activity, acting on acid anhydrides; GO:0016787 hydrolase activity; GO:0003998 acylphosphatase activity; GO:0016818 hydrolase activity, acting on acid anhydrides, in phosphorus-containing anhydrides; GO:0003824 catalytic activity;	K01512	acyP; acylphosphatase [EC:3.6.1.7]	gga00620 Pyruvate metabolism - Gallus gallus (chicken);	IPR001792;	Acylphosphatase-like domain;
A0A1D5PKA6	Acylphosphatase-2	ACYP2	8.3903	1.025		0.998		0.725		0.745		0.743		cytoplasm			GO:0016817 hydrolase activity, acting on acid anhydrides; GO:0016787 hydrolase activity; GO:0003998 acylphosphatase activity; GO:0016818 hydrolase activity, acting on acid anhydrides, in phosphorus-containing anhydrides; GO:0003824 catalytic activity;	K01512	acyP; acylphosphatase [EC:3.6.1.7]	gga00620 Pyruvate metabolism - Gallus gallus (chicken);	IPR001792;	Acylphosphatase-like domain;
A0A1D5PDK4	Adenosine deaminase	ADA	37.043	0.697		1.024		0.64		0.436		0.446		cytoplasm	GO:0006725 cellular aromatic compound metabolic process; GO:0009167 purine ribonucleoside monophosphate metabolic process; GO:0044699 single-organism process; GO:0009058 biosynthetic process; GO:0009156 ribonucleoside monophosphate biosynthetic process; GO:0044237 cellular metabolic process; GO:0006796 phosphate-containing compound metabolic process; GO:0071704 organic substance metabolic process…		GO:0019239 deaminase activity; GO:0003824 catalytic activity;	K01488	add; adenosine deaminase [EC:3.5.4.4]	gga00230 Purine metabolism - Gallus gallus (chicken); gga01100 Metabolic pathways - Gallus gallus (chicken);	IPR001365; IPR032466;	Adenosine/AMP deaminase domain; Metal-dependent hydrolase;
F1NUA8	Adenosine deaminase-like protein	ADAL	39.465	1.046	0.664	0.894	0.583	1.737	0.348	2.032	0.265	1.817	0.313	cytoplasm			GO:0019239 deaminase activity; GO:0003824 catalytic activity;				IPR001365; IPR032466;	Adenosine/AMP deaminase domain; Metal-dependent hydrolase;
Q5F3N4	Disintegrin and metalloproteinase domain-containing protein 10	ADAM10	84.611	1.073	0.133	1.022	0.586	1.129	0.256	1.185	0.13	1.211	0.0885	peroxisome	GO:0050794 regulation of cellular process; GO:0044700 single organism signaling; GO:0006509 membrane protein ectodomain proteolysis; GO:0051716 cellular response to stimulus; GO:0007166 cell surface receptor signaling pathway; GO:0044699 single-organism process; GO:0023052 signaling; GO:0050896 response to stimulus; GO:0033619 membrane protein proteolysis; GO:0044238 primary metabolic process; GO…	GO:0031224 intrinsic component of membrane; GO:0016020 membrane; GO:0016021 integral component of membrane; GO:0044425 membrane part;	GO:0004175 endopeptidase activity; GO:0004222 metalloendopeptidase activity; GO:0008233 peptidase activity; GO:0003824 catalytic activity; GO:0005488 binding; GO:0043167 ion binding; GO:0043169 cation binding; GO:0046872 metal ion binding; GO:0070011 peptidase activity, acting on L-amino acid peptides; GO:0008237 metallopeptidase activity; GO:0016787 hydrolase activity;	K06704			IPR034025; IPR024079; IPR002870; IPR001762; IPR001590;	ADAM10/ADAM17 catalytic domain; Metallopeptidase, catalytic domain; Peptidase M12B, propeptide; Disintegrin domain; Peptidase M12B, ADAM/reprolysin;
Q5QHR9	Disintegrin and metalloproteinase domain-containing protein 17	ADAM17	93.595	0.951	0.428	0.908	0.183	0.991	0.893	1.038	0.615	0.942	0.469	peroxisome	GO:2000273 positive regulation of receptor activity; GO:0044700 single organism signaling; GO:1904031 positive regulation of cyclin-dependent protein kinase activity; GO:0030335 positive regulation of cell migration; GO:0032270 positive regulation of cellular protein metabolic process; GO:0007166 cell surface receptor signaling pathway; GO:0098542 defense response to other organism; GO:1903845 ne…	GO:0016020 membrane; GO:0016324 apical plasma membrane; GO:0098857 membrane microdomain; GO:0030054 cell junction; GO:0071944 cell periphery; GO:0032587 ruffle membrane; GO:0005737 cytoplasm; GO:0031224 intrinsic component of membrane; GO:0044424 intracellular part; GO:0005887 integral component of plasma membrane; GO:0005911 cell-cell junction; GO:0005623 cell; GO:0043228 non-membrane-bounded or…	GO:0004222 metalloendopeptidase activity; GO:0008233 peptidase activity; GO:0005102 receptor binding; GO:0043167 ion binding; GO:0005126 cytokine receptor binding; GO:0044877 macromolecular complex binding; GO:0005138 interleukin-6 receptor binding; GO:0070851 growth factor receptor binding; GO:0008237 metallopeptidase activity; GO:0016787 hydrolase activity; GO:0005515 protein binding; GO:000517…	K06059	ADAM17; disintegrin and metalloproteinase domain-containing protein 17 [EC:3.4.24.86]	gga04330 Notch signaling pathway - Gallus gallus (chicken);	IPR034025; IPR024079; IPR032029; IPR002870; IPR001762; IPR001590;	ADAM10/ADAM17 catalytic domain; Metallopeptidase, catalytic domain; ADAM17, membrane-proximal domain; Peptidase M12B, propeptide; Disintegrin domain; Peptidase M12B, ADAM/reprolysin;
A0A1D5NV10	Disintegrin and metalloproteinase domain-containing protein 33	Adam33	102.86	1.143	0.524	0.989	0.938	1.559	0.3	1.802	0.128	1.783	0.177	plasma membrane	GO:0006508 proteolysis; GO:0008152 metabolic process; GO:0043170 macromolecule metabolic process; GO:0019538 protein metabolic process; GO:0044238 primary metabolic process; GO:0071704 organic substance metabolic process;	GO:0031224 intrinsic component of membrane; GO:0016020 membrane; GO:0016021 integral component of membrane; GO:0044425 membrane part;	GO:0004175 endopeptidase activity; GO:0004222 metalloendopeptidase activity; GO:0008233 peptidase activity; GO:0003824 catalytic activity; GO:0005488 binding; GO:0043167 ion binding; GO:0070011 peptidase activity, acting on L-amino acid peptides; GO:0043169 cation binding; GO:0046872 metal ion binding; GO:0005515 protein binding; GO:0008237 metallopeptidase activity; GO:0016787 hydrolase activity;	K08616			IPR034027; IPR024079; IPR001762; IPR002870; IPR006586; IPR000742; IPR001590;	Reprolysin domain, adamalysin-type; Metallopeptidase, catalytic domain; Disintegrin domain; Peptidase M12B, propeptide; ADAM, cysteine-rich; EGF-like domain; Peptidase M12B, ADAM/reprolysin;
A0A1D5P489	Disintegrin and metalloproteinase domain-containing protein 8	Adam8	22.668											extracellular	GO:0006508 proteolysis; GO:0008152 metabolic process; GO:0043170 macromolecule metabolic process; GO:0019538 protein metabolic process; GO:0044238 primary metabolic process; GO:0071704 organic substance metabolic process;		GO:0004175 endopeptidase activity; GO:0004222 metalloendopeptidase activity; GO:0008233 peptidase activity; GO:0003824 catalytic activity; GO:0070011 peptidase activity, acting on L-amino acid peptides; GO:0016787 hydrolase activity; GO:0008237 metallopeptidase activity;				IPR001762;	Disintegrin domain;
F1NSQ3	Disintegrin and metalloproteinase domain-containing protein 9	ADAM9	93.889	0.811	0.248	1.121	0.492	1.295	0.399	0.937	0.838	1.051	0.881	plasma membrane	GO:0044700 single organism signaling; GO:0030335 positive regulation of cell migration; GO:0045321 leukocyte activation; GO:0032270 positive regulation of cellular protein metabolic process; GO:0007166 cell surface receptor signaling pathway; GO:0060142 regulation of syncytium formation by plasma membrane fusion; GO:0009607 response to biotic stimulus; GO:0071900 regulation of protein serine/thre…	GO:0016020 membrane; GO:0044421 extracellular region part; GO:0030054 cell junction; GO:0031982 vesicle; GO:0070161 anchoring junction; GO:0031224 intrinsic component of membrane; GO:0016021 integral component of membrane; GO:0005576 extracellular region; GO:0043226 organelle; GO:0070062 extracellular exosome; GO:0005925 focal adhesion; GO:0044425 membrane part; GO:0005912 adherens junction; GO:1…	GO:0004222 metalloendopeptidase activity; GO:0008233 peptidase activity; GO:0005102 receptor binding; GO:0043167 ion binding; GO:0044877 macromolecular complex binding; GO:0005178 integrin binding; GO:0005515 protein binding; GO:0016787 hydrolase activity; GO:0008237 metallopeptidase activity; GO:0017124 SH3 domain binding; GO:0050840 extracellular matrix binding; GO:0004175 endopeptidase activit…	K06834			IPR034027; IPR024079; IPR002870; IPR006586; IPR001762; IPR000742; IPR001590;	Reprolysin domain, adamalysin-type; Metallopeptidase, catalytic domain; Peptidase M12B, propeptide; ADAM, cysteine-rich; Disintegrin domain; EGF-like domain; Peptidase M12B, ADAM/reprolysin;
Q5ZJH4	Disintegrin and metalloproteinase domain-containing protein 9	ADAM9	77.979	0.844		1.125		1.067		0.8		0.901		extracellular	GO:0006508 proteolysis; GO:0008152 metabolic process; GO:0043170 macromolecule metabolic process; GO:0019538 protein metabolic process; GO:0044238 primary metabolic process; GO:0071704 organic substance metabolic process;		GO:0004175 endopeptidase activity; GO:0004222 metalloendopeptidase activity; GO:0008233 peptidase activity; GO:0003824 catalytic activity; GO:0005488 binding; GO:0043167 ion binding; GO:0070011 peptidase activity, acting on L-amino acid peptides; GO:0043169 cation binding; GO:0046872 metal ion binding; GO:0005515 protein binding; GO:0008237 metallopeptidase activity; GO:0016787 hydrolase activity;				IPR024079; IPR034027; IPR002870; IPR001762; IPR006586; IPR000742; IPR001590;	Metallopeptidase, catalytic domain; Reprolysin domain, adamalysin-type; Peptidase M12B, propeptide; Disintegrin domain; ADAM, cysteine-rich; EGF-like domain; Peptidase M12B, ADAM/reprolysin;
A0A1D5PUJ8	ADAMTS-like protein 2	ADAMTSL2	104											cytoplasm,nucleus	GO:0006508 proteolysis; GO:0008152 metabolic process; GO:0043170 macromolecule metabolic process; GO:0019538 protein metabolic process; GO:0044238 primary metabolic process; GO:0071704 organic substance metabolic process;	GO:0031012 extracellular matrix; GO:0044421 extracellular region part; GO:0005576 extracellular region; GO:0005578 proteinaceous extracellular matrix;	GO:0004175 endopeptidase activity; GO:0004222 metalloendopeptidase activity; GO:0008233 peptidase activity; GO:0046914 transition metal ion binding; GO:0003824 catalytic activity; GO:0005488 binding; GO:0043167 ion binding; GO:0043169 cation binding; GO:0046872 metal ion binding; GO:0070011 peptidase activity, acting on L-amino acid peptides; GO:0016787 hydrolase activity; GO:0008237 metallopepti…				IPR010294; IPR010909;	ADAM-TS Spacer 1; PLAC;
A0A1D5PN69	ADAMTS-like protein 3	ADAMTSL3	198.73	0.616	0.000483	0.999	0.992	1.008	0.926	0.622	0.0183	0.621	0.00996	cytoplasm,nucleus	GO:0006508 proteolysis; GO:0008152 metabolic process; GO:0043170 macromolecule metabolic process; GO:0019538 protein metabolic process; GO:0044238 primary metabolic process; GO:0071704 organic substance metabolic process;	GO:0031012 extracellular matrix; GO:0044421 extracellular region part; GO:0005576 extracellular region; GO:0005578 proteinaceous extracellular matrix;	GO:0008233 peptidase activity; GO:0046914 transition metal ion binding; GO:0003824 catalytic activity; GO:0005488 binding; GO:0043167 ion binding; GO:0043169 cation binding; GO:0046872 metal ion binding; GO:0070011 peptidase activity, acting on L-amino acid peptides; GO:0005515 protein binding; GO:0016787 hydrolase activity; GO:0008237 metallopeptidase activity; GO:0008270 zinc ion binding;				IPR003598; IPR007110; IPR013783; IPR003599; IPR010909; IPR013098;	Immunoglobulin subtype 2; Immunoglobulin-like domain; Immunoglobulin-like fold; Immunoglobulin subtype; PLAC; Immunoglobulin I-set;
H9L3K3	Double-stranded RNA-specific adenosine deaminase	ADAR	75.678	1.068	0.415	1.09	0.045	0.893	0.253	0.875	0.0735	0.954	0.381	cytoplasm	GO:0006396 RNA processing; GO:0006725 cellular aromatic compound metabolic process; GO:1901360 organic cyclic compound metabolic process; GO:0006807 nitrogen compound metabolic process; GO:0044238 primary metabolic process; GO:0044237 cellular metabolic process; GO:0071704 organic substance metabolic process; GO:0016070 RNA metabolic process; GO:0008152 metabolic process; GO:0090304 nucleic acid …		GO:0097159 organic cyclic compound binding; GO:1901363 heterocyclic compound binding; GO:0003723 RNA binding; GO:0016814 hydrolase activity, acting on carbon-nitrogen (but not peptide) bonds, in cyclic amidines; GO:0004000 adenosine deaminase activity; GO:0003824 catalytic activity; GO:0005488 binding; GO:0003676 nucleic acid binding; GO:0019239 deaminase activity; GO:0016787 hydrolase activity; …	K12968	ADAR; double-stranded RNA-specific adenosine deaminase [EC:3.5.4.37]	gga04623 Cytosolic DNA-sensing pathway - Gallus gallus (chicken); gga05164 Influenza A - Gallus gallus (chicken);	IPR002466; IPR014720;	Adenosine deaminase/editase; Double-stranded RNA-binding domain;
Q90VU9	Double-stranded RNA-specific editase 1	Adarb1	54.519	1.342	0.172	1.257	0.0946	0.891	0.595	0.951	0.732	1.195	0.32	nucleus	GO:0006396 RNA processing; GO:0006725 cellular aromatic compound metabolic process; GO:1901360 organic cyclic compound metabolic process; GO:0006807 nitrogen compound metabolic process; GO:0044238 primary metabolic process; GO:0044237 cellular metabolic process; GO:0071704 organic substance metabolic process; GO:0016070 RNA metabolic process; GO:0008152 metabolic process; GO:0090304 nucleic acid …		GO:0097159 organic cyclic compound binding; GO:1901363 heterocyclic compound binding; GO:0003723 RNA binding; GO:0016814 hydrolase activity, acting on carbon-nitrogen (but not peptide) bonds, in cyclic amidines; GO:0004000 adenosine deaminase activity; GO:0003824 catalytic activity; GO:0005488 binding; GO:0003676 nucleic acid binding; GO:0019239 deaminase activity; GO:0016787 hydrolase activity; …	K13194			IPR002466; IPR014720;	Adenosine deaminase/editase; Double-stranded RNA-binding domain;
Q5ZMT7	Uncharacterized aarF domain-containing protein kinase 1	ADCK1	59.2	1.07		0.886		1.049		1.267		1.123		mitochondria	GO:0016310 phosphorylation; GO:0044267 cellular protein metabolic process; GO:0044238 primary metabolic process; GO:0044237 cellular metabolic process; GO:0006796 phosphate-containing compound metabolic process; GO:0071704 organic substance metabolic process; GO:0008152 metabolic process; GO:0006468 protein phosphorylation; GO:0006793 phosphorus metabolic process; GO:0044260 cellular macromolecul…	GO:0005576 extracellular region;	GO:0005524 ATP binding; GO:1901265 nucleoside phosphate binding; GO:0016773 phosphotransferase activity, alcohol group as acceptor; GO:0001882 nucleoside binding; GO:0043167 ion binding; GO:0000166 nucleotide binding; GO:0004672 protein kinase activity; GO:0097159 organic cyclic compound binding; GO:1901363 heterocyclic compound binding; GO:0032549 ribonucleoside binding; GO:0097367 carbohydrate …	K08869			IPR004147; IPR000719; IPR011009;	UbiB domain; Protein kinase domain; Protein kinase-like domain;
A0A1D5PG41	Adenylate cyclase type 2	ADCY2	24.062											plasma membrane		GO:0031224 intrinsic component of membrane; GO:0016020 membrane; GO:0016021 integral component of membrane; GO:0044425 membrane part;		K08042	ADCY2; adenylate cyclase 2 [EC:4.6.1.1]	gga04114 Oocyte meiosis - Gallus gallus (chicken); gga04371 Apelin signaling pathway - Gallus gallus (chicken); gga04540 Gap junction - Gallus gallus (chicken); gga04020 Calcium signaling pathway - Gallus gallus (chicken); gga00230 Purine metabolism - Gallus gallus (chicken); gga04270 Vascular smooth muscle contraction - Gallus gallus (chicken); gga04914 Progesterone-mediated oocyte maturation - …
F1NP57	Adenylate cyclase type 9	ADCY9	150.28	0.969		0.994		1.771		1.726		1.715		plasma membrane	GO:0044700 single organism signaling; GO:0009117 nucleotide metabolic process; GO:0044699 single-organism process; GO:0009058 biosynthetic process; GO:0071875 adrenergic receptor signaling pathway; GO:0044237 cellular metabolic process; GO:0006796 phosphate-containing compound metabolic process; GO:0046390 ribose phosphate biosynthetic process; GO:0007165 signal transduction; GO:0008152 metabolic…	GO:0016020 membrane; GO:0031226 intrinsic component of plasma membrane; GO:0044459 plasma membrane part; GO:0044425 membrane part; GO:0071944 cell periphery; GO:0005622 intracellular; GO:0044464 cell part; GO:0031224 intrinsic component of membrane; GO:0005887 integral component of plasma membrane; GO:0005623 cell; GO:0016021 integral component of membrane; GO:0005886 plasma membrane;	GO:0097159 organic cyclic compound binding; GO:1901363 heterocyclic compound binding; GO:0009975 cyclase activity; GO:1901265 nucleoside phosphate binding; GO:0003824 catalytic activity; GO:0005488 binding; GO:0016829 lyase activity; GO:0016849 phosphorus-oxygen lyase activity; GO:0004016 adenylate cyclase activity; GO:0000166 nucleotide binding; GO:0036094 small molecule binding;	K08049	ADCY9; adenylate cyclase 9 [EC:4.6.1.1]	gga04114 Oocyte meiosis - Gallus gallus (chicken); gga04371 Apelin signaling pathway - Gallus gallus (chicken); gga04540 Gap junction - Gallus gallus (chicken); gga04020 Calcium signaling pathway - Gallus gallus (chicken); gga00230 Purine metabolism - Gallus gallus (chicken); gga04270 Vascular smooth muscle contraction - Gallus gallus (chicken); gga04914 Progesterone-mediated oocyte maturation - …	IPR029787; IPR001054;	Nucleotide cyclase; Adenylyl cyclase class-3/4/guanylyl cyclase;
A0A1L1RWX3	Alpha-adducin	ADD1	80.68	0.856	0.00754	1.006	0.855	0.887	0.0361	0.755	0.0024	0.759	0.00366	cytoplasm,nucleus		GO:0005856 cytoskeleton; GO:0043226 organelle; GO:0043229 intracellular organelle; GO:0043232 intracellular non-membrane-bounded organelle; GO:0044464 cell part; GO:0005622 intracellular; GO:0044424 intracellular part; GO:0005623 cell; GO:0043228 non-membrane-bounded organelle;		K18622			IPR001303;	Class II aldolase/adducin N-terminal;
R4GKQ7	Gamma-adducin	ADD3	75.403	0.908	0.0532	1.057	0.295	0.961	0.258	0.825	0.0092	0.872	0.00361	nucleus		GO:0005856 cytoskeleton; GO:0043226 organelle; GO:0043229 intracellular organelle; GO:0043232 intracellular non-membrane-bounded organelle; GO:0044464 cell part; GO:0005622 intracellular; GO:0044424 intracellular part; GO:0005623 cell; GO:0043228 non-membrane-bounded organelle;		K18622			IPR001303;	Class II aldolase/adducin N-terminal;
A0A1D5PNX0	"Hydroxyacid-oxoacid transhydrogenase, mitochondrial"	ADHFE1	50.348	1.027	0.218	1.044	0.359	1.061	0.0308	1.043	0.387	1.089	0.0268	mitochondria	GO:0044699 single-organism process; GO:0008152 metabolic process; GO:0055114 oxidation-reduction process; GO:0044710 single-organism metabolic process;		GO:0046872 metal ion binding; GO:0043169 cation binding; GO:0003824 catalytic activity; GO:0005488 binding; GO:0016491 oxidoreductase activity; GO:0043167 ion binding;	K11173			IPR001670;	Alcohol dehydrogenase, iron-type;
Q5ZL43	"1,2-dihydroxy-3-keto-5-methylthiopentene dioxygenase"	ADI1	21.674	0.751	0.00424	1.012	0.783	0.999	0.98	0.741	0.00173	0.75	0.0053	cytoplasm	GO:0000097 sulfur amino acid biosynthetic process; GO:0016053 organic acid biosynthetic process; GO:0019509 L-methionine salvage from methylthioadenosine; GO:0009066 aspartate family amino acid metabolic process; GO:0044699 single-organism process; GO:0009058 biosynthetic process; GO:1901566 organonitrogen compound biosynthetic process; GO:0044237 cellular metabolic process; GO:0000096 sulfur ami…	GO:0043226 organelle; GO:0043231 intracellular membrane-bounded organelle; GO:0043229 intracellular organelle; GO:0016020 membrane; GO:0005634 nucleus; GO:0071944 cell periphery; GO:0044464 cell part; GO:0005622 intracellular; GO:0005737 cytoplasm; GO:0044424 intracellular part; GO:0043227 membrane-bounded organelle; GO:0005623 cell; GO:0005886 plasma membrane;	GO:0016702 oxidoreductase activity, acting on single donors with incorporation of molecular oxygen, incorporation of two atoms of oxygen; GO:0016701 oxidoreductase activity, acting on single donors with incorporation of molecular oxygen; GO:0003824 catalytic activity; GO:0005488 binding; GO:0051213 dioxygenase activity; GO:0043167 ion binding; GO:0043169 cation binding; GO:0046872 metal ion bindi…	K08967	mtnD; 1,2-dihydroxy-3-keto-5-methylthiopentene dioxygenase [EC:1.13.11.53 1.13.11.54]	gga00270 Cysteine and methionine metabolism - Gallus gallus (chicken); gga01100 Metabolic pathways - Gallus gallus (chicken);	IPR011051; IPR014710;	RmlC-like cupin domain; RmlC-like jelly roll fold;
A0A1L1RV76	Adenosine kinase	ADK	37.371	0.922	0.00405	0.995	0.844	0.927	0.00411	0.859	0.00272	0.854	0.000985	cytoplasm	GO:0009116 nucleoside metabolic process; GO:0042278 purine nucleoside metabolic process; GO:0009167 purine ribonucleoside monophosphate metabolic process; GO:0009117 nucleotide metabolic process; GO:0044699 single-organism process; GO:0046129 purine ribonucleoside biosynthetic process; GO:0009163 nucleoside biosynthetic process; GO:0009058 biosynthetic process; GO:0043174 nucleoside salvage; GO:0…		GO:0016301 kinase activity; GO:0019206 nucleoside kinase activity; GO:0016773 phosphotransferase activity, alcohol group as acceptor; GO:0003824 catalytic activity; GO:0019205 nucleobase-containing compound kinase activity; GO:0016740 transferase activity; GO:0004001 adenosine kinase activity; GO:0016772 transferase activity, transferring phosphorus-containing groups;	K00856	E2.7.1.20; adenosine kinase [EC:2.7.1.20]	gga00230 Purine metabolism - Gallus gallus (chicken); gga01100 Metabolic pathways - Gallus gallus (chicken);	IPR011611; IPR029056;	Carbohydrate kinase PfkB; Ribokinase-like;
A0A1D5PL01	Activity-dependent neuroprotector homeobox protein	ADNP	126.12	0.765	0.0015	1.037	0.645	1.091	0.318	0.805	0.108	0.835	0.101	nucleus		GO:0043226 organelle; GO:0043231 intracellular membrane-bounded organelle; GO:0043229 intracellular organelle; GO:0005634 nucleus; GO:0044464 cell part; GO:0005622 intracellular; GO:0044424 intracellular part; GO:0043227 membrane-bounded organelle; GO:0005623 cell;	GO:0097159 organic cyclic compound binding; GO:1901363 heterocyclic compound binding; GO:0003677 DNA binding; GO:0005488 binding; GO:0043167 ion binding; GO:0003676 nucleic acid binding; GO:0043169 cation binding; GO:0046872 metal ion binding;				IPR015880; IPR001356; IPR009057; IPR007087;	Zinc finger, C2H2-like; Homeobox domain; Homeobox domain-like; Zinc finger, C2H2;
A0A1D5PNU6	2-aminoethanethiol dioxygenase	ADO	16.58	0.979	0.588	0.928	0.138	0.978	0.769	1.031	0.691	0.957	0.551	extracellular	GO:0044699 single-organism process; GO:0008152 metabolic process; GO:0055114 oxidation-reduction process; GO:0044710 single-organism metabolic process;		GO:0016702 oxidoreductase activity, acting on single donors with incorporation of molecular oxygen, incorporation of two atoms of oxygen; GO:0016701 oxidoreductase activity, acting on single donors with incorporation of molecular oxygen; GO:0003824 catalytic activity; GO:0051213 dioxygenase activity; GO:0016491 oxidoreductase activity;	K10712	ADO; cysteamine dioxygenase [EC:1.13.11.19]	gga00430 Taurine and hypotaurine metabolism - Gallus gallus (chicken); gga01100 Metabolic pathways - Gallus gallus (chicken);	IPR011051; IPR014710;	RmlC-like cupin domain; RmlC-like jelly roll fold;
F1NGR5	ADP-dependent glucokinase	ADPGK	52.965	1.153	0.0105	0.922	0.107	1.07	0.159	1.337	0.00319	1.233	0.0102	endoplasmic reticulum	GO:0008152 metabolic process; GO:0005975 carbohydrate metabolic process; GO:0044238 primary metabolic process; GO:0071704 organic substance metabolic process;		GO:0016773 phosphotransferase activity, alcohol group as acceptor; GO:0003824 catalytic activity; GO:0016740 transferase activity; GO:0016772 transferase activity, transferring phosphorus-containing groups;	K08074	ADPGK; ADP-dependent glucokinase [EC:2.7.1.147]	gga00010 Glycolysis / Gluconeogenesis - Gallus gallus (chicken); gga01100 Metabolic pathways - Gallus gallus (chicken); gga01200 Carbon metabolism - Gallus gallus (chicken);	IPR029056;	Ribokinase-like;
F1NSK8	[Protein ADP-ribosylarginine] hydrolase	Adprh	42.223	0.861	0.00404	0.97	0.568	0.961	0.401	0.853	0.0535	0.827	0.0192	extracellular	GO:0051725 protein de-ADP-ribosylation; GO:0008152 metabolic process; GO:0044260 cellular macromolecule metabolic process; GO:0044267 cellular protein metabolic process; GO:0006464 cellular protein modification process; GO:0043170 macromolecule metabolic process; GO:0019538 protein metabolic process; GO:0036211 protein modification process; GO:0043412 macromolecule modification; GO:0044238 primar…		GO:0000287 magnesium ion binding; GO:0003875 ADP-ribosylarginine hydrolase activity; GO:0016799 hydrolase activity, hydrolyzing N-glycosyl compounds; GO:0003824 catalytic activity; GO:0005488 binding; GO:0016798 hydrolase activity, acting on glycosyl bonds; GO:0043167 ion binding; GO:0046872 metal ion binding; GO:0043169 cation binding; GO:0016787 hydrolase activity;	K01245
Q5ZI51	Poly(ADP-ribose) glycohydrolase ARH3	ADPRHL2	39.909	1.001	0.991	1.001	0.981	0.885	0.248	0.885	0.0223	0.886	0.00524	mitochondria		GO:0005759 mitochondrial matrix; GO:0043229 intracellular organelle; GO:0044429 mitochondrial part; GO:0005737 cytoplasm; GO:0044446 intracellular organelle part; GO:0044424 intracellular part; GO:0005623 cell; GO:0005739 mitochondrion; GO:0044422 organelle part; GO:0031974 membrane-enclosed lumen; GO:0043226 organelle; GO:0043231 intracellular membrane-bounded organelle; GO:0005634 nucleus; GO:0…	GO:0003824 catalytic activity; GO:0005488 binding; GO:0016798 hydrolase activity, acting on glycosyl bonds; GO:0043167 ion binding; GO:0043169 cation binding; GO:0046872 metal ion binding; GO:0004553 hydrolase activity, hydrolyzing O-glycosyl compounds; GO:0004649 poly(ADP-ribose) glycohydrolase activity; GO:0016787 hydrolase activity;	K11687
A0A1D5PMT3	Manganese-dependent ADP-ribose/CDP-alcohol diphosphatase	ADPRM	38.635											mitochondria			GO:0016787 hydrolase activity; GO:0003824 catalytic activity;	K01517	ADPRM; manganese-dependent ADP-ribose/CDP-alcohol diphosphatase [EC:3.6.1.13 3.6.1.16 3.6.1.53]	gga00564 Glycerophospholipid metabolism - Gallus gallus (chicken); gga00230 Purine metabolism - Gallus gallus (chicken);	IPR029052; IPR004843;	Metallo-dependent phosphatase-like; Calcineurin-like phosphoesterase domain, ApaH type;
A0A1D5PPT0	Proteasomal ubiquitin receptor ADRM1	ADRM1	39.349	1.032	0.172	1.027	0.621	1.317	0.333	1.323	0.335	1.36	0.282	nucleus		GO:0043226 organelle; GO:0043231 intracellular membrane-bounded organelle; GO:0043229 intracellular organelle; GO:0005634 nucleus; GO:0044464 cell part; GO:0005622 intracellular; GO:0005737 cytoplasm; GO:0044424 intracellular part; GO:0043227 membrane-bounded organelle; GO:0005623 cell;		K06691	RPN13; 26S proteasome regulatory subunit N13	gga03050 Proteasome - Gallus gallus (chicken);	IPR032368;	UCH-binding domain;
P21265	Adenylosuccinate lyase	ADSL	54.652	1.015	0.531	1.082	0.0617	0.987	0.767	0.926	0.182	1.002	0.966	cytoplasm	GO:0009116 nucleoside metabolic process; GO:0042278 purine nucleoside metabolic process; GO:0009167 purine ribonucleoside monophosphate metabolic process; GO:0009117 nucleotide metabolic process; GO:0044699 single-organism process; GO:0046129 purine ribonucleoside biosynthetic process; GO:0009163 nucleoside biosynthetic process; GO:0009058 biosynthetic process; GO:0009156 ribonucleoside monophosp…	GO:0044464 cell part; GO:0005622 intracellular; GO:0005737 cytoplasm; GO:0044424 intracellular part; GO:0005829 cytosol; GO:0005623 cell; GO:0044444 cytoplasmic part;	GO:0016840 carbon-nitrogen lyase activity; GO:0016829 lyase activity; GO:0070626 (S)-2-(5-amino-1-(5-phospho-D-ribosyl)imidazole-4-carboxamido)succinate AMP-lyase (fumarate-forming) activity; GO:0016842 amidine-lyase activity; GO:0004018 N6-(1,2-dicarboxyethyl)AMP AMP-lyase (fumarate-forming) activity; GO:0003824 catalytic activity;	K01756	purB; adenylosuccinate lyase [EC:4.3.2.2]	gga00230 Purine metabolism - Gallus gallus (chicken); gga01100 Metabolic pathways - Gallus gallus (chicken); gga00250 Alanine, aspartate and glutamate metabolism - Gallus gallus (chicken);	IPR024083; IPR008948; IPR022761; IPR019468;	Fumarase/histidase, N-terminal; L-Aspartase-like; Fumarate lyase, N-terminal; Adenylosuccinate lyase C-terminal;
Q5ZJL5	Adenylosuccinate synthetase isozyme 2	ADSS	49.454	1.145	0.00107	1.055	0.00626	1.051	0.301	1.14	0.0258	1.203	0.00806	cytoplasm	GO:0009116 nucleoside metabolic process; GO:0042278 purine nucleoside metabolic process; GO:0009167 purine ribonucleoside monophosphate metabolic process; GO:0009117 nucleotide metabolic process; GO:0044699 single-organism process; GO:0046129 purine ribonucleoside biosynthetic process; GO:0009163 nucleoside biosynthetic process; GO:0009058 biosynthetic process; GO:0009156 ribonucleoside monophosp…	GO:0044424 intracellular part; GO:0005623 cell; GO:0044464 cell part; GO:0005622 intracellular; GO:0005737 cytoplasm;	GO:1901265 nucleoside phosphate binding; GO:0001882 nucleoside binding; GO:0043167 ion binding; GO:0016874 ligase activity; GO:0000166 nucleotide binding; GO:0016879 ligase activity, forming carbon-nitrogen bonds; GO:1901363 heterocyclic compound binding; GO:0097159 organic cyclic compound binding; GO:0032549 ribonucleoside binding; GO:0097367 carbohydrate derivative binding; GO:0003824 catalytic…	K01939	purA; adenylosuccinate synthase [EC:6.3.4.4]	gga00230 Purine metabolism - Gallus gallus (chicken); gga01100 Metabolic pathways - Gallus gallus (chicken); gga00250 Alanine, aspartate and glutamate metabolism - Gallus gallus (chicken);	IPR027417;	P-loop containing nucleoside triphosphate hydrolase;
F1NVD4	Adenylosuccinate synthetase isozyme 1 A	adssl1-a	48.889	0.873	0.00428	0.993	0.823	0.901	0.00336	0.792	0.000523	0.786	0.00101	cytoplasm	GO:0009116 nucleoside metabolic process; GO:0042278 purine nucleoside metabolic process; GO:0009167 purine ribonucleoside monophosphate metabolic process; GO:0009117 nucleotide metabolic process; GO:0044699 single-organism process; GO:0046129 purine ribonucleoside biosynthetic process; GO:0009163 nucleoside biosynthetic process; GO:0009058 biosynthetic process; GO:0009156 ribonucleoside monophosp…	GO:0044424 intracellular part; GO:0005623 cell; GO:0044464 cell part; GO:0005622 intracellular; GO:0005737 cytoplasm;	GO:0000287 magnesium ion binding; GO:1901265 nucleoside phosphate binding; GO:0001882 nucleoside binding; GO:0016874 ligase activity; GO:0043167 ion binding; GO:0000166 nucleotide binding; GO:0016879 ligase activity, forming carbon-nitrogen bonds; GO:1901363 heterocyclic compound binding; GO:0097159 organic cyclic compound binding; GO:0032549 ribonucleoside binding; GO:0097367 carbohydrate deriva…	K01939	purA; adenylosuccinate synthase [EC:6.3.4.4]	gga00230 Purine metabolism - Gallus gallus (chicken); gga01100 Metabolic pathways - Gallus gallus (chicken); gga00250 Alanine, aspartate and glutamate metabolism - Gallus gallus (chicken);	IPR027417;	P-loop containing nucleoside triphosphate hydrolase;
A0A1D5PGC1	Adipocyte enhancer-binding protein 1	Aebp1	106.02	0.697	0.0821	0.827	0.164	0.847	0.112	0.714	0.00287	0.591	0.0187	nucleus	GO:0006508 proteolysis; GO:0008152 metabolic process; GO:0043170 macromolecule metabolic process; GO:0019538 protein metabolic process; GO:0044238 primary metabolic process; GO:0071704 organic substance metabolic process;		GO:0004180 carboxypeptidase activity; GO:0008233 peptidase activity; GO:0008238 exopeptidase activity; GO:0043167 ion binding; GO:0008235 metalloexopeptidase activity; GO:0016787 hydrolase activity; GO:0008237 metallopeptidase activity; GO:0008270 zinc ion binding; GO:0004181 metallocarboxypeptidase activity; GO:0046914 transition metal ion binding; GO:0003824 catalytic activity; GO:0005488 bindi…	K21392			IPR008969; IPR000421; IPR000834; IPR014766; IPR008979;	Carboxypeptidase-like, regulatory domain; Coagulation factor 5/8 C-terminal domain; Peptidase M14, carboxypeptidase A; Carboxypeptidase, regulatory domain; Galactose-binding domain-like;
Q90738	Actin filament-associated protein 1	AFAP1	81.159	0.886	0.0267	1.025	0.732	0.99	0.95	0.856	0.416	0.877	0.469	nucleus	GO:0050794 regulation of cellular process; GO:0016310 phosphorylation; GO:0018109 peptidyl-arginine phosphorylation; GO:0023051 regulation of signaling; GO:0044267 cellular protein metabolic process; GO:0018212 peptidyl-tyrosine modification; GO:0018195 peptidyl-arginine modification; GO:0044237 cellular metabolic process; GO:0006796 phosphate-containing compound metabolic process; GO:0071704 org…	GO:0016020 membrane; GO:0005856 cytoskeleton; GO:0043226 organelle; GO:0043229 intracellular organelle; GO:0043232 intracellular non-membrane-bounded organelle; GO:0071944 cell periphery; GO:0044464 cell part; GO:0005622 intracellular; GO:0005737 cytoplasm; GO:0044424 intracellular part; GO:0005623 cell; GO:0005886 plasma membrane; GO:0043228 non-membrane-bounded organelle;	GO:0003779 actin binding; GO:0005515 protein binding; GO:0019904 protein domain specific binding; GO:0008092 cytoskeletal protein binding; GO:0017124 SH3 domain binding; GO:0005488 binding; GO:0042169 SH2 domain binding;	K18616			IPR011993; IPR001849;	PH domain-like; Pleckstrin homology domain;
A0A1D5PSL2	Afadin	AFDN	214.03	0.802	0.0142	0.995	0.855	0.858	0.124	0.692	0.029	0.688	0.0304	nucleus	GO:0050794 regulation of cellular process; GO:0044700 single organism signaling; GO:0051716 cellular response to stimulus; GO:0007165 signal transduction; GO:0050789 regulation of biological process; GO:0007154 cell communication; GO:0044699 single-organism process; GO:0023052 signaling; GO:0050896 response to stimulus; GO:0009987 cellular process; GO:0065007 biological regulation;	GO:0005911 cell-cell junction; GO:0030054 cell junction;	GO:0005515 protein binding; GO:0005488 binding;	K05702	AF6; afadin	gga04530 Tight junction - Gallus gallus (chicken); gga04520 Adherens junction - Gallus gallus (chicken);	IPR002710; IPR008984; IPR029071; IPR001478; IPR000253; IPR000159;	Dilute domain; SMAD/FHA domain; Ubiquitin-related domain; PDZ domain; Forkhead-associated (FHA) domain; Ras-associating (RA) domain;
A0A1D5PJR8	Afadin	AFDN	210.34	0.838		1.026		1.21		0.989		1.015		extracellular	GO:0050794 regulation of cellular process; GO:0044700 single organism signaling; GO:0051716 cellular response to stimulus; GO:0007165 signal transduction; GO:0050789 regulation of biological process; GO:0007154 cell communication; GO:0044699 single-organism process; GO:0023052 signaling; GO:0050896 response to stimulus; GO:0009987 cellular process; GO:0065007 biological regulation;	GO:0005911 cell-cell junction; GO:0030054 cell junction;	GO:0005515 protein binding; GO:0005488 binding;	K05702	AF6; afadin	gga04530 Tight junction - Gallus gallus (chicken); gga04520 Adherens junction - Gallus gallus (chicken);	IPR002710; IPR008984; IPR029071; IPR001478; IPR000253; IPR000159;	Dilute domain; SMAD/FHA domain; Ubiquitin-related domain; PDZ domain; Forkhead-associated (FHA) domain; Ras-associating (RA) domain;
A0A1D5PYP0	AF4/FMR2 family member 4	AFF4	127.83	1.01	0.891	1.191	0.0442	1.091	0.744	0.926	0.782	1.102	0.702	nucleus				K15185
E1BZ74	AFG3-like protein 2	AFG3L2	89.39	1.066	0.0879	0.999	0.939	1.078	0.102	1.151	0.00567	1.15	0.00664	mitochondria	GO:0006508 proteolysis; GO:0008152 metabolic process; GO:0043170 macromolecule metabolic process; GO:0019538 protein metabolic process; GO:0044238 primary metabolic process; GO:0071704 organic substance metabolic process;	GO:0031224 intrinsic component of membrane; GO:0016020 membrane; GO:0016021 integral component of membrane; GO:0044425 membrane part;	GO:0005524 ATP binding; GO:0004222 metalloendopeptidase activity; GO:0008233 peptidase activity; GO:1901265 nucleoside phosphate binding; GO:0001882 nucleoside binding; GO:0043167 ion binding; GO:0016787 hydrolase activity; GO:0008237 metallopeptidase activity; GO:0000166 nucleotide binding; GO:0008270 zinc ion binding; GO:0004175 endopeptidase activity; GO:0097159 organic cyclic compound binding…	K08956			IPR003959; IPR003593; IPR011546; IPR000642; IPR027417;	ATPase, AAA-type, core; AAA+ ATPase domain; Peptidase M41, FtsH extracellular; Peptidase M41; P-loop containing nucleoside triphosphate hydrolase;
F1NQI0	N(4)-(beta-N-acetylglucosaminyl)-L-asparaginase	AGA	36.604	0.702	5.21e-05	1.042	0.463	1.074	0.519	0.724	0.065	0.754	0.0802	extracellular	GO:0006517 protein deglycosylation; GO:0044267 cellular protein metabolic process; GO:0009100 glycoprotein metabolic process; GO:0044238 primary metabolic process; GO:0044237 cellular metabolic process; GO:0071704 organic substance metabolic process; GO:0008152 metabolic process; GO:0044260 cellular macromolecule metabolic process; GO:1901135 carbohydrate derivative metabolic process; GO:0010467 …	GO:0043229 intracellular organelle; GO:0005615 extracellular space; GO:0005783 endoplasmic reticulum; GO:0044421 extracellular region part; GO:0005737 cytoplasm; GO:0031982 vesicle; GO:0012505 endomembrane system; GO:0044424 intracellular part; GO:0005623 cell; GO:0005576 extracellular region; GO:0043226 organelle; GO:0070062 extracellular exosome; GO:0043231 intracellular membrane-bounded organe…	GO:0003948 N4-(beta-N-acetylglucosaminyl)-L-asparaginase activity; GO:0016787 hydrolase activity; GO:0016811 hydrolase activity, acting on carbon-nitrogen (but not peptide) bonds, in linear amides; GO:0003824 catalytic activity; GO:0016810 hydrolase activity, acting on carbon-nitrogen (but not peptide) bonds;	K01444	AGA; N4-(beta-N-acetylglucosaminyl)-L-asparaginase [EC:3.5.1.26]	gga00511 Other glycan degradation - Gallus gallus (chicken); gga04142 Lysosome - Gallus gallus (chicken);	IPR029055;	Nucleophile aminohydrolases, N-terminal;
F1NWZ1	"Arf-GAP with GTPase, ANK repeat and PH domain-containing protein 1"	Agap1	94.857	0.845	0.173	0.913	0.456	0.847	0.0346	0.784	0.0488	0.716	0.0523	nucleus	GO:0050794 regulation of cellular process; GO:0044700 single organism signaling; GO:0051716 cellular response to stimulus; GO:0043547 positive regulation of GTPase activity; GO:0035556 intracellular signal transduction; GO:0044699 single-organism process; GO:0007264 small GTPase mediated signal transduction; GO:0023052 signaling; GO:0050896 response to stimulus; GO:0043085 positive regulation of …	GO:0005623 cell; GO:0005622 intracellular; GO:0044464 cell part;	GO:1901265 nucleoside phosphate binding; GO:0060589 nucleoside-triphosphatase regulator activity; GO:0030695 GTPase regulator activity; GO:0001882 nucleoside binding; GO:0043167 ion binding; GO:0005515 protein binding; GO:0000166 nucleotide binding; GO:0098772 molecular function regulator; GO:0097159 organic cyclic compound binding; GO:1901363 heterocyclic compound binding; GO:0032549 ribonucleos…	K12491	AGAP1_3; Arf-GAP with GTPase, ANK repeat and PH domain-containing protein 1/3	gga04144 Endocytosis - Gallus gallus (chicken);	IPR020683; IPR011993; IPR027417; IPR001849;	Ankyrin repeat-containing domain; PH domain-like; P-loop containing nucleoside triphosphate hydrolase; Pleckstrin homology domain;
A0A1D5NW09	"Arf-GAP with GTPase, ANK repeat and PH domain-containing protein 3"	AGAP3	45.97	0.966		1.013		0.991		0.944		0.956		nucleus	GO:0051336 regulation of hydrolase activity; GO:0043547 positive regulation of GTPase activity; GO:0051345 positive regulation of hydrolase activity; GO:0050790 regulation of catalytic activity; GO:0044093 positive regulation of molecular function; GO:0065009 regulation of molecular function; GO:0043087 regulation of GTPase activity; GO:0065007 biological regulation; GO:0043085 positive regulatio…		GO:0030234 enzyme regulator activity; GO:0060589 nucleoside-triphosphatase regulator activity; GO:0005488 binding; GO:0030695 GTPase regulator activity; GO:0005515 protein binding; GO:0098772 molecular function regulator; GO:0008047 enzyme activator activity; GO:0005096 GTPase activator activity;	K12491	AGAP1_3; Arf-GAP with GTPase, ANK repeat and PH domain-containing protein 1/3	gga04144 Endocytosis - Gallus gallus (chicken);	IPR020683; IPR011993; IPR001849;	Ankyrin repeat-containing domain; PH domain-like; Pleckstrin homology domain;
A0A1D5PKN6	"Arf-GAP with GTPase, ANK repeat and PH domain-containing protein 3"	Agap3	31.516											cytoplasm	GO:0050794 regulation of cellular process; GO:0044700 single organism signaling; GO:0051716 cellular response to stimulus; GO:0007165 signal transduction; GO:0050789 regulation of biological process; GO:0007154 cell communication; GO:0035556 intracellular signal transduction; GO:0044699 single-organism process; GO:0007264 small GTPase mediated signal transduction; GO:0023052 signaling; GO:0050896…	GO:0016020 membrane; GO:0005623 cell; GO:0005622 intracellular; GO:0044464 cell part;	GO:1901265 nucleoside phosphate binding; GO:0001882 nucleoside binding; GO:0043167 ion binding; GO:0000166 nucleotide binding; GO:1901363 heterocyclic compound binding; GO:0097159 organic cyclic compound binding; GO:0032549 ribonucleoside binding; GO:0097367 carbohydrate derivative binding; GO:0032553 ribonucleotide binding; GO:0005488 binding; GO:0032550 purine ribonucleoside binding; GO:0043168…	K12491	AGAP1_3; Arf-GAP with GTPase, ANK repeat and PH domain-containing protein 1/3	gga04144 Endocytosis - Gallus gallus (chicken);	IPR027417;	P-loop containing nucleoside triphosphate hydrolase;
F1NBV2	Arf-GAP domain and FG repeat-containing protein 1	AGFG1	58.318	1.108	0.0927	0.978	0.683	0.884	0.0859	1.001	0.988	0.979	0.743	nucleus	GO:0051336 regulation of hydrolase activity; GO:0043547 positive regulation of GTPase activity; GO:0051345 positive regulation of hydrolase activity; GO:0050790 regulation of catalytic activity; GO:0044093 positive regulation of molecular function; GO:0065009 regulation of molecular function; GO:0043087 regulation of GTPase activity; GO:0065007 biological regulation; GO:0043085 positive regulatio…		GO:0098772 molecular function regulator; GO:0030234 enzyme regulator activity; GO:0008047 enzyme activator activity; GO:0060589 nucleoside-triphosphatase regulator activity; GO:0005096 GTPase activator activity; GO:0030695 GTPase regulator activity;	K15044	AGFG1; Arf-GAP domain and FG repeats-containing protein 1	gga05164 Influenza A - Gallus gallus (chicken);
E1BTF5	"Acylglycerol kinase, mitochondrial"	AGK	47.78	1.023	0.544	1.075	0.191	1.059	0.041	1.008	0.845	1.084	0.0838	cytoplasm	GO:0016310 phosphorylation; GO:0006643 membrane lipid metabolic process; GO:0006672 ceramide metabolic process; GO:0044699 single-organism process; GO:0009058 biosynthetic process; GO:0044255 cellular lipid metabolic process; GO:1901566 organonitrogen compound biosynthetic process; GO:0044237 cellular metabolic process; GO:0006796 phosphate-containing compound metabolic process; GO:0008610 lipid …	GO:0016020 membrane; GO:0043231 intracellular membrane-bounded organelle; GO:0043226 organelle; GO:0043229 intracellular organelle; GO:0044464 cell part; GO:0005622 intracellular; GO:0005737 cytoplasm; GO:0044424 intracellular part; GO:0043227 membrane-bounded organelle; GO:0005623 cell; GO:0005739 mitochondrion; GO:0044444 cytoplasmic part;	GO:0003951 NAD+ kinase activity; GO:0016301 kinase activity; GO:0016773 phosphotransferase activity, alcohol group as acceptor; GO:0003824 catalytic activity; GO:0001727 lipid kinase activity; GO:0016740 transferase activity; GO:0016772 transferase activity, transferring phosphorus-containing groups; GO:0001729 ceramide kinase activity;	K09881	AGK; acylglycerol kinase [EC:2.7.1.94]	gga01100 Metabolic pathways - Gallus gallus (chicken); gga00561 Glycerolipid metabolism - Gallus gallus (chicken);	IPR017438; IPR001206; IPR016064;	Inorganic polyphosphate/ATP-NAD kinase, domain 1; Diacylglycerol kinase, catalytic domain; NAD kinase/diacylglycerol kinase-like domain;
F1NX83	Glycogen debranching enzyme	AGL	174.43	0.906	0.0104	1.016	0.564	1.006	0.89	0.897	0.0551	0.911	0.077	cytoplasm	GO:0016051 carbohydrate biosynthetic process; GO:0000271 polysaccharide biosynthetic process; GO:0044275 cellular carbohydrate catabolic process; GO:0044042 glucan metabolic process; GO:0044699 single-organism process; GO:0009058 biosynthetic process; GO:0006112 energy reserve metabolic process; GO:0044237 cellular metabolic process; GO:0044264 cellular polysaccharide metabolic process; GO:007170…	GO:0043226 organelle; GO:0043231 intracellular membrane-bounded organelle; GO:0043229 intracellular organelle; GO:0005634 nucleus; GO:0044464 cell part; GO:0005622 intracellular; GO:0005737 cytoplasm; GO:0016234 inclusion body; GO:0044424 intracellular part; GO:0043227 membrane-bounded organelle; GO:0005623 cell;	GO:0031593 polyubiquitin binding; GO:0090599 alpha-glucosidase activity; GO:0004134 4-alpha-glucanotransferase activity; GO:0016758 transferase activity, transferring hexosyl groups; GO:0004553 hydrolase activity, hydrolyzing O-glycosyl compounds; GO:0016787 hydrolase activity; GO:0005515 protein binding; GO:0032182 ubiquitin-like protein binding; GO:0030247 polysaccharide binding; GO:0003824 cat…	K01196	AGL; glycogen debranching enzyme [EC:2.4.1.25 3.2.1.33]	gga00500 Starch and sucrose metabolism - Gallus gallus (chicken); gga01100 Metabolic pathways - Gallus gallus (chicken);	IPR032792; IPR032790; IPR008928; IPR017853; IPR029436; IPR032788; IPR013781;	Glycogen debranching enzyme, glucanotransferase domain; Glycogen debranching enzyme, C-terminal; Six-hairpin glycosidase-like; Glycoside hydrolase superfamily; Eukaryotic glycogen debranching enzyme, N-terminal domain; Glycogen debranching enzyme, central domain; Glycoside hydrolase, catalytic domain;
F1P3Y9	Protein argonaute-1	Ago1	96.19	0.953	0.456	0.957	0.454	1.123	0.189	1.118	0.18	1.07	0.401	cytoplasm			GO:0097159 organic cyclic compound binding; GO:1901363 heterocyclic compound binding; GO:0005515 protein binding; GO:0005488 binding; GO:0003676 nucleic acid binding;	K11593			IPR014811; IPR032474; IPR032472; IPR003165; IPR032473; IPR012337; IPR003100;	Argonaute, linker 1 domain; Protein argonaute, N-terminal; Argonaute linker 2 domain; Piwi domain; Protein argonaute, Mid domain; Ribonuclease H-like domain; PAZ domain;
A0A1D5NTU6	Protein argonaute-2	AGO2	96.418	0.891	0.0175	0.898	0.0495	1.23	0.248	1.221	0.27	1.097	0.6	cytoplasm	GO:0040033 negative regulation of translation, ncRNA-mediated; GO:0010608 posttranscriptional regulation of gene expression; GO:0035194 posttranscriptional gene silencing by RNA; GO:0044699 single-organism process; GO:0044237 cellular metabolic process; GO:2001141 regulation of RNA biosynthetic process; GO:0008152 metabolic process; GO:0043170 macromolecule metabolic process; GO:0010558 negative …	GO:0043229 intracellular organelle; GO:0043232 intracellular non-membrane-bounded organelle; GO:0000932 P-body; GO:0005737 cytoplasm; GO:0032991 macromolecular complex; GO:0044424 intracellular part; GO:0034518 RNA cap binding complex; GO:0005623 cell; GO:0036464 cytoplasmic ribonucleoprotein granule; GO:0043228 non-membrane-bounded organelle; GO:0043226 organelle; GO:0005622 intracellular; GO:00…	GO:0003723 RNA binding; GO:0000339 RNA cap binding; GO:0000340 RNA 7-methylguanosine cap binding; GO:0043167 ion binding; GO:0004521 endoribonuclease activity; GO:0005515 protein binding; GO:0070551 endoribonuclease activity, cleaving siRNA-paired mRNA; GO:0016787 hydrolase activity; GO:0016891 endoribonuclease activity, producing 5'-phosphomonoesters; GO:0035197 siRNA binding; GO:1901363 heteroc…	K11593			IPR032472; IPR032474; IPR014811; IPR003165; IPR012337; IPR032473; IPR003100;	Argonaute linker 2 domain; Protein argonaute, N-terminal; Argonaute, linker 1 domain; Piwi domain; Ribonuclease H-like domain; Protein argonaute, Mid domain; PAZ domain;
F1P3Z0	Protein argonaute-3	AGO3	97.386	1.067	0.0473	0.957	0.0762	1.042	0.303	1.162	0.00789	1.111	0.0129	cytoplasm	GO:0044085 cellular component biogenesis; GO:0022613 ribonucleoprotein complex biogenesis; GO:0022618 ribonucleoprotein complex assembly; GO:0040033 negative regulation of translation, ncRNA-mediated; GO:0010608 posttranscriptional regulation of gene expression; GO:0023051 regulation of signaling; GO:0035194 posttranscriptional gene silencing by RNA; GO:1902533 positive regulation of intracellula…	GO:0016020 membrane; GO:1905348 endonuclease complex; GO:0000932 P-body; GO:0005737 cytoplasm; GO:0032991 macromolecular complex; GO:0044424 intracellular part; GO:0005623 cell; GO:0044422 organelle part; GO:0036464 cytoplasmic ribonucleoprotein granule; GO:0043228 non-membrane-bounded organelle; GO:0000793 condensed chromosome; GO:0031974 membrane-enclosed lumen; GO:0005654 nucleoplasm; GO:00705…	GO:0097159 organic cyclic compound binding; GO:1901363 heterocyclic compound binding; GO:0003723 RNA binding; GO:0003725 double-stranded RNA binding; GO:0005488 binding; GO:0003676 nucleic acid binding; GO:0005515 protein binding; GO:0035198 miRNA binding; GO:0003727 single-stranded RNA binding;	K11593			IPR014811; IPR032474; IPR032472; IPR003165; IPR003100; IPR032473; IPR012337;	Argonaute, linker 1 domain; Protein argonaute, N-terminal; Argonaute linker 2 domain; Piwi domain; PAZ domain; Protein argonaute, Mid domain; Ribonuclease H-like domain;
E1BTF7	1-acyl-sn-glycerol-3-phosphate acyltransferase beta	Agpat2	33.313	1.216	0.0318	0.854	0.0601	0.976	0.735	1.389	0.00803	1.186	0.0147	plasma membrane	GO:0046486 glycerolipid metabolic process; GO:0001819 positive regulation of cytokine production; GO:0006654 phosphatidic acid biosynthetic process; GO:0008654 phospholipid biosynthetic process; GO:0044699 single-organism process; GO:0044255 cellular lipid metabolic process; GO:0009058 biosynthetic process; GO:0044237 cellular metabolic process; GO:0006796 phosphate-containing compound metabolic …	GO:0043229 intracellular organelle; GO:0016020 membrane; GO:0005783 endoplasmic reticulum; GO:0005737 cytoplasm; GO:0031224 intrinsic component of membrane; GO:0012505 endomembrane system; GO:0044424 intracellular part; GO:0005623 cell; GO:0016021 integral component of membrane; GO:0043231 intracellular membrane-bounded organelle; GO:0043226 organelle; GO:0005622 intracellular; GO:0044464 cell pa…	GO:0016746 transferase activity, transferring acyl groups; GO:0003841 1-acylglycerol-3-phosphate O-acyltransferase activity; GO:0003824 catalytic activity; GO:0016411 acylglycerol O-acyltransferase activity; GO:0042171 lysophosphatidic acid acyltransferase activity; GO:0071617 lysophospholipid acyltransferase activity; GO:0016740 transferase activity; GO:0016747 transferase activity, transferring…	K13509	AGPAT1_2; lysophosphatidate acyltransferase [EC:2.3.1.51]	gga00564 Glycerophospholipid metabolism - Gallus gallus (chicken); gga01100 Metabolic pathways - Gallus gallus (chicken); gga00561 Glycerolipid metabolism - Gallus gallus (chicken);	IPR002123; IPR004552;	Phospholipid/glycerol acyltransferase; 1-acyl-sn-glycerol-3-phosphate acyltransferase;
A0A1D5PUB7	1-acyl-sn-glycerol-3-phosphate acyltransferase gamma	AGPAT3	43.582	0.972	0.274	0.982	0.398	1.155	0.199	1.142	0.227	1.122	0.296	Golgi apparatus	GO:0008152 metabolic process;	GO:0031224 intrinsic component of membrane; GO:0016020 membrane; GO:0016021 integral component of membrane; GO:0044425 membrane part;	GO:0016746 transferase activity, transferring acyl groups; GO:0003824 catalytic activity; GO:0016740 transferase activity;	K13523	AGPAT3_4; lysophosphatidic acid acyltransferase / lysophosphatidylinositol acyltransferase [EC:2.3.1.51 2.3.1.-]	gga00564 Glycerophospholipid metabolism - Gallus gallus (chicken); gga01100 Metabolic pathways - Gallus gallus (chicken); gga00561 Glycerolipid metabolism - Gallus gallus (chicken);	IPR002123; IPR032098;	Phospholipid/glycerol acyltransferase; Acyltransferase, C-terminal domain;
E1BY49	1-acyl-sn-glycerol-3-phosphate acyltransferase delta	AGPAT4	44.389	0.841	0.184	0.836	0.0804	1.134	0.216	1.141	0.0321	0.954	0.534	endoplasmic reticulum	GO:0008152 metabolic process;	GO:0031224 intrinsic component of membrane; GO:0016020 membrane; GO:0016021 integral component of membrane; GO:0044425 membrane part;	GO:0016746 transferase activity, transferring acyl groups; GO:0003824 catalytic activity; GO:0016740 transferase activity;	K13523	AGPAT3_4; lysophosphatidic acid acyltransferase / lysophosphatidylinositol acyltransferase [EC:2.3.1.51 2.3.1.-]	gga00564 Glycerophospholipid metabolism - Gallus gallus (chicken); gga01100 Metabolic pathways - Gallus gallus (chicken); gga00561 Glycerolipid metabolism - Gallus gallus (chicken);	IPR002123; IPR032098;	Phospholipid/glycerol acyltransferase; Acyltransferase, C-terminal domain;
E1BSZ0	1-acyl-sn-glycerol-3-phosphate acyltransferase epsilon	AGPAT5	42.376	1.078	0.0883	0.959	0.259	1.143	0.0153	1.285	0.00124	1.233	0.00275	mitochondria	GO:0032502 developmental process; GO:0006638 neutral lipid metabolic process; GO:0002244 hematopoietic progenitor cell differentiation; GO:0044707 single-multicellular organism process; GO:0046486 glycerolipid metabolic process; GO:0048731 system development; GO:0048869 cellular developmental process; GO:0044763 single-organism cellular process; GO:0044699 single-organism process; GO:0044255 cell…	GO:0043226 organelle; GO:0043231 intracellular membrane-bounded organelle; GO:0043229 intracellular organelle; GO:0016020 membrane; GO:0044464 cell part; GO:0005622 intracellular; GO:0044425 membrane part; GO:0005737 cytoplasm; GO:0031224 intrinsic component of membrane; GO:0044424 intracellular part; GO:0005623 cell; GO:0043227 membrane-bounded organelle; GO:0016021 integral component of membran…	GO:0016746 transferase activity, transferring acyl groups; GO:0003841 1-acylglycerol-3-phosphate O-acyltransferase activity; GO:0003824 catalytic activity; GO:0016411 acylglycerol O-acyltransferase activity; GO:0042171 lysophosphatidic acid acyltransferase activity; GO:0071617 lysophospholipid acyltransferase activity; GO:0016740 transferase activity; GO:0016747 transferase activity, transferring…	K19007	AGPAT5; lysophosphatidiate acyltransferase [EC:2.3.1.51]	gga00564 Glycerophospholipid metabolism - Gallus gallus (chicken); gga01100 Metabolic pathways - Gallus gallus (chicken); gga00561 Glycerolipid metabolism - Gallus gallus (chicken);	IPR002123; IPR032098;	Phospholipid/glycerol acyltransferase; Acyltransferase, C-terminal domain;
F1P5J7	"Alkyldihydroxyacetonephosphate synthase, peroxisomal"	AGPS	70.749	1.146	0.00116	0.997	0.906	0.984	0.545	1.131	0.0125	1.128	0.0103	cytoplasm	GO:0008152 metabolic process; GO:0044711 single-organism biosynthetic process; GO:0055114 oxidation-reduction process; GO:0044710 single-organism metabolic process; GO:0044699 single-organism process; GO:0009058 biosynthetic process; GO:0044238 primary metabolic process; GO:1901576 organic substance biosynthetic process; GO:0071704 organic substance metabolic process; GO:0006629 lipid metabolic p…	GO:0016020 membrane; GO:0031090 organelle membrane; GO:0005737 cytoplasm; GO:0044438 microbody part; GO:0044424 intracellular part; GO:0005623 cell; GO:0044422 organelle part; GO:0005778 peroxisomal membrane; GO:0043228 non-membrane-bounded organelle; GO:0031974 membrane-enclosed lumen; GO:0070013 intracellular organelle lumen; GO:0005622 intracellular; GO:0044464 cell part; GO:0098805 whole memb…	GO:1901265 nucleoside phosphate binding; GO:0050660 flavin adenine dinucleotide binding; GO:0043167 ion binding; GO:0000166 nucleotide binding; GO:0048037 cofactor binding; GO:0016491 oxidoreductase activity; GO:0016614 oxidoreductase activity, acting on CH-OH group of donors; GO:1901363 heterocyclic compound binding; GO:0097159 organic cyclic compound binding; GO:0008609 alkylglycerone-phosphate…	K00803	AGPS; alkyldihydroxyacetonephosphate synthase [EC:2.5.1.26]	gga01100 Metabolic pathways - Gallus gallus (chicken); gga00565 Ether lipid metabolism - Gallus gallus (chicken); gga04146 Peroxisome - Gallus gallus (chicken);	IPR016166; IPR016171; IPR004113; IPR016169; IPR016164; IPR006094; IPR016167;	FAD-binding, type 2; Vanillyl-alcohol oxidase, C-terminal subdomain 2; FAD-linked oxidase, C-terminal; CO dehydrogenase flavoprotein-like, FAD-binding, subdomain 2; FAD-linked oxidase-like, C-terminal; FAD linked oxidase, N-terminal; FAD-binding, type 2, subdomain 1;
E1C6A6	Protein ELYS	AHCTF1	252.64	1.066	0.00749	1.079	0.104	0.938	0.00399	0.927	0.1	1	0.98	plasma membrane	GO:0044085 cellular component biogenesis; GO:0050794 regulation of cellular process; GO:0016043 cellular component organization; GO:0006997 nucleus organization; GO:0060255 regulation of macromolecule metabolic process; GO:0019219 regulation of nucleobase-containing compound metabolic process; GO:0044699 single-organism process; GO:0051292 nuclear pore complex assembly; GO:0046931 pore complex as…	GO:0016020 membrane; GO:0044421 extracellular region part; GO:0031090 organelle membrane; GO:0005737 cytoplasm; GO:0031982 vesicle; GO:0032991 macromolecular complex; GO:0044424 intracellular part; GO:0005623 cell; GO:0000777 condensed chromosome kinetochore; GO:0044422 organelle part; GO:0044427 chromosomal part; GO:0043228 non-membrane-bounded organelle; GO:0000793 condensed chromosome; GO:0031…	GO:0005515 protein binding; GO:0003700 transcription factor activity, sequence-specific DNA binding; GO:0005488 binding; GO:0001071 nucleic acid binding transcription factor activity;				IPR032040; IPR015943; IPR025151; IPR011047;	ELYS, beta-propeller domain; WD40/YVTN repeat-like-containing domain; ELYS-like domain; Quinoprotein alcohol dehydrogenase-like superfamily;
A0A1D5PPA8	Adenosylhomocysteinase A	ahcy-a	47.735	0.913	0.0165	0.987	0.601	0.961	0.0447	0.889	0.000839	0.877	0.00154	cytoplasm	GO:1901606 alpha-amino acid catabolic process; GO:0009116 nucleoside metabolic process; GO:0042278 purine nucleoside metabolic process; GO:0046498 S-adenosylhomocysteine metabolic process; GO:0006725 cellular aromatic compound metabolic process; GO:0044699 single-organism process; GO:0072523 purine-containing compound catabolic process; GO:0044237 cellular metabolic process; GO:0071704 organic su…		GO:0097159 organic cyclic compound binding; GO:1901363 heterocyclic compound binding; GO:0004013 adenosylhomocysteinase activity; GO:0016801 hydrolase activity, acting on ether bonds; GO:1901265 nucleoside phosphate binding; GO:0051287 NAD binding; GO:0003824 catalytic activity; GO:0005488 binding; GO:0016787 hydrolase activity; GO:0000166 nucleotide binding; GO:0048037 cofactor binding; GO:00168…	K01251	E3.3.1.1; adenosylhomocysteinase [EC:3.3.1.1]	gga00270 Cysteine and methionine metabolism - Gallus gallus (chicken); gga01100 Metabolic pathways - Gallus gallus (chicken);	IPR016040; IPR015878;	NAD(P)-binding domain; S-adenosyl-L-homocysteine hydrolase, NAD binding domain;
A0A1L1RS05	Adenosylhomocysteinase 3	AHCYL2	50.99	0.994	0.947	0.882	0.301	0.873	0.248	0.984	0.894	0.867	0.208	cytoplasm	GO:1901606 alpha-amino acid catabolic process; GO:0009116 nucleoside metabolic process; GO:0042278 purine nucleoside metabolic process; GO:0046498 S-adenosylhomocysteine metabolic process; GO:0006725 cellular aromatic compound metabolic process; GO:0044699 single-organism process; GO:0072523 purine-containing compound catabolic process; GO:0044237 cellular metabolic process; GO:0071704 organic su…		GO:0097159 organic cyclic compound binding; GO:1901363 heterocyclic compound binding; GO:0004013 adenosylhomocysteinase activity; GO:0016801 hydrolase activity, acting on ether bonds; GO:1901265 nucleoside phosphate binding; GO:0051287 NAD binding; GO:0003824 catalytic activity; GO:0005488 binding; GO:0016787 hydrolase activity; GO:0000166 nucleotide binding; GO:0048037 cofactor binding; GO:00168…	K01251	E3.3.1.1; adenosylhomocysteinase [EC:3.3.1.1]	gga00270 Cysteine and methionine metabolism - Gallus gallus (chicken); gga01100 Metabolic pathways - Gallus gallus (chicken);	IPR016040; IPR015878;	NAD(P)-binding domain; S-adenosyl-L-homocysteine hydrolase, NAD binding domain;
A0A1D5PF77	Adenosylhomocysteinase 3	AHCYL2	53.039	1.027	0.688	1.016	0.875	1.04	0.555	1.052	0.629	1.068	0.33	cytoplasm	GO:1901606 alpha-amino acid catabolic process; GO:0009116 nucleoside metabolic process; GO:0042278 purine nucleoside metabolic process; GO:0046498 S-adenosylhomocysteine metabolic process; GO:0006725 cellular aromatic compound metabolic process; GO:0044699 single-organism process; GO:0072523 purine-containing compound catabolic process; GO:0044237 cellular metabolic process; GO:0071704 organic su…		GO:0097159 organic cyclic compound binding; GO:1901363 heterocyclic compound binding; GO:0004013 adenosylhomocysteinase activity; GO:0016801 hydrolase activity, acting on ether bonds; GO:1901265 nucleoside phosphate binding; GO:0051287 NAD binding; GO:0003824 catalytic activity; GO:0005488 binding; GO:0016787 hydrolase activity; GO:0000166 nucleotide binding; GO:0048037 cofactor binding; GO:00168…				IPR016040; IPR015878;	NAD(P)-binding domain; S-adenosyl-L-homocysteine hydrolase, NAD binding domain;
A0A1D5PQR2	Neuroblast differentiation-associated protein AHNAK	AHNAK	193.96	0.842	0.000114	1.028	0.0171	0.878	0.000339	0.72	2.95e-06	0.74	6.03e-06	nucleus
A0A1D5PYG0	Neuroblast differentiation-associated protein AHNAK	AHNAK	55.586	0.855	0.0032	0.99	0.645	0.932	0.193	0.806	0.0093	0.797	0.0095	cytoplasm
E1BUP8	Protein AHNAK2	AHNAK2	310.95	0.49	4.44e-06	1.074	0.143	0.896	0.0181	0.409	3.21e-05	0.439	4.74e-05	nucleus			GO:0005515 protein binding; GO:0005488 binding;				IPR001478;	PDZ domain;
E1C4K6	Aryl hydrocarbon receptor	AHR	96.571	1.166		1.254		1.195		1.111		1.393		nucleus	GO:0044700 single organism signaling; GO:0097659 nucleic acid-templated transcription; GO:0009891 positive regulation of biosynthetic process; GO:0044699 single-organism process; GO:0009058 biosynthetic process; GO:0044237 cellular metabolic process; GO:2001141 regulation of RNA biosynthetic process; GO:0007165 signal transduction; GO:0008152 metabolic process; GO:0007154 cell communication; GO:0…	GO:0043229 intracellular organelle; GO:0044446 intracellular organelle part; GO:0043235 receptor complex; GO:0032991 macromolecular complex; GO:0044424 intracellular part; GO:0005667 transcription factor complex; GO:0005623 cell; GO:0044422 organelle part; GO:0043231 intracellular membrane-bounded organelle; GO:0043226 organelle; GO:0005634 nucleus; GO:0034753 nuclear aryl hydrocarbon receptor co…	GO:0038023 signaling receptor activity; GO:0003677 DNA binding; GO:0046982 protein heterodimerization activity; GO:0000976 transcription regulatory region sequence-specific DNA binding; GO:0003690 double-stranded DNA binding; GO:1990837 sequence-specific double-stranded DNA binding; GO:0046983 protein dimerization activity; GO:0005515 protein binding; GO:0043565 sequence-specific DNA binding; GO:…				IPR013655; IPR013767; IPR000014; IPR011598;	PAS fold-3; PAS fold; PAS domain; Myc-type, basic helix-loop-helix (bHLH) domain;
F1NLX8	Aryl hydrocarbon receptor	AHR	96.28											nucleus	GO:0044700 single organism signaling; GO:0097659 nucleic acid-templated transcription; GO:0009891 positive regulation of biosynthetic process; GO:0044699 single-organism process; GO:0009058 biosynthetic process; GO:0044237 cellular metabolic process; GO:2001141 regulation of RNA biosynthetic process; GO:0007165 signal transduction; GO:0008152 metabolic process; GO:0007154 cell communication; GO:0…	GO:0043229 intracellular organelle; GO:0044446 intracellular organelle part; GO:0005737 cytoplasm; GO:0043235 receptor complex; GO:0032991 macromolecular complex; GO:0044424 intracellular part; GO:0005623 cell; GO:0005667 transcription factor complex; GO:0044422 organelle part; GO:0043231 intracellular membrane-bounded organelle; GO:0043226 organelle; GO:0005634 nucleus; GO:0034753 nuclear aryl h…	GO:0038023 signaling receptor activity; GO:0003677 DNA binding; GO:0046982 protein heterodimerization activity; GO:0000976 transcription regulatory region sequence-specific DNA binding; GO:0003690 double-stranded DNA binding; GO:1990837 sequence-specific double-stranded DNA binding; GO:0046983 protein dimerization activity; GO:0005515 protein binding; GO:0043565 sequence-specific DNA binding; GO:…	K09093			IPR013655; IPR013767; IPR000014; IPR011598;	PAS fold-3; PAS fold; PAS domain; Myc-type, basic helix-loop-helix (bHLH) domain;
E1C123	Activator of 90 kDa heat shock protein ATPase homolog 1	Ahsa1	38.045	1.086	0.000409	0.989	0.261	1.086	0.448	1.192	0.133	1.179	0.153	cytoplasm	GO:0006950 response to stress; GO:0051336 regulation of hydrolase activity; GO:0043462 regulation of ATPase activity; GO:0051345 positive regulation of hydrolase activity; GO:0050790 regulation of catalytic activity; GO:0044093 positive regulation of molecular function; GO:0065009 regulation of molecular function; GO:0032781 positive regulation of ATPase activity; GO:0050896 response to stimulus;…	GO:0070062 extracellular exosome; GO:0043226 organelle; GO:0044421 extracellular region part; GO:0044464 cell part; GO:0005622 intracellular; GO:0005737 cytoplasm; GO:0031982 vesicle; GO:1903561 extracellular vesicle; GO:0044424 intracellular part; GO:0005623 cell; GO:0005829 cytosol; GO:0043227 membrane-bounded organelle; GO:0005576 extracellular region; GO:0043230 extracellular organelle; GO:00…	GO:0050839 cell adhesion molecule binding; GO:0001671 ATPase activator activity; GO:0030234 enzyme regulator activity; GO:0051087 chaperone binding; GO:0005488 binding; GO:0060589 nucleoside-triphosphatase regulator activity; GO:0045296 cadherin binding; GO:0005515 protein binding; GO:0060590 ATPase regulator activity; GO:0098772 molecular function regulator; GO:0008047 enzyme activator activity;				IPR015310; IPR023393;	Activator of Hsp90 ATPase, N-terminal; START-like domain;
A0A1L1RIW8	Activator of 90 kDa heat shock protein ATPase homolog 2	Ahsa2	38.274	1.117	0.247	0.971	0.455	1.137	0.238	1.307	0.017	1.27	0.0421	cytoplasm	GO:0006950 response to stress; GO:0051336 regulation of hydrolase activity; GO:0043462 regulation of ATPase activity; GO:0051345 positive regulation of hydrolase activity; GO:0050790 regulation of catalytic activity; GO:0044093 positive regulation of molecular function; GO:0065009 regulation of molecular function; GO:0032781 positive regulation of ATPase activity; GO:0050896 response to stimulus;…		GO:0001671 ATPase activator activity; GO:0030234 enzyme regulator activity; GO:0051087 chaperone binding; GO:0005488 binding; GO:0060589 nucleoside-triphosphatase regulator activity; GO:0005515 protein binding; GO:0060590 ATPase regulator activity; GO:0098772 molecular function regulator; GO:0008047 enzyme activator activity;				IPR015310; IPR023393;	Activator of Hsp90 ATPase, N-terminal; START-like domain;
E1BRY9	"Axin interactor, dorsalization-associated protein"	Aida	34.908	0.892	0.101	1.058	0.505	0.84	0.0252	0.708	0.0075	0.749	0.0046	nucleus	GO:0050794 regulation of cellular process; GO:0044700 single organism signaling; GO:0032502 developmental process; GO:0051716 cellular response to stimulus; GO:0044707 single-multicellular organism process; GO:0003002 regionalization; GO:0035556 intracellular signal transduction; GO:0007389 pattern specification process; GO:0044699 single-organism process; GO:0023052 signaling; GO:0050896 respons…	GO:0016020 membrane; GO:0005623 cell; GO:0005622 intracellular; GO:0044464 cell part;	GO:0008289 lipid binding; GO:0043168 anion binding; GO:0005488 binding; GO:0035091 phosphatidylinositol binding; GO:0005543 phospholipid binding; GO:0043167 ion binding;				IPR023421; IPR025939;	Axin interactor, dorsalization-associated protein, N-terminal; Axin interactor dorsalization-associated protein, C-terminal domain;
A0A1L1RWN0	"Apoptosis-inducing factor 1, mitochondrial"	Aifm1	64.867	1.053	0.22	0.93	0.0361	1.086	0.183	1.229	0.00737	1.143	0.0189	mitochondria	GO:0050794 regulation of cellular process; GO:0042592 homeostatic process; GO:0065008 regulation of biological quality; GO:0008152 metabolic process; GO:0050789 regulation of biological process; GO:0055114 oxidation-reduction process; GO:0044710 single-organism metabolic process; GO:0045454 cell redox homeostasis; GO:0044763 single-organism cellular process; GO:0019725 cellular homeostasis; GO:00…	GO:0005623 cell;	GO:1901265 nucleoside phosphate binding; GO:0050660 flavin adenine dinucleotide binding; GO:0046983 protein dimerization activity; GO:0043167 ion binding; GO:0005515 protein binding; GO:0000166 nucleotide binding; GO:0048037 cofactor binding; GO:0016491 oxidoreductase activity; GO:1901363 heterocyclic compound binding; GO:0097159 organic cyclic compound binding; GO:0003824 catalytic activity; GO:…	K04727	PDCD8; programmed cell death 8 (apoptosis-inducing factor) [EC:1.-.-.-]	gga04210 Apoptosis - Gallus gallus (chicken); gga04217 Necroptosis - Gallus gallus (chicken);	IPR016156; IPR029324; IPR032773; IPR004099; IPR023753;	FAD/NAD-linked reductase, dimerisation domain; Mitochondrial apoptosis-inducing factor, C-terminal domain; Protein MGARP, N-terminal; Pyridine nucleotide-disulphide oxidoreductase, dimerisation domain; FAD/NAD(P)-binding domain;
E1BR24	Apoptosis-inducing factor 2	AIFM2	40.619	1.094	0.164	1.022	0.722	1.01	0.755	1.081	0.223	1.104	0.0999	extracellular	GO:0050794 regulation of cellular process; GO:0016043 cellular component organization; GO:0010941 regulation of cell death; GO:0008637 apoptotic mitochondrial changes; GO:0055114 oxidation-reduction process; GO:0043067 regulation of programmed cell death; GO:0044763 single-organism cellular process; GO:0043065 positive regulation of apoptotic process; GO:0048522 positive regulation of cellular pr…	GO:0016020 membrane; GO:0019867 outer membrane; GO:0005615 extracellular space; GO:0044421 extracellular region part; GO:0031090 organelle membrane; GO:0005737 cytoplasm; GO:0044424 intracellular part; GO:0005623 cell; GO:0044422 organelle part; GO:0043228 non-membrane-bounded organelle; GO:0005740 mitochondrial envelope; GO:0005622 intracellular; GO:0044464 cell part; GO:0098805 whole membrane; …	GO:0004174 electron-transferring-flavoprotein dehydrogenase activity; GO:0003677 DNA binding; GO:0016645 oxidoreductase activity, acting on the CH-NH group of donors; GO:1901265 nucleoside phosphate binding; GO:0050660 flavin adenine dinucleotide binding; GO:0043167 ion binding; GO:0000166 nucleotide binding; GO:0048037 cofactor binding; GO:0016491 oxidoreductase activity; GO:1901363 heterocyclic…				IPR023753;	FAD/NAD(P)-binding domain;
A0A1D5PMM6	Apoptosis-inducing factor 2	AIFM2	20.44	1.054		0.966		0.916		0.999		0.965		extracellular	GO:0044699 single-organism process; GO:0008152 metabolic process; GO:0055114 oxidation-reduction process; GO:0044710 single-organism metabolic process;		GO:0003824 catalytic activity; GO:0016491 oxidoreductase activity;				IPR023753;	FAD/NAD(P)-binding domain;
A0A1D5P0D3	Aminoacyl tRNA synthase complex-interacting multifunctional protein 1	AIMP1	33.866	1.007	0.259	0.977	0.0756	0.977	0.00638	1.008	0.42	0.985	0.0349	nucleus			GO:0097159 organic cyclic compound binding; GO:1901363 heterocyclic compound binding; GO:0003723 RNA binding; GO:0000049 tRNA binding; GO:0005488 binding; GO:0003676 nucleic acid binding;	K15437			IPR012340; IPR002547;	Nucleic acid-binding, OB-fold; tRNA-binding domain;
F1NSQ1	Aminoacyl tRNA synthase complex-interacting multifunctional protein 2	AIMP2	34.521	1.004	0.896	0.986	0.701	0.983	0.62	1.001	0.972	0.987	0.779	cytoplasm	GO:0050794 regulation of cellular process; GO:0044707 single-multicellular organism process; GO:0032270 positive regulation of cellular protein metabolic process; GO:0042127 regulation of cell proliferation; GO:1903320 regulation of protein modification by small protein conjugation or removal; GO:0060255 regulation of macromolecule metabolic process; GO:0030323 respiratory tube development; GO:00…	GO:0043226 organelle; GO:0043231 intracellular membrane-bounded organelle; GO:0043229 intracellular organelle; GO:0016020 membrane; GO:0005634 nucleus; GO:0044464 cell part; GO:0005622 intracellular; GO:0044424 intracellular part; GO:0043227 membrane-bounded organelle; GO:0005623 cell;		K15438			IPR004046; IPR010987; IPR031889;	Glutathione S-transferase, C-terminal; Glutathione S-transferase, C-terminal-like; AIMP2, lysyl-tRNA synthetase binding domain;
Q7T048	AH receptor-interacting protein	Aip	37.509	0.966	0.113	1.07	0.231	0.949	0.105	0.856	0.037	0.917	0.0448	cytoplasm	GO:0071466 cellular response to xenobiotic stimulus; GO:0050794 regulation of cellular process; GO:0046907 intracellular transport; GO:0016043 cellular component organization; GO:0072594 establishment of protein localization to organelle; GO:0060255 regulation of macromolecule metabolic process; GO:0006839 mitochondrial transport; GO:0019219 regulation of nucleobase-containing compound metabolic …	GO:0016020 membrane; GO:0071944 cell periphery; GO:0044464 cell part; GO:0005622 intracellular; GO:0005737 cytoplasm; GO:0043235 receptor complex; GO:0032991 macromolecular complex; GO:0044424 intracellular part; GO:0005829 cytosol; GO:0005623 cell; GO:0005886 plasma membrane; GO:0044444 cytoplasmic part; GO:0034751 aryl hydrocarbon receptor complex;	GO:0005102 receptor binding; GO:0017162 aryl hydrocarbon receptor binding; GO:0005488 binding; GO:0000989 transcription factor activity, transcription factor binding; GO:0019904 protein domain specific binding; GO:0005515 protein binding; GO:0051082 unfolded protein binding; GO:0003712 transcription cofactor activity; GO:0000988 transcription factor activity, protein binding; GO:0036004 GAF domai…	K17767			IPR011990; IPR013026; IPR001179;	Tetratricopeptide-like helical domain; Tetratricopeptide repeat-containing domain; FKBP-type peptidyl-prolyl cis-trans isomerase domain;
P38024	Multifunctional protein ADE2	AIRC	47.24	0.933	0.0669	0.962	0.253	0.842	0.00375	0.817	0.00248	0.785	0.00184	cytoplasm	GO:0009165 nucleotide biosynthetic process; GO:0006725 cellular aromatic compound metabolic process; GO:0009167 purine ribonucleoside monophosphate metabolic process; GO:0009259 ribonucleotide metabolic process; GO:0009117 nucleotide metabolic process; GO:0044699 single-organism process; GO:0009058 biosynthetic process; GO:1901566 organonitrogen compound biosynthetic process; GO:0009156 ribonucle…	GO:0044464 cell part; GO:0005622 intracellular; GO:0005737 cytoplasm; GO:0044424 intracellular part; GO:0005829 cytosol; GO:0005623 cell; GO:0044444 cytoplasmic part;	GO:0005524 ATP binding; GO:1901265 nucleoside phosphate binding; GO:0016874 ligase activity; GO:0001882 nucleoside binding; GO:0043167 ion binding; GO:0016829 lyase activity; GO:0000166 nucleotide binding; GO:0016881 acid-amino acid ligase activity; GO:0004638 phosphoribosylaminoimidazole carboxylase activity; GO:0016879 ligase activity, forming carbon-nitrogen bonds; GO:0097159 organic cyclic co…	K01587	PAICS; phosphoribosylaminoimidazole carboxylase / phosphoribosylaminoimidazole-succinocarboxamide synthase [EC:4.1.1.21 6.3.2.6]	gga00230 Purine metabolism - Gallus gallus (chicken); gga01100 Metabolic pathways - Gallus gallus (chicken);	IPR028923; IPR033626; IPR000031; IPR013816;	SAICAR synthetase/ADE2, N-terminal; Class II PurE; PurE domain; ATP-grasp fold, subdomain 2;
P05081	Adenylate kinase isoenzyme 1	AK1	21.683	1.022	0.482	0.993	0.703	1.121	0.0632	1.153	0.0182	1.146	0.0184	cytoplasm	GO:0009116 nucleoside metabolic process; GO:0042278 purine nucleoside metabolic process; GO:0006165 nucleoside diphosphate phosphorylation; GO:0009167 purine ribonucleoside monophosphate metabolic process; GO:0009117 nucleotide metabolic process; GO:0044699 single-organism process; GO:0009058 biosynthetic process; GO:0046939 nucleotide phosphorylation; GO:0044237 cellular metabolic process; GO:00…	GO:0016020 membrane; GO:0005929 cilium; GO:0042995 cell projection; GO:0071944 cell periphery; GO:0005737 cytoplasm; GO:0036126 sperm flagellum; GO:0097729 9+2 motile cilium; GO:0044424 intracellular part; GO:0005829 cytosol; GO:0031514 motile cilium; GO:0005623 cell; GO:0005886 plasma membrane; GO:0043226 organelle; GO:0005622 intracellular; GO:0044464 cell part; GO:0097223 sperm part; GO:004444…	GO:0005524 ATP binding; GO:1901265 nucleoside phosphate binding; GO:0004550 nucleoside diphosphate kinase activity; GO:0004017 adenylate kinase activity; GO:0019205 nucleobase-containing compound kinase activity; GO:0001882 nucleoside binding; GO:0043167 ion binding; GO:0000166 nucleotide binding; GO:0016776 phosphotransferase activity, phosphate group as acceptor; GO:0019201 nucleotide kinase ac…	K00939	adk; adenylate kinase [EC:2.7.4.3]	gga00730 Thiamine metabolism - Gallus gallus (chicken); gga00230 Purine metabolism - Gallus gallus (chicken); gga01100 Metabolic pathways - Gallus gallus (chicken);	IPR027417;	P-loop containing nucleoside triphosphate hydrolase;
F1NJ73	"Adenylate kinase 2, mitochondrial"	AK2	20.802	1.06	0.0592	1.019	0.513	1.167	0.319	1.214	0.224	1.237	0.181	cytoplasm	GO:0016310 phosphorylation; GO:0006725 cellular aromatic compound metabolic process; GO:0009117 nucleotide metabolic process; GO:0044281 small molecule metabolic process; GO:0044763 single-organism cellular process; GO:0044699 single-organism process; GO:0006807 nitrogen compound metabolic process; GO:1901360 organic cyclic compound metabolic process; GO:0046939 nucleotide phosphorylation; GO:004…	GO:0016020 membrane; GO:0044421 extracellular region part; GO:0031090 organelle membrane; GO:0005737 cytoplasm; GO:0031982 vesicle; GO:0036126 sperm flagellum; GO:0097729 9+2 motile cilium; GO:0044424 intracellular part; GO:0097226 sperm mitochondrial sheath; GO:0005623 cell; GO:0044422 organelle part; GO:0005740 mitochondrial envelope; GO:0070062 extracellular exosome; GO:0044441 ciliary part; G…	GO:0005524 ATP binding; GO:1901265 nucleoside phosphate binding; GO:0004017 adenylate kinase activity; GO:0019205 nucleobase-containing compound kinase activity; GO:0001882 nucleoside binding; GO:0043167 ion binding; GO:0000166 nucleotide binding; GO:0016776 phosphotransferase activity, phosphate group as acceptor; GO:0019201 nucleotide kinase activity; GO:0097159 organic cyclic compound binding;…	K00939	adk; adenylate kinase [EC:2.7.4.3]	gga00730 Thiamine metabolism - Gallus gallus (chicken); gga00230 Purine metabolism - Gallus gallus (chicken); gga01100 Metabolic pathways - Gallus gallus (chicken);	IPR007862; IPR027417;	Adenylate kinase, active site lid domain; P-loop containing nucleoside triphosphate hydrolase;
F1NH84	"GTP:AMP phosphotransferase AK3, mitochondrial"	AK3	25.571	0.939	0.0662	0.975	0.188	0.992	0.862	0.956	0.312	0.932	0.146	cytoplasm	GO:0009116 nucleoside metabolic process; GO:0042278 purine nucleoside metabolic process; GO:0009136 purine nucleoside diphosphate biosynthetic process; GO:0046031 ADP metabolic process; GO:0009167 purine ribonucleoside monophosphate metabolic process; GO:0006172 ADP biosynthetic process; GO:0009117 nucleotide metabolic process; GO:0044699 single-organism process; GO:0009180 purine ribonucleoside …	GO:0005759 mitochondrial matrix; GO:0043229 intracellular organelle; GO:0044429 mitochondrial part; GO:0005737 cytoplasm; GO:0044446 intracellular organelle part; GO:0044424 intracellular part; GO:0005623 cell; GO:0005739 mitochondrion; GO:0044422 organelle part; GO:0031974 membrane-enclosed lumen; GO:0043226 organelle; GO:0043231 intracellular membrane-bounded organelle; GO:0070013 intracellular…	GO:1901265 nucleoside phosphate binding; GO:0004017 adenylate kinase activity; GO:0019205 nucleobase-containing compound kinase activity; GO:0016776 phosphotransferase activity, phosphate group as acceptor; GO:0019201 nucleotide kinase activity; GO:0097159 organic cyclic compound binding; GO:1901363 heterocyclic compound binding; GO:0016301 kinase activity; GO:0003824 catalytic activity; GO:00325…	K00944	AK3; nucleoside-triphosphate--adenylate kinase [EC:2.7.4.10]	gga00230 Purine metabolism - Gallus gallus (chicken);	IPR007862; IPR027417;	Adenylate kinase, active site lid domain; P-loop containing nucleoside triphosphate hydrolase;
F1NMJ2	"Adenylate kinase 4, mitochondrial"	AK4	25.107	1.294	0.000421	0.98	0.588	1.125	0.0689	1.485	0.00168	1.455	0.000963	mitochondria	GO:0009116 nucleoside metabolic process; GO:0042278 purine nucleoside metabolic process; GO:0009136 purine nucleoside diphosphate biosynthetic process; GO:0046031 ADP metabolic process; GO:0006165 nucleoside diphosphate phosphorylation; GO:0009167 purine ribonucleoside monophosphate metabolic process; GO:0006172 ADP biosynthetic process; GO:0009117 nucleotide metabolic process; GO:0009180 purine …	GO:0005759 mitochondrial matrix; GO:0043229 intracellular organelle; GO:0044421 extracellular region part; GO:0044429 mitochondrial part; GO:0031982 vesicle; GO:0005737 cytoplasm; GO:0044446 intracellular organelle part; GO:0044424 intracellular part; GO:0005623 cell; GO:0005576 extracellular region; GO:0005739 mitochondrion; GO:0044422 organelle part; GO:0070062 extracellular exosome; GO:0031974…	GO:1901265 nucleoside phosphate binding; GO:0004017 adenylate kinase activity; GO:0019205 nucleobase-containing compound kinase activity; GO:0019201 nucleotide kinase activity; GO:0016776 phosphotransferase activity, phosphate group as acceptor; GO:0097159 organic cyclic compound binding; GO:1901363 heterocyclic compound binding; GO:0016301 kinase activity; GO:0003824 catalytic activity; GO:00325…	K00939	adk; adenylate kinase [EC:2.7.4.3]	gga00730 Thiamine metabolism - Gallus gallus (chicken); gga00230 Purine metabolism - Gallus gallus (chicken); gga01100 Metabolic pathways - Gallus gallus (chicken);	IPR007862; IPR027417;	Adenylate kinase, active site lid domain; P-loop containing nucleoside triphosphate hydrolase;
F1NDU6	Adenylate kinase 7	AK7	79.859	0.988		0.91		2.452		2.662		2.422		cytoplasm,nucleus	GO:0016310 phosphorylation; GO:0006165 nucleoside diphosphate phosphorylation; GO:0006725 cellular aromatic compound metabolic process; GO:0009142 nucleoside triphosphate biosynthetic process; GO:0009117 nucleotide metabolic process; GO:0044699 single-organism process; GO:0009058 biosynthetic process; GO:0046939 nucleotide phosphorylation; GO:0044237 cellular metabolic process; GO:0006796 phospha…		GO:0005524 ATP binding; GO:1901265 nucleoside phosphate binding; GO:0004017 adenylate kinase activity; GO:0004550 nucleoside diphosphate kinase activity; GO:0019205 nucleobase-containing compound kinase activity; GO:0001882 nucleoside binding; GO:0043167 ion binding; GO:0000166 nucleotide binding; GO:0019201 nucleotide kinase activity; GO:0016776 phosphotransferase activity, phosphate group as ac…	K00939	adk; adenylate kinase [EC:2.7.4.3]	gga00730 Thiamine metabolism - Gallus gallus (chicken); gga00230 Purine metabolism - Gallus gallus (chicken); gga01100 Metabolic pathways - Gallus gallus (chicken);	IPR027417; IPR016040;	P-loop containing nucleoside triphosphate hydrolase; NAD(P)-binding domain;
E1C1N8	"A-kinase anchor protein 1, mitochondrial"	AKAP1	95.474	0.976	0.716	0.995	0.921	1.034	0.708	1.013	0.86	1.008	0.914	extracellular	GO:0050794 regulation of cellular process; GO:0010738 regulation of protein kinase A signaling; GO:0050789 regulation of biological process; GO:0010646 regulation of cell communication; GO:1902531 regulation of intracellular signal transduction; GO:0023051 regulation of signaling; GO:0048583 regulation of response to stimulus; GO:0009966 regulation of signal transduction; GO:0065007 biological re…	GO:0043226 organelle; GO:0043231 intracellular membrane-bounded organelle; GO:0043229 intracellular organelle; GO:0016020 membrane; GO:0044464 cell part; GO:0005622 intracellular; GO:0044425 membrane part; GO:0005737 cytoplasm; GO:0031224 intrinsic component of membrane; GO:0044424 intracellular part; GO:0005623 cell; GO:0043227 membrane-bounded organelle; GO:0016021 integral component of membran…	GO:0097159 organic cyclic compound binding; GO:1901363 heterocyclic compound binding; GO:0051018 protein kinase A binding; GO:0003723 RNA binding; GO:0034237 protein kinase A regulatory subunit binding; GO:0005488 binding; GO:0003676 nucleic acid binding; GO:0005515 protein binding;	K16518			IPR004087; IPR004088; IPR002999;	K Homology domain; K Homology domain, type 1; Tudor domain;
F1NHG4	"A-kinase anchor protein 10, mitochondrial"	AKAP10	70.225	1.037	0.438	1.055	0.631	1.025	0.00431	1.007	0.948	1.062	0.254	nucleus	GO:0008104 protein localization; GO:0051179 localization; GO:0033036 macromolecule localization;	GO:0016020 membrane; GO:0043229 intracellular organelle; GO:0071944 cell periphery; GO:0005737 cytoplasm; GO:0044424 intracellular part; GO:0005829 cytosol; GO:0005623 cell; GO:0005739 mitochondrion; GO:0005886 plasma membrane; GO:0043231 intracellular membrane-bounded organelle; GO:0043226 organelle; GO:0005622 intracellular; GO:0044464 cell part; GO:0043227 membrane-bounded organelle; GO:004444…		K16526			IPR016137;	RGS domain;
A0A1D5NTE0	A-kinase anchor protein 12	AKAP12	207.39	0.555	0.000798	1.074	0.386	0.946	0.769	0.489	0.0402	0.525	0.0488	nucleus	GO:0044700 single organism signaling; GO:0050794 regulation of cellular process; GO:0046907 intracellular transport; GO:0023051 regulation of signaling; GO:1902533 positive regulation of intracellular signal transduction; GO:0044699 single-organism process; GO:0050896 response to stimulus; GO:0015031 protein transport; GO:0051234 establishment of localization; GO:0006605 protein targeting; GO:000…	GO:0005623 cell; GO:0005622 intracellular; GO:0044464 cell part;	GO:0051018 protein kinase A binding; GO:0005515 protein binding; GO:0005488 binding;	K16528			IPR001573;	Protein kinase A anchoring, WSK motif;
F1NIT0	A-kinase anchor protein 13	AKAP13	121.69	1.119	0.0765	0.986	0.841	1.055	0.824	1.197	0.452	1.181	0.472	nucleus	GO:0044700 single organism signaling; GO:0050794 regulation of cellular process; GO:0016310 phosphorylation; GO:0023051 regulation of signaling; GO:0044267 cellular protein metabolic process; GO:0044699 single-organism process; GO:0046578 regulation of Ras protein signal transduction; GO:0050896 response to stimulus; GO:0044237 cellular metabolic process; GO:0006796 phosphate-containing compound …	GO:0005623 cell; GO:0005622 intracellular; GO:0044464 cell part;	GO:0016301 kinase activity; GO:0016773 phosphotransferase activity, alcohol group as acceptor; GO:0005085 guanyl-nucleotide exchange factor activity; GO:0003824 catalytic activity; GO:0004691 cAMP-dependent protein kinase activity; GO:0005088 Ras guanyl-nucleotide exchange factor activity; GO:0004674 protein serine/threonine kinase activity; GO:0004672 protein kinase activity; GO:0098772 molecula…	K16529			IPR002219; IPR011993; IPR000219; IPR001849;	Protein kinase C-like, phorbol ester/diacylglycerol-binding domain; PH domain-like; Dbl homology (DH) domain; Pleckstrin homology domain;
R4GFW4	A-kinase anchor protein 13	AKAP13	172.33	1.014		1.121		1.684		1.523		1.708		nucleus	GO:0050794 regulation of cellular process; GO:0016310 phosphorylation; GO:1902531 regulation of intracellular signal transduction; GO:0023051 regulation of signaling; GO:0044267 cellular protein metabolic process; GO:0046578 regulation of Ras protein signal transduction; GO:0044238 primary metabolic process; GO:0044237 cellular metabolic process; GO:0006796 phosphate-containing compound metabolic…		GO:0016301 kinase activity; GO:0016773 phosphotransferase activity, alcohol group as acceptor; GO:0003824 catalytic activity; GO:0004691 cAMP-dependent protein kinase activity; GO:0004674 protein serine/threonine kinase activity; GO:0004672 protein kinase activity; GO:0004690 cyclic nucleotide-dependent protein kinase activity; GO:0016740 transferase activity; GO:0016772 transferase activity, tra…	K16529			IPR020683;	Ankyrin repeat-containing domain;
A0A1D5PVT3	A-kinase anchor protein 2	AKAP2	100.91	1.005	0.832	1.031	0.432	1.023	0.574	0.998	0.965	1.028	0.479	nucleus				K16519			IPR029304;	A-kinase anchor protein 2, C-terminal domain;
A0A1D5PSX0	A-kinase anchor protein 8	AKAP8	50.844	1.046	0.275	1.052	0.123	1.03	0.363	1.024	0.0991	1.078	0.0546	nucleus		GO:0043226 organelle; GO:0043231 intracellular membrane-bounded organelle; GO:0043229 intracellular organelle; GO:0005634 nucleus; GO:0044464 cell part; GO:0005622 intracellular; GO:0044424 intracellular part; GO:0043227 membrane-bounded organelle; GO:0005623 cell;	GO:0097159 organic cyclic compound binding; GO:1901363 heterocyclic compound binding; GO:0003677 DNA binding; GO:0005488 binding; GO:0003676 nucleic acid binding;	K16525
A0A1D5PZG6	A-kinase anchor protein 8-like	AKAP8L	80.41	1.063	0.257	1.125	0.0668	0.854	0.211	0.807	0.12	0.908	0.393	nucleus		GO:0043226 organelle; GO:0043231 intracellular membrane-bounded organelle; GO:0043229 intracellular organelle; GO:0005634 nucleus; GO:0044464 cell part; GO:0005622 intracellular; GO:0044424 intracellular part; GO:0043227 membrane-bounded organelle; GO:0005623 cell;	GO:0097159 organic cyclic compound binding; GO:1901363 heterocyclic compound binding; GO:0003677 DNA binding; GO:0005488 binding; GO:0003676 nucleic acid binding;	K15978
A0A1D5PNE9	A-kinase anchor protein 9	AKAP9	455.44	0.94	0.186	0.991	0.779	0.98	0.572	0.929	0.0233	0.921	0.032	nucleus	GO:0050794 regulation of cellular process; GO:0044700 single organism signaling; GO:0051716 cellular response to stimulus; GO:0007165 signal transduction; GO:0050789 regulation of biological process; GO:0007154 cell communication; GO:0044699 single-organism process; GO:0023052 signaling; GO:0050896 response to stimulus; GO:0009987 cellular process; GO:0065007 biological regulation;		GO:0097159 organic cyclic compound binding; GO:1901363 heterocyclic compound binding; GO:0003677 DNA binding; GO:0032947 protein complex scaffold; GO:0005488 binding; GO:0003676 nucleic acid binding; GO:0005515 protein binding; GO:0005198 structural molecule activity;	K16551			IPR005539; IPR019528;	ELK domain; Pericentrin/AKAP-450 centrosomal targeting domain;
Q5ZK84	Alcohol dehydrogenase [NADP(+)]	AKR1A1	37.076	0.999	0.975	0.973	0.397	0.925	0.118	0.95	0.303	0.925	0.132	cytoplasm	GO:0044699 single-organism process; GO:0008152 metabolic process; GO:0055114 oxidation-reduction process; GO:0044710 single-organism metabolic process;		GO:0016614 oxidoreductase activity, acting on CH-OH group of donors; GO:0016616 oxidoreductase activity, acting on the CH-OH group of donors, NAD or NADP as acceptor; GO:0004033 aldo-keto reductase (NADP) activity; GO:0003824 catalytic activity; GO:0008106 alcohol dehydrogenase (NADP+) activity; GO:0016491 oxidoreductase activity;	K00002	AKR1A1; alcohol dehydrogenase (NADP+) [EC:1.1.1.2]	gga00040 Pentose and glucuronate interconversions - Gallus gallus (chicken); gga00010 Glycolysis / Gluconeogenesis - Gallus gallus (chicken); gga01100 Metabolic pathways - Gallus gallus (chicken); gga00561 Glycerolipid metabolism - Gallus gallus (chicken);	IPR023210;	NADP-dependent oxidoreductase domain;
A0A1D5PG03	Aldose reductase	AKR1B1	31.262											cytoplasm	GO:0044699 single-organism process; GO:0008152 metabolic process; GO:0055114 oxidation-reduction process; GO:0044710 single-organism metabolic process;		GO:0003824 catalytic activity; GO:0016491 oxidoreductase activity;				IPR023210;	NADP-dependent oxidoreductase domain;
F1NT57	Aldo-keto reductase family 1 member B10	AKR1B10	37.057	1.52	0.000144	0.917	0.101	1.019	0.794	1.689	0.00138	1.549	0.000814	cytoplasm	GO:0044699 single-organism process; GO:0008152 metabolic process; GO:0055114 oxidation-reduction process; GO:0044710 single-organism metabolic process;		GO:0003824 catalytic activity; GO:0016491 oxidoreductase activity;	K00011	AKR1B; aldehyde reductase [EC:1.1.1.21]	gga00040 Pentose and glucuronate interconversions - Gallus gallus (chicken); gga00052 Galactose metabolism - Gallus gallus (chicken); gga01100 Metabolic pathways - Gallus gallus (chicken); gga00790 Folate biosynthesis - Gallus gallus (chicken); gga00051 Fructose and mannose metabolism - Gallus gallus (chicken); gga00561 Glycerolipid metabolism - Gallus gallus (chicken);	IPR023210;	NADP-dependent oxidoreductase domain;
Q90W83	Aldo-keto reductase family 1 member B10	AKR1B10	36.472	1.09	0.00438	0.991	0.703	0.981	0.415	1.079	0.0485	1.07	0.0366	cytoplasm	GO:0006720 isoprenoid metabolic process; GO:0042574 retinal metabolic process; GO:0055114 oxidation-reduction process; GO:0044763 single-organism cellular process; GO:0006081 cellular aldehyde metabolic process; GO:0044699 single-organism process; GO:0044255 cellular lipid metabolic process; GO:0044238 primary metabolic process; GO:0044237 cellular metabolic process; GO:0071704 organic substance …		GO:1901265 nucleoside phosphate binding; GO:0070402 NADPH binding; GO:0043167 ion binding; GO:0000166 nucleotide binding; GO:0048037 cofactor binding; GO:0051903 S-(hydroxymethyl)glutathione dehydrogenase activity; GO:0016491 oxidoreductase activity; GO:0016614 oxidoreductase activity, acting on CH-OH group of donors; GO:1901363 heterocyclic compound binding; GO:0097159 organic cyclic compound bi…	K00011	AKR1B; aldehyde reductase [EC:1.1.1.21]	gga00040 Pentose and glucuronate interconversions - Gallus gallus (chicken); gga00052 Galactose metabolism - Gallus gallus (chicken); gga01100 Metabolic pathways - Gallus gallus (chicken); gga00790 Folate biosynthesis - Gallus gallus (chicken); gga00051 Fructose and mannose metabolism - Gallus gallus (chicken); gga00561 Glycerolipid metabolism - Gallus gallus (chicken);	IPR023210;	NADP-dependent oxidoreductase domain;
E1BVD1	Aldo-keto reductase family 1 member B10	AKR1B10	35.663	1.05	0.391	1.01	0.839	0.926	0.312	0.963	0.572	0.972	0.712	cytoplasm	GO:0044699 single-organism process; GO:0008152 metabolic process; GO:0055114 oxidation-reduction process; GO:0044710 single-organism metabolic process;		GO:0003824 catalytic activity; GO:0016491 oxidoreductase activity;	K00011	AKR1B; aldehyde reductase [EC:1.1.1.21]	gga00040 Pentose and glucuronate interconversions - Gallus gallus (chicken); gga00052 Galactose metabolism - Gallus gallus (chicken); gga01100 Metabolic pathways - Gallus gallus (chicken); gga00790 Folate biosynthesis - Gallus gallus (chicken); gga00051 Fructose and mannose metabolism - Gallus gallus (chicken); gga00561 Glycerolipid metabolism - Gallus gallus (chicken);	IPR023210;	NADP-dependent oxidoreductase domain;
A0A1D5PJ23	Aldo-keto reductase family 1 member B10	AKR1B10	35.822											cytoplasm	GO:0044699 single-organism process; GO:0008152 metabolic process; GO:0055114 oxidation-reduction process; GO:0044710 single-organism metabolic process;		GO:0003824 catalytic activity; GO:0016491 oxidoreductase activity;	K00011	AKR1B; aldehyde reductase [EC:1.1.1.21]	gga00040 Pentose and glucuronate interconversions - Gallus gallus (chicken); gga00052 Galactose metabolism - Gallus gallus (chicken); gga01100 Metabolic pathways - Gallus gallus (chicken); gga00790 Folate biosynthesis - Gallus gallus (chicken); gga00051 Fructose and mannose metabolism - Gallus gallus (chicken); gga00561 Glycerolipid metabolism - Gallus gallus (chicken);	IPR023210;	NADP-dependent oxidoreductase domain;
R4GG24	Aldo-keto reductase family 1 member B10	AKR1B10	35.808											cytoplasm	GO:0044699 single-organism process; GO:0008152 metabolic process; GO:0055114 oxidation-reduction process; GO:0044710 single-organism metabolic process;		GO:0003824 catalytic activity; GO:0016491 oxidoreductase activity;	K00011	AKR1B; aldehyde reductase [EC:1.1.1.21]	gga00040 Pentose and glucuronate interconversions - Gallus gallus (chicken); gga00052 Galactose metabolism - Gallus gallus (chicken); gga01100 Metabolic pathways - Gallus gallus (chicken); gga00790 Folate biosynthesis - Gallus gallus (chicken); gga00051 Fructose and mannose metabolism - Gallus gallus (chicken); gga00561 Glycerolipid metabolism - Gallus gallus (chicken);	IPR023210;	NADP-dependent oxidoreductase domain;
A0A1D5NYT5	3-oxo-5-beta-steroid 4-dehydrogenase	AKR1D1	32.707	0.843		0.896		0.808		0.761		0.682		cytoplasm	GO:0044699 single-organism process; GO:0008152 metabolic process; GO:0055114 oxidation-reduction process; GO:0044710 single-organism metabolic process;		GO:0003824 catalytic activity; GO:0016491 oxidoreductase activity;	K00251	AKR1D1; 3-oxo-5-beta-steroid 4-dehydrogenase [EC:1.3.1.3]	gga00120 Primary bile acid biosynthesis - Gallus gallus (chicken); gga01100 Metabolic pathways - Gallus gallus (chicken); gga00140 Steroid hormone biosynthesis - Gallus gallus (chicken);	IPR023210;	NADP-dependent oxidoreductase domain;
A0A1D5P753	3-oxo-5-beta-steroid 4-dehydrogenase	AKR1D1	26.363	0.838		0.833		1.021		1.027		0.855		cytoplasm	GO:0044699 single-organism process; GO:0008152 metabolic process; GO:0055114 oxidation-reduction process; GO:0044710 single-organism metabolic process;		GO:0003824 catalytic activity; GO:0016491 oxidoreductase activity;	K00251	AKR1D1; 3-oxo-5-beta-steroid 4-dehydrogenase [EC:1.3.1.3]	gga00120 Primary bile acid biosynthesis - Gallus gallus (chicken); gga01100 Metabolic pathways - Gallus gallus (chicken); gga00140 Steroid hormone biosynthesis - Gallus gallus (chicken);	IPR023210;	NADP-dependent oxidoreductase domain;
F1P331	Aflatoxin B1 aldehyde reductase member 2	AKR7A2	23.396	1.042	0.478	0.957	0.307	0.995	0.903	1.082	0.0264	1.036	0.424	cytoplasm				K15303	AKR7; aflatoxin B1 aldehyde reductase	gga00980 Metabolism of xenobiotics by cytochrome P450 - Gallus gallus (chicken);	IPR023210;	NADP-dependent oxidoreductase domain;
A0A1L1RZG2	Aflatoxin B1 aldehyde reductase member 2	AKR7A2	19.375	1.01		0.94		0.853		0.916		0.861		cytoplasm				K15303	AKR7; aflatoxin B1 aldehyde reductase	gga00980 Metabolism of xenobiotics by cytochrome P450 - Gallus gallus (chicken);	IPR023210;	NADP-dependent oxidoreductase domain;
A0A1D5P506	RAC-beta serine/threonine-protein kinase	AKT2	34.516	1.008	0.874	0.985	0.749	1.254	0.132	1.284	0.098	1.264	0.128	cytoplasm	GO:0016310 phosphorylation; GO:0044267 cellular protein metabolic process; GO:0044238 primary metabolic process; GO:0044237 cellular metabolic process; GO:0006796 phosphate-containing compound metabolic process; GO:0071704 organic substance metabolic process; GO:0008152 metabolic process; GO:0006468 protein phosphorylation; GO:0006793 phosphorus metabolic process; GO:0044260 cellular macromolecul…		GO:0005524 ATP binding; GO:1901265 nucleoside phosphate binding; GO:0016773 phosphotransferase activity, alcohol group as acceptor; GO:0001882 nucleoside binding; GO:0043167 ion binding; GO:0000166 nucleotide binding; GO:0004672 protein kinase activity; GO:0097159 organic cyclic compound binding; GO:1901363 heterocyclic compound binding; GO:0032549 ribonucleoside binding; GO:0097367 carbohydrate …				IPR000719; IPR017892; IPR011009; IPR000961;	Protein kinase domain; Protein kinase, C-terminal; Protein kinase-like domain; AGC-kinase, C-terminal;
Q5ZJJ5	AKT-interacting protein	AKTIP	33.304											nucleus	GO:0016043 cellular component organization; GO:0046907 intracellular transport; GO:0010256 endomembrane system organization; GO:0044267 cellular protein metabolic process; GO:0044699 single-organism process; GO:0044237 cellular metabolic process; GO:0015031 protein transport; GO:0071704 organic substance metabolic process; GO:0051234 establishment of localization; GO:0098927 vesicle-mediated tran…	GO:0016020 membrane; GO:0071944 cell periphery; GO:0044464 cell part; GO:0005622 intracellular; GO:0005737 cytoplasm; GO:0032991 macromolecular complex; GO:0044424 intracellular part; GO:0070695 FHF complex; GO:0005829 cytosol; GO:0043234 protein complex; GO:0005623 cell; GO:0005886 plasma membrane; GO:0044444 cytoplasmic part;	GO:0061630 ubiquitin protein ligase activity; GO:0031625 ubiquitin protein ligase binding; GO:0019787 ubiquitin-like protein transferase activity; GO:0003824 catalytic activity; GO:0005488 binding; GO:0004842 ubiquitin-protein transferase activity; GO:0005515 protein binding; GO:0061659 ubiquitin-like protein ligase activity; GO:0044389 ubiquitin-like protein ligase binding; GO:0016740 transferas…				IPR016135; IPR000608;	Ubiquitin-conjugating enzyme/RWD-like; Ubiquitin-conjugating enzyme E2;
F1NN49	Delta-aminolevulinic acid dehydratase	ALAD	36.47	0.976	0.524	1.003	0.962	0.997	0.966	0.969	0.751	0.973	0.723	cytoplasm	GO:0051188 cofactor biosynthetic process; GO:0044085 cellular component biogenesis; GO:0046148 pigment biosynthetic process; GO:0016043 cellular component organization; GO:0006725 cellular aromatic compound metabolic process; GO:0051260 protein homooligomerization; GO:0071310 cellular response to organic substance; GO:0006783 heme biosynthetic process; GO:0044699 single-organism process; GO:00090…	GO:0043229 intracellular organelle; GO:0044421 extracellular region part; GO:0031982 vesicle; GO:0044424 intracellular part; GO:0005623 cell; GO:0005576 extracellular region; GO:0043226 organelle; GO:0070062 extracellular exosome; GO:0043231 intracellular membrane-bounded organelle; GO:0005634 nucleus; GO:0005622 intracellular; GO:0044464 cell part; GO:1903561 extracellular vesicle; GO:0043227 me…	GO:0042802 identical protein binding; GO:0046914 transition metal ion binding; GO:0003824 catalytic activity; GO:0005488 binding; GO:0043167 ion binding; GO:0016829 lyase activity; GO:0043169 cation binding; GO:0046872 metal ion binding; GO:0016836 hydro-lyase activity; GO:0005515 protein binding; GO:0008270 zinc ion binding; GO:0032791 lead ion binding; GO:0004655 porphobilinogen synthase activi…	K01698	hemB; porphobilinogen synthase [EC:4.2.1.24]	gga00860 Porphyrin and chlorophyll metabolism - Gallus gallus (chicken); gga01100 Metabolic pathways - Gallus gallus (chicken);	IPR013785;	Aldolase-type TIM barrel;
E1C5T4	"5-aminolevulinate synthase, nonspecific, mitochondrial"	ALAS1	33.08											nucleus	GO:0051188 cofactor biosynthetic process; GO:0046148 pigment biosynthetic process; GO:0006725 cellular aromatic compound metabolic process; GO:0006783 heme biosynthetic process; GO:0044699 single-organism process; GO:0046501 protoporphyrinogen IX metabolic process; GO:0009058 biosynthetic process; GO:1901566 organonitrogen compound biosynthetic process; GO:0042168 heme metabolic process; GO:00442…		GO:0097159 organic cyclic compound binding; GO:1901363 heterocyclic compound binding; GO:0016746 transferase activity, transferring acyl groups; GO:0016749 N-succinyltransferase activity; GO:0003824 catalytic activity; GO:0005488 binding; GO:0016748 succinyltransferase activity; GO:0043167 ion binding; GO:0043168 anion binding; GO:0003870 5-aminolevulinate synthase activity; GO:0048037 cofactor b…	K00643	E2.3.1.37; 5-aminolevulinate synthase [EC:2.3.1.37]	gga00260 Glycine, serine and threonine metabolism - Gallus gallus (chicken); gga00860 Porphyrin and chlorophyll metabolism - Gallus gallus (chicken); gga01100 Metabolic pathways - Gallus gallus (chicken);	IPR015424; IPR004839; IPR010961; IPR015422; IPR015421;	Pyridoxal phosphate-dependent transferase; Aminotransferase, class I/classII; Tetrapyrrole biosynthesis, 5-aminolevulinic acid synthase; Pyridoxal phosphate-dependent transferase, major region, subdomain 2; Pyridoxal phosphate-dependent transferase, major region, subdomain 1;
A0A1L1RJ39	CD166 antigen	ALCAM	65.779	0.914	0.0617	0.981	0.751	0.862	0.0849	0.803	0.0481	0.788	0.0266	plasma membrane			GO:0005515 protein binding; GO:0005488 binding;	K06547	ALCAM; activated leukocyte cell adhesion molecule	gga04514 Cell adhesion molecules (CAMs) - Gallus gallus (chicken);	IPR007110; IPR013783; IPR013162; IPR013106; IPR003599;	Immunoglobulin-like domain; Immunoglobulin-like fold; CD80-like, immunoglobulin C2-set; Immunoglobulin V-set domain; Immunoglobulin subtype;
A0A1L1RR71	Delta-1-pyrroline-5-carboxylate synthase	ALDH18A1	87.386	0.856	0.00288	0.972	0.152	1.007	0.838	0.886	0.011	0.862	0.0045	cytoplasm,nucleus	GO:0016310 phosphorylation; GO:0016053 organic acid biosynthetic process; GO:0044699 single-organism process; GO:0009058 biosynthetic process; GO:1901566 organonitrogen compound biosynthetic process; GO:0044237 cellular metabolic process; GO:0006796 phosphate-containing compound metabolic process; GO:0009084 glutamine family amino acid biosynthetic process; GO:0071704 organic substance metabolic …	GO:0044424 intracellular part; GO:0005623 cell; GO:0044464 cell part; GO:0005622 intracellular; GO:0005737 cytoplasm;	GO:0016774 phosphotransferase activity, carboxyl group as acceptor; GO:0016620 oxidoreductase activity, acting on the aldehyde or oxo group of donors, NAD or NADP as acceptor; GO:0016301 kinase activity; GO:0004350 glutamate-5-semialdehyde dehydrogenase activity; GO:0003824 catalytic activity; GO:0016903 oxidoreductase activity, acting on the aldehyde or oxo group of donors; GO:0019202 amino acid…	K12657	ALDH18A1; delta-1-pyrroline-5-carboxylate synthetase [EC:2.7.2.11 1.2.1.41]	gga01230 Biosynthesis of amino acids - Gallus gallus (chicken); gga00330 Arginine and proline metabolism - Gallus gallus (chicken); gga01100 Metabolic pathways - Gallus gallus (chicken);	IPR000965; IPR016161; IPR001048; IPR015590; IPR016162; IPR016163;	GPR domain; Aldehyde/histidinol dehydrogenase; Aspartate/glutamate/uridylate kinase; Aldehyde dehydrogenase domain; Aldehyde dehydrogenase N-terminal domain; Aldehyde dehydrogenase, C-terminal;
A0A1L1RMV7	Retinal dehydrogenase 2	ALDH1A2	54.774											cytoplasm	GO:0044699 single-organism process; GO:0008152 metabolic process; GO:0055114 oxidation-reduction process; GO:0044710 single-organism metabolic process;		GO:0016620 oxidoreductase activity, acting on the aldehyde or oxo group of donors, NAD or NADP as acceptor; GO:0003824 catalytic activity; GO:0016491 oxidoreductase activity; GO:0016903 oxidoreductase activity, acting on the aldehyde or oxo group of donors;	K07249	ALDH1A; retinal dehydrogenase [EC:1.2.1.36]	gga00830 Retinol metabolism - Gallus gallus (chicken); gga01100 Metabolic pathways - Gallus gallus (chicken);	IPR016161; IPR015590; IPR016162; IPR016163;	Aldehyde/histidinol dehydrogenase; Aldehyde dehydrogenase domain; Aldehyde dehydrogenase N-terminal domain; Aldehyde dehydrogenase, C-terminal;
Q9DD46	Aldehyde dehydrogenase family 1 member A3	ALDH1A3	56.311	1.665	0.000278	1.108	0.0296	1.246	0.0345	1.874	0.000251	2.075	9.7e-06	cytoplasm	GO:0044085 cellular component biogenesis; GO:0010941 regulation of cell death; GO:0065008 regulation of biological quality; GO:0048732 gland development; GO:0007420 brain development; GO:0060004 reflex; GO:0044255 cellular lipid metabolic process; GO:0044237 cellular metabolic process; GO:0050877 neurological system process; GO:0008610 lipid biosynthetic process; GO:0007610 behavior; GO:0021537 t…	GO:0043229 intracellular organelle; GO:0016020 membrane; GO:0044421 extracellular region part; GO:0071944 cell periphery; GO:0031982 vesicle; GO:0005737 cytoplasm; GO:0044424 intracellular part; GO:0005829 cytosol; GO:0005623 cell; GO:0005576 extracellular region; GO:0005886 plasma membrane; GO:0043231 intracellular membrane-bounded organelle; GO:0043226 organelle; GO:0070062 extracellular exosom…	GO:1901265 nucleoside phosphate binding; GO:0042562 hormone binding; GO:0046983 protein dimerization activity; GO:0016903 oxidoreductase activity, acting on the aldehyde or oxo group of donors; GO:0043167 ion binding; GO:0005515 protein binding; GO:0070403 NAD+ binding; GO:0001758 retinal dehydrogenase activity; GO:0000166 nucleotide binding; GO:0048037 cofactor binding; GO:0004029 aldehyde dehyd…	K00129	E1.2.1.5; aldehyde dehydrogenase (NAD(P)+) [EC:1.2.1.5]	gga00350 Tyrosine metabolism - Gallus gallus (chicken); gga00340 Histidine metabolism - Gallus gallus (chicken); gga00980 Metabolism of xenobiotics by cytochrome P450 - Gallus gallus (chicken); gga00010 Glycolysis / Gluconeogenesis - Gallus gallus (chicken); gga00410 beta-Alanine metabolism - Gallus gallus (chicken); gga00982 Drug metabolism - cytochrome P450 - Gallus gallus (chicken); gga01100 M…	IPR016161; IPR015590; IPR016162; IPR016163;	Aldehyde/histidinol dehydrogenase; Aldehyde dehydrogenase domain; Aldehyde dehydrogenase N-terminal domain; Aldehyde dehydrogenase, C-terminal;
F1P130	Mitochondrial 10-formyltetrahydrofolate dehydrogenase	ALDH1L2	101.47	0.884	0.00893	0.971	0.213	0.983	0.703	0.895	0.0543	0.869	0.0235	mitochondria	GO:0043648 dicarboxylic acid metabolic process; GO:0006725 cellular aromatic compound metabolic process; GO:0009258 10-formyltetrahydrofolate catabolic process; GO:0044699 single-organism process; GO:0009058 biosynthetic process; GO:0044237 cellular metabolic process; GO:0071704 organic substance metabolic process; GO:0044270 cellular nitrogen compound catabolic process; GO:0008152 metabolic proc…	GO:0044424 intracellular part; GO:0005623 cell; GO:0044464 cell part; GO:0005622 intracellular; GO:0005737 cytoplasm;	GO:0016620 oxidoreductase activity, acting on the aldehyde or oxo group of donors, NAD or NADP as acceptor; GO:0016645 oxidoreductase activity, acting on the CH-NH group of donors; GO:0016646 oxidoreductase activity, acting on the CH-NH group of donors, NAD or NADP as acceptor; GO:0003824 catalytic activity; GO:0016903 oxidoreductase activity, acting on the aldehyde or oxo group of donors; GO:001…	K00289	E1.5.1.6; formyltetrahydrofolate dehydrogenase [EC:1.5.1.6]	gga00670 One carbon pool by folate - Gallus gallus (chicken);	IPR005793; IPR016161; IPR015590; IPR016162; IPR009081; IPR016163; IPR011034; IPR002376;	Formyl transferase, C-terminal; Aldehyde/histidinol dehydrogenase; Aldehyde dehydrogenase domain; Aldehyde dehydrogenase N-terminal domain; Phosphopantetheine binding ACP domain; Aldehyde dehydrogenase, C-terminal; Formyl transferase, C-terminal-like; Formyl transferase, N-terminal;
E1BT93	"Aldehyde dehydrogenase, mitochondrial"	ALDH2	56.79	1.011	0.615	1.011	0.636	1.01	0.794	1.01	0.799	1.021	0.59	mitochondria	GO:0044699 single-organism process; GO:0008152 metabolic process; GO:0055114 oxidation-reduction process; GO:0044710 single-organism metabolic process;	GO:0043226 organelle; GO:0043231 intracellular membrane-bounded organelle; GO:0043229 intracellular organelle; GO:0044464 cell part; GO:0005622 intracellular; GO:0005737 cytoplasm; GO:0044424 intracellular part; GO:0043227 membrane-bounded organelle; GO:0005623 cell; GO:0005739 mitochondrion; GO:0044444 cytoplasmic part;	GO:0016620 oxidoreductase activity, acting on the aldehyde or oxo group of donors, NAD or NADP as acceptor; GO:0003824 catalytic activity; GO:0004029 aldehyde dehydrogenase (NAD) activity; GO:0016491 oxidoreductase activity; GO:0016903 oxidoreductase activity, acting on the aldehyde or oxo group of donors;	K00128	ALDH; aldehyde dehydrogenase (NAD+) [EC:1.2.1.3]	gga00340 Histidine metabolism - Gallus gallus (chicken); gga00010 Glycolysis / Gluconeogenesis - Gallus gallus (chicken); gga00053 Ascorbate and aldarate metabolism - Gallus gallus (chicken); gga00330 Arginine and proline metabolism - Gallus gallus (chicken); gga00071 Fatty acid degradation - Gallus gallus (chicken); gga00380 Tryptophan metabolism - Gallus gallus (chicken); gga00310 Lysine degrad…	IPR016161; IPR015590; IPR016162; IPR016163;	Aldehyde/histidinol dehydrogenase; Aldehyde dehydrogenase domain; Aldehyde dehydrogenase N-terminal domain; Aldehyde dehydrogenase, C-terminal;
F1NH33	Fatty aldehyde dehydrogenase	ALDH3A2	54.119	1.009	0.61	0.947	0.193	0.984	0.713	1.048	0.397	0.993	0.875	plasma membrane	GO:0008152 metabolic process; GO:0055114 oxidation-reduction process; GO:0044710 single-organism metabolic process; GO:0044763 single-organism cellular process; GO:0044699 single-organism process; GO:0006081 cellular aldehyde metabolic process; GO:0009987 cellular process; GO:0044237 cellular metabolic process; GO:0071704 organic substance metabolic process;	GO:0031224 intrinsic component of membrane; GO:0016020 membrane; GO:0016021 integral component of membrane; GO:0044425 membrane part;	GO:0016620 oxidoreductase activity, acting on the aldehyde or oxo group of donors, NAD or NADP as acceptor; GO:0003824 catalytic activity; GO:0004030 aldehyde dehydrogenase [NAD(P)+] activity; GO:0016491 oxidoreductase activity; GO:0016903 oxidoreductase activity, acting on the aldehyde or oxo group of donors;	K00128	ALDH; aldehyde dehydrogenase (NAD+) [EC:1.2.1.3]	gga00340 Histidine metabolism - Gallus gallus (chicken); gga00010 Glycolysis / Gluconeogenesis - Gallus gallus (chicken); gga00053 Ascorbate and aldarate metabolism - Gallus gallus (chicken); gga00330 Arginine and proline metabolism - Gallus gallus (chicken); gga00071 Fatty acid degradation - Gallus gallus (chicken); gga00380 Tryptophan metabolism - Gallus gallus (chicken); gga00310 Lysine degrad…	IPR016161; IPR015590; IPR016162; IPR016163;	Aldehyde/histidinol dehydrogenase; Aldehyde dehydrogenase domain; Aldehyde dehydrogenase N-terminal domain; Aldehyde dehydrogenase, C-terminal;
A0A1D5PRZ6	Aldehyde dehydrogenase family 3 member B2	Aldh3b2	53.448	0.931	0.141	0.968	0.479	1.127	0.488	1.084	0.637	1.05	0.777	plasma membrane	GO:0008152 metabolic process; GO:0055114 oxidation-reduction process; GO:0044710 single-organism metabolic process; GO:0044763 single-organism cellular process; GO:0044699 single-organism process; GO:0006081 cellular aldehyde metabolic process; GO:0009987 cellular process; GO:0044237 cellular metabolic process; GO:0071704 organic substance metabolic process;		GO:0016620 oxidoreductase activity, acting on the aldehyde or oxo group of donors, NAD or NADP as acceptor; GO:0003824 catalytic activity; GO:0004030 aldehyde dehydrogenase [NAD(P)+] activity; GO:0016491 oxidoreductase activity; GO:0016903 oxidoreductase activity, acting on the aldehyde or oxo group of donors;	K00129	E1.2.1.5; aldehyde dehydrogenase (NAD(P)+) [EC:1.2.1.5]	gga00350 Tyrosine metabolism - Gallus gallus (chicken); gga00340 Histidine metabolism - Gallus gallus (chicken); gga00980 Metabolism of xenobiotics by cytochrome P450 - Gallus gallus (chicken); gga00010 Glycolysis / Gluconeogenesis - Gallus gallus (chicken); gga00410 beta-Alanine metabolism - Gallus gallus (chicken); gga00982 Drug metabolism - cytochrome P450 - Gallus gallus (chicken); gga01100 M…	IPR016161; IPR015590; IPR016162; IPR016163;	Aldehyde/histidinol dehydrogenase; Aldehyde dehydrogenase domain; Aldehyde dehydrogenase N-terminal domain; Aldehyde dehydrogenase, C-terminal;
A0A1D5PXI1	"Delta-1-pyrroline-5-carboxylate dehydrogenase, mitochondrial"	Aldh4a1	60.626	1.004	0.835	0.98	0.643	0.939	0.0608	0.963	0.406	0.944	0.117	mitochondria	GO:0043648 dicarboxylic acid metabolic process; GO:0016053 organic acid biosynthetic process; GO:0044699 single-organism process; GO:0009058 biosynthetic process; GO:1901566 organonitrogen compound biosynthetic process; GO:0044237 cellular metabolic process; GO:0009084 glutamine family amino acid biosynthetic process; GO:0071704 organic substance metabolic process; GO:0008152 metabolic process; G…		GO:0016620 oxidoreductase activity, acting on the aldehyde or oxo group of donors, NAD or NADP as acceptor; GO:0016645 oxidoreductase activity, acting on the CH-NH group of donors; GO:0016646 oxidoreductase activity, acting on the CH-NH group of donors, NAD or NADP as acceptor; GO:0003824 catalytic activity; GO:0016903 oxidoreductase activity, acting on the aldehyde or oxo group of donors; GO:001…	K00294	E1.2.1.88; 1-pyrroline-5-carboxylate dehydrogenase [EC:1.2.1.88]	gga00330 Arginine and proline metabolism - Gallus gallus (chicken); gga01100 Metabolic pathways - Gallus gallus (chicken); gga00250 Alanine, aspartate and glutamate metabolism - Gallus gallus (chicken);	IPR016161; IPR015590; IPR016162; IPR016163;	Aldehyde/histidinol dehydrogenase; Aldehyde dehydrogenase domain; Aldehyde dehydrogenase N-terminal domain; Aldehyde dehydrogenase, C-terminal;
A0A1D5PFY7	"Succinate-semialdehyde dehydrogenase, mitochondrial"	Aldh5a1	57.922	1.035	0.107	1.004	0.883	1.096	0.00694	1.129	0.014	1.134	0.00485	mitochondria	GO:0055114 oxidation-reduction process; GO:0044712 single-organism catabolic process; GO:0044281 small molecule metabolic process; GO:0044763 single-organism cellular process; GO:0072329 monocarboxylic acid catabolic process; GO:0006807 nitrogen compound metabolic process; GO:0044699 single-organism process; GO:0044282 small molecule catabolic process; GO:0044238 primary metabolic process; GO:004…		GO:0016620 oxidoreductase activity, acting on the aldehyde or oxo group of donors, NAD or NADP as acceptor; GO:0009013 succinate-semialdehyde dehydrogenase [NAD(P)+] activity; GO:0003824 catalytic activity; GO:0016491 oxidoreductase activity; GO:0016903 oxidoreductase activity, acting on the aldehyde or oxo group of donors;	K00139	ALDH5A1; succinate-semialdehyde dehydrogenase [EC:1.2.1.24]	gga00650 Butanoate metabolism - Gallus gallus (chicken); gga01100 Metabolic pathways - Gallus gallus (chicken); gga00250 Alanine, aspartate and glutamate metabolism - Gallus gallus (chicken);	IPR016161; IPR015590; IPR016162; IPR016163;	Aldehyde/histidinol dehydrogenase; Aldehyde dehydrogenase domain; Aldehyde dehydrogenase N-terminal domain; Aldehyde dehydrogenase, C-terminal;
E1C155	"Methylmalonate-semialdehyde dehydrogenase [acylating], mitochondrial"	Aldh6a1	54.969	0.844	0.00236	0.954	0.214	0.84	0.0201	0.743	0.00448	0.709	0.00227	cytoplasm	GO:1901606 alpha-amino acid catabolic process; GO:0006725 cellular aromatic compound metabolic process; GO:0044699 single-organism process; GO:0006210 thymine catabolic process; GO:0044237 cellular metabolic process; GO:0006573 valine metabolic process; GO:0071704 organic substance metabolic process; GO:0044270 cellular nitrogen compound catabolic process; GO:0008152 metabolic process; GO:0006520…	GO:0043229 intracellular organelle; GO:0044421 extracellular region part; GO:0005737 cytoplasm; GO:0044446 intracellular organelle part; GO:0031982 vesicle; GO:0031981 nuclear lumen; GO:0044424 intracellular part; GO:0005623 cell; GO:0005576 extracellular region; GO:0005739 mitochondrion; GO:0044422 organelle part; GO:0031974 membrane-enclosed lumen; GO:0043226 organelle; GO:0070062 extracellular…	GO:0097159 organic cyclic compound binding; GO:1901363 heterocyclic compound binding; GO:0016620 oxidoreductase activity, acting on the aldehyde or oxo group of donors, NAD or NADP as acceptor; GO:0003723 RNA binding; GO:0003824 catalytic activity; GO:0005488 binding; GO:0003676 nucleic acid binding; GO:0016903 oxidoreductase activity, acting on the aldehyde or oxo group of donors; GO:0004491 met…	K00140	mmsA; malonate-semialdehyde dehydrogenase (acetylating) / methylmalonate-semialdehyde dehydrogenase [EC:1.2.1.18 1.2.1.27]	gga00280 Valine, leucine and isoleucine degradation - Gallus gallus (chicken); gga00562 Inositol phosphate metabolism - Gallus gallus (chicken); gga00410 beta-Alanine metabolism - Gallus gallus (chicken); gga01100 Metabolic pathways - Gallus gallus (chicken); gga01200 Carbon metabolism - Gallus gallus (chicken); gga00640 Propanoate metabolism - Gallus gallus (chicken);	IPR016161; IPR015590; IPR016162; IPR016163;	Aldehyde/histidinol dehydrogenase; Aldehyde dehydrogenase domain; Aldehyde dehydrogenase N-terminal domain; Aldehyde dehydrogenase, C-terminal;
E1C4W4	Alpha-aminoadipic semialdehyde dehydrogenase	ALDH7A1	58.053	0.974	6.79e-05	0.998	0.913	1.074	0.139	1.048	0.325	1.046	0.314	mitochondria	GO:0044699 single-organism process; GO:0008152 metabolic process; GO:0055114 oxidation-reduction process; GO:0044710 single-organism metabolic process;	GO:0043229 intracellular organelle; GO:0044421 extracellular region part; GO:0005737 cytoplasm; GO:0031982 vesicle; GO:0044424 intracellular part; GO:0005623 cell; GO:0005829 cytosol; GO:0005576 extracellular region; GO:0005739 mitochondrion; GO:0043231 intracellular membrane-bounded organelle; GO:0043226 organelle; GO:0070062 extracellular exosome; GO:0005622 intracellular; GO:0044464 cell part;…	GO:0016620 oxidoreductase activity, acting on the aldehyde or oxo group of donors, NAD or NADP as acceptor; GO:0003824 catalytic activity; GO:0016491 oxidoreductase activity; GO:0016903 oxidoreductase activity, acting on the aldehyde or oxo group of donors;	K14085	ALDH7A1; aldehyde dehydrogenase family 7 member A1 [EC:1.2.1.31 1.2.1.8 1.2.1.3]	gga00260 Glycine, serine and threonine metabolism - Gallus gallus (chicken); gga00340 Histidine metabolism - Gallus gallus (chicken); gga00010 Glycolysis / Gluconeogenesis - Gallus gallus (chicken); gga00053 Ascorbate and aldarate metabolism - Gallus gallus (chicken); gga00330 Arginine and proline metabolism - Gallus gallus (chicken); gga00071 Fatty acid degradation - Gallus gallus (chicken); gga…	IPR016161; IPR015590; IPR016162; IPR016163;	Aldehyde/histidinol dehydrogenase; Aldehyde dehydrogenase domain; Aldehyde dehydrogenase N-terminal domain; Aldehyde dehydrogenase, C-terminal;
A0A1L1RQM3	4-trimethylaminobutyraldehyde dehydrogenase	ALDH9A1	56.122	0.982	0.157	0.988	0.174	0.964	0.364	0.958	0.294	0.947	0.198	mitochondria	GO:0044699 single-organism process; GO:0008152 metabolic process; GO:0055114 oxidation-reduction process; GO:0044710 single-organism metabolic process;		GO:0016620 oxidoreductase activity, acting on the aldehyde or oxo group of donors, NAD or NADP as acceptor; GO:0003824 catalytic activity; GO:0016491 oxidoreductase activity; GO:0016903 oxidoreductase activity, acting on the aldehyde or oxo group of donors;	K00149	ALDH9A1; aldehyde dehydrogenase family 9 member A1 [EC:1.2.1.47 1.2.1.3]	gga00340 Histidine metabolism - Gallus gallus (chicken); gga00010 Glycolysis / Gluconeogenesis - Gallus gallus (chicken); gga00053 Ascorbate and aldarate metabolism - Gallus gallus (chicken); gga00330 Arginine and proline metabolism - Gallus gallus (chicken); gga00071 Fatty acid degradation - Gallus gallus (chicken); gga00380 Tryptophan metabolism - Gallus gallus (chicken); gga00310 Lysine degrad…	IPR016161; IPR015590; IPR016162; IPR016163;	Aldehyde/histidinol dehydrogenase; Aldehyde dehydrogenase domain; Aldehyde dehydrogenase N-terminal domain; Aldehyde dehydrogenase, C-terminal;
R4GM10	Fructose-bisphosphate aldolase C	ALDOC	39.36	1.199	0.000152	1.031	0.119	0.972	0.457	1.13	0.0229	1.165	0.00679	cytoplasm	GO:0006757 ATP generation from ADP; GO:0009116 nucleoside metabolic process; GO:0042278 purine nucleoside metabolic process; GO:0006165 nucleoside diphosphate phosphorylation; GO:0046031 ADP metabolic process; GO:0019362 pyridine nucleotide metabolic process; GO:0006096 glycolytic process; GO:0009167 purine ribonucleoside monophosphate metabolic process; GO:0048869 cellular developmental process;…	GO:0043229 intracellular organelle; GO:0044421 extracellular region part; GO:0005737 cytoplasm; GO:0031982 vesicle; GO:0044424 intracellular part; GO:0005623 cell; GO:0005576 extracellular region; GO:0005739 mitochondrion; GO:0043226 organelle; GO:0070062 extracellular exosome; GO:0043231 intracellular membrane-bounded organelle; GO:0005622 intracellular; GO:0044464 cell part; GO:1903561 extracel…	GO:0004332 fructose-bisphosphate aldolase activity; GO:0008092 cytoskeletal protein binding; GO:0003824 catalytic activity; GO:0016830 carbon-carbon lyase activity; GO:0005488 binding; GO:0016829 lyase activity; GO:0005515 protein binding; GO:0016832 aldehyde-lyase activity;	K01623	ALDO; fructose-bisphosphate aldolase, class I [EC:4.1.2.13]	gga01230 Biosynthesis of amino acids - Gallus gallus (chicken); gga00010 Glycolysis / Gluconeogenesis - Gallus gallus (chicken); gga00030 Pentose phosphate pathway - Gallus gallus (chicken); gga01100 Metabolic pathways - Gallus gallus (chicken); gga00051 Fructose and mannose metabolism - Gallus gallus (chicken); gga01200 Carbon metabolism - Gallus gallus (chicken);	IPR013785;	Aldolase-type TIM barrel;
E1BRK4	Chitobiosyldiphosphodolichol beta-mannosyltransferase	ALG1	30.084	1.173	0.0493	0.973	0.641	0.947	0.268	1.141	0.0339	1.11	0.0659	nucleus	GO:0097502 mannosylation; GO:0006486 protein glycosylation; GO:0043413 macromolecule glycosylation; GO:0009101 glycoprotein biosynthetic process; GO:0044267 cellular protein metabolic process; GO:0044763 single-organism cellular process; GO:0009100 glycoprotein metabolic process; GO:0044699 single-organism process; GO:0009058 biosynthetic process; GO:0044238 primary metabolic process; GO:0044237 …	GO:0043226 organelle; GO:0043231 intracellular membrane-bounded organelle; GO:0043229 intracellular organelle; GO:0005783 endoplasmic reticulum; GO:0044464 cell part; GO:0005622 intracellular; GO:0005737 cytoplasm; GO:0012505 endomembrane system; GO:0044424 intracellular part; GO:0043227 membrane-bounded organelle; GO:0005623 cell; GO:0044444 cytoplasmic part;	GO:0016757 transferase activity, transferring glycosyl groups; GO:0000030 mannosyltransferase activity; GO:0016758 transferase activity, transferring hexosyl groups; GO:0003824 catalytic activity; GO:0016740 transferase activity;	K03842	ALG1; beta-1,4-mannosyltransferase [EC:2.4.1.142]	gga00510 N-Glycan biosynthesis - Gallus gallus (chicken); gga01100 Metabolic pathways - Gallus gallus (chicken);
E1BUY5	"GDP-Man:Man(3)GlcNAc(2)-PP-Dol alpha-1,2-mannosyltransferase"	ALG11	55.607											plasma membrane	GO:0043413 macromolecule glycosylation; GO:0044267 cellular protein metabolic process; GO:0044699 single-organism process; GO:0044255 cellular lipid metabolic process; GO:0009058 biosynthetic process; GO:0044237 cellular metabolic process; GO:0033577 protein glycosylation in endoplasmic reticulum; GO:0071704 organic substance metabolic process; GO:0008152 metabolic process; GO:1901137 carbohydrat…	GO:0043229 intracellular organelle; GO:0016020 membrane; GO:0005783 endoplasmic reticulum; GO:0042175 nuclear outer membrane-endoplasmic reticulum membrane network; GO:0005737 cytoplasm; GO:0044446 intracellular organelle part; GO:0012505 endomembrane system; GO:0031224 intrinsic component of membrane; GO:0044424 intracellular part; GO:0005623 cell; GO:0016021 integral component of membrane; GO:0…	GO:0004377 GDP-Man:Man3GlcNAc2-PP-Dol alpha-1,2-mannosyltransferase activity; GO:0004376 glycolipid mannosyltransferase activity; GO:0016758 transferase activity, transferring hexosyl groups; GO:0000030 mannosyltransferase activity; GO:0003824 catalytic activity; GO:0000026 alpha-1,2-mannosyltransferase activity; GO:0016757 transferase activity, transferring glycosyl groups; GO:0016740 transferas…	K03844	ALG11; alpha-1,2-mannosyltransferase [EC:2.4.1.131]	gga00510 N-Glycan biosynthesis - Gallus gallus (chicken); gga01100 Metabolic pathways - Gallus gallus (chicken);	IPR031814; IPR001296;	ALG11 mannosyltransferase, N-terminal; Glycosyl transferase, family 1;
F1P077	"Dol-P-Man:Man(7)GlcNAc(2)-PP-Dol alpha-1,6-mannosyltransferase"	Alg12	55.778	1.119	0.00506	0.941	0.195	1.034	0.199	1.23	0.00805	1.157	0.00134	plasma membrane	GO:0043413 macromolecule glycosylation; GO:0044267 cellular protein metabolic process; GO:0044699 single-organism process; GO:0044255 cellular lipid metabolic process; GO:0009058 biosynthetic process; GO:0044237 cellular metabolic process; GO:0071704 organic substance metabolic process; GO:0008152 metabolic process; GO:1901137 carbohydrate derivative biosynthetic process; GO:1901135 carbohydrate …	GO:0043229 intracellular organelle; GO:0016020 membrane; GO:0042175 nuclear outer membrane-endoplasmic reticulum membrane network; GO:0005783 endoplasmic reticulum; GO:0044446 intracellular organelle part; GO:0005737 cytoplasm; GO:0031224 intrinsic component of membrane; GO:0012505 endomembrane system; GO:0044424 intracellular part; GO:0005623 cell; GO:0016021 integral component of membrane; GO:0…	GO:0016757 transferase activity, transferring glycosyl groups; GO:0000030 mannosyltransferase activity; GO:0016758 transferase activity, transferring hexosyl groups; GO:0003824 catalytic activity; GO:0016740 transferase activity;	K03847	ALG12; alpha-1,6-mannosyltransferase [EC:2.4.1.260]	gga00510 N-Glycan biosynthesis - Gallus gallus (chicken); gga01100 Metabolic pathways - Gallus gallus (chicken);
A0A1D5PWJ2	UDP-N-acetylglucosamine transferase subunit ALG13 homolog	Alg13	18.068	1.009		1.083		0.968		0.902		0.977		cytoplasm			GO:0016757 transferase activity, transferring glycosyl groups; GO:0016758 transferase activity, transferring hexosyl groups; GO:0003824 catalytic activity; GO:0016740 transferase activity;	K07432	ALG13; beta-1,4-N-acetylglucosaminyltransferase [EC:2.4.1.141]	gga00510 N-Glycan biosynthesis - Gallus gallus (chicken); gga01100 Metabolic pathways - Gallus gallus (chicken);	IPR007235;	Glycosyl transferase, family 28, C-terminal;
E1C1M5	UDP-N-acetylglucosamine transferase subunit ALG14 homolog	Alg14	24.779											extracellular		GO:0031224 intrinsic component of membrane; GO:0016020 membrane; GO:0016021 integral component of membrane; GO:0044425 membrane part;		K07441	ALG14; beta-1,4-N-acetylglucosaminyltransferase [EC:2.4.1.141]	gga00510 N-Glycan biosynthesis - Gallus gallus (chicken); gga01100 Metabolic pathways - Gallus gallus (chicken);
F1NWX1	"Alpha-1,3/1,6-mannosyltransferase ALG2"	ALG2	46.659	1.255	0.0019	0.954	0.253	1.122	0.0466	1.477	0.000914	1.408	0.00175	extracellular	GO:0043413 macromolecule glycosylation; GO:0044267 cellular protein metabolic process; GO:0044699 single-organism process; GO:0044255 cellular lipid metabolic process; GO:0009058 biosynthetic process; GO:0050896 response to stimulus; GO:0044237 cellular metabolic process; GO:0033577 protein glycosylation in endoplasmic reticulum; GO:0071704 organic substance metabolic process; GO:0008152 metaboli…	GO:0043229 intracellular organelle; GO:0016020 membrane; GO:0005783 endoplasmic reticulum; GO:0042175 nuclear outer membrane-endoplasmic reticulum membrane network; GO:0044446 intracellular organelle part; GO:0005737 cytoplasm; GO:0012505 endomembrane system; GO:0044424 intracellular part; GO:0005623 cell; GO:0044422 organelle part; GO:0043231 intracellular membrane-bounded organelle; GO:0043226 …	GO:0047485 protein N-terminus binding; GO:0000033 alpha-1,3-mannosyltransferase activity; GO:0016758 transferase activity, transferring hexosyl groups; GO:0000030 mannosyltransferase activity; GO:0046982 protein heterodimerization activity; GO:0003824 catalytic activity; GO:0005488 binding; GO:0046983 protein dimerization activity; GO:0005515 protein binding; GO:0016757 transferase activity, tran…	K03843	ALG2; alpha-1,3/alpha-1,6-mannosyltransferase [EC:2.4.1.132 2.4.1.257]	gga00510 N-Glycan biosynthesis - Gallus gallus (chicken); gga01100 Metabolic pathways - Gallus gallus (chicken);	IPR001296; IPR028098;	Glycosyl transferase, family 1; Glycosyltransferase subfamily 4-like, N-terminal domain;
E1BUU9	Dolichyl-phosphate beta-glucosyltransferase	ALG5	37.259	1.051	0.164	0.996	0.878	0.995	0.928	1.051	0.346	1.046	0.442	endoplasmic reticulum	GO:0043413 macromolecule glycosylation; GO:0044707 single-multicellular organism process; GO:0044267 cellular protein metabolic process; GO:0007389 pattern specification process; GO:0044699 single-organism process; GO:0009058 biosynthetic process; GO:0044237 cellular metabolic process; GO:0071704 organic substance metabolic process; GO:0008152 metabolic process; GO:0009855 determination of bilate…	GO:0043229 intracellular organelle; GO:0016020 membrane; GO:0005783 endoplasmic reticulum; GO:0042175 nuclear outer membrane-endoplasmic reticulum membrane network; GO:0005737 cytoplasm; GO:0044446 intracellular organelle part; GO:0012505 endomembrane system; GO:0031224 intrinsic component of membrane; GO:0044424 intracellular part; GO:0005623 cell; GO:0016021 integral component of membrane; GO:0…	GO:0016740 transferase activity; GO:0003824 catalytic activity;	K00729	ALG5; dolichyl-phosphate beta-glucosyltransferase [EC:2.4.1.117]	gga00510 N-Glycan biosynthesis - Gallus gallus (chicken); gga01100 Metabolic pathways - Gallus gallus (chicken);	IPR029044; IPR001173;	Nucleotide-diphospho-sugar transferases; Glycosyltransferase 2-like;
A0A1L1RQD5	"Dolichyl pyrophosphate Man9GlcNAc2 alpha-1,3-glucosyltransferase"	ALG6	55.736											plasma membrane		GO:0016020 membrane; GO:0043229 intracellular organelle; GO:0005783 endoplasmic reticulum; GO:0042175 nuclear outer membrane-endoplasmic reticulum membrane network; GO:0005737 cytoplasm; GO:0044446 intracellular organelle part; GO:0012505 endomembrane system; GO:0044424 intracellular part; GO:0005623 cell; GO:0044422 organelle part; GO:0043231 intracellular membrane-bounded organelle; GO:0043226 …	GO:0016757 transferase activity, transferring glycosyl groups; GO:0016758 transferase activity, transferring hexosyl groups; GO:0003824 catalytic activity; GO:0016740 transferase activity;	K03848	ALG6; alpha-1,3-glucosyltransferase [EC:2.4.1.267]	gga00510 N-Glycan biosynthesis - Gallus gallus (chicken); gga01100 Metabolic pathways - Gallus gallus (chicken);
A0A1L1RX92	"Alpha-1,2-mannosyltransferase ALG9"	ALG9	32.932	1.064	0.0782	1.013	0.871	0.985	0.658	1.034	0.7	1.047	0.216	plasma membrane			GO:0016757 transferase activity, transferring glycosyl groups; GO:0003824 catalytic activity; GO:0016740 transferase activity;	K03846	ALG9; alpha-1,2-mannosyltransferase [EC:2.4.1.259 2.4.1.261]	gga00510 N-Glycan biosynthesis - Gallus gallus (chicken); gga01100 Metabolic pathways - Gallus gallus (chicken);
F1NIA5	RNA demethylase ALKBH5	Alkbh5	43.357											nucleus	GO:0050658 RNA transport; GO:0070989 oxidative demethylation; GO:0022414 reproductive process; GO:0044699 single-organism process; GO:0051168 nuclear export; GO:0051169 nuclear transport; GO:0009451 RNA modification; GO:0044237 cellular metabolic process; GO:0015031 protein transport; GO:0051234 establishment of localization; GO:0071427 mRNA-containing ribonucleoprotein complex export from nucleu…	GO:0043229 intracellular organelle; GO:0005737 cytoplasm; GO:0044446 intracellular organelle part; GO:0012505 endomembrane system; GO:0031981 nuclear lumen; GO:0044424 intracellular part; GO:0005829 cytosol; GO:0016604 nuclear body; GO:0005623 cell; GO:0044422 organelle part; GO:0043226 organelle; GO:0043231 intracellular membrane-bounded organelle; GO:0031974 membrane-enclosed lumen; GO:0005654 …	GO:0097159 organic cyclic compound binding; GO:1901363 heterocyclic compound binding; GO:0003723 RNA binding; GO:0003824 catalytic activity; GO:0051213 dioxygenase activity; GO:0005488 binding; GO:0003676 nucleic acid binding; GO:0016705 oxidoreductase activity, acting on paired donors, with incorporation or reduction of molecular oxygen; GO:0016706 oxidoreductase activity, acting on paired donor…	K10767			IPR027450;	Alpha-ketoglutarate-dependent dioxygenase AlkB-like;
F1P0F6	Alkylated DNA repair protein alkB homolog 8	ALKBH8	78.646	0.917		1.276		1.05		0.755		0.963		cytoplasm	GO:0006725 cellular aromatic compound metabolic process; GO:0044699 single-organism process; GO:0009451 RNA modification; GO:0044237 cellular metabolic process; GO:0032259 methylation; GO:0071704 organic substance metabolic process; GO:0002098 tRNA wobble uridine modification; GO:0008152 metabolic process; GO:0046483 heterocycle metabolic process; GO:0006139 nucleobase-containing compound metabol…	GO:0043226 organelle; GO:0043231 intracellular membrane-bounded organelle; GO:0043229 intracellular organelle; GO:0005634 nucleus; GO:0044464 cell part; GO:0005622 intracellular; GO:0005737 cytoplasm; GO:0044424 intracellular part; GO:0043227 membrane-bounded organelle; GO:0005623 cell;	GO:0003723 RNA binding; GO:0005506 iron ion binding; GO:1901265 nucleoside phosphate binding; GO:0008168 methyltransferase activity; GO:0043167 ion binding; GO:0016705 oxidoreductase activity, acting on paired donors, with incorporation or reduction of molecular oxygen; GO:0016741 transferase activity, transferring one-carbon groups; GO:0000166 nucleotide binding; GO:0016706 oxidoreductase activi…	K10770			IPR005123; IPR000504; IPR029063; IPR034256; IPR012677; IPR027450; IPR013216;	Oxoglutarate/iron-dependent dioxygenase; RNA recognition motif domain; S-adenosyl-L-methionine-dependent methyltransferase; ALKBH8, RNA recognition motif; Nucleotide-binding alpha-beta plait domain; Alpha-ketoglutarate-dependent dioxygenase AlkB-like; Methyltransferase type 11;
A0A1D5PCI6	Arachidonate 5-lipoxygenase	ALOX5	77.293	0.967	0.626	1.014	0.787	1.096	0.398	1.045	0.644	1.06	0.517	cytoplasm	GO:0044699 single-organism process; GO:0008152 metabolic process; GO:0055114 oxidation-reduction process; GO:0044710 single-organism metabolic process;		GO:0016702 oxidoreductase activity, acting on single donors with incorporation of molecular oxygen, incorporation of two atoms of oxygen; GO:0005506 iron ion binding; GO:0016701 oxidoreductase activity, acting on single donors with incorporation of molecular oxygen; GO:0046914 transition metal ion binding; GO:0003824 catalytic activity; GO:0005488 binding; GO:0051213 dioxygenase activity; GO:0043…	K00461	ALOX5; arachidonate 5-lipoxygenase [EC:1.13.11.34]	gga01100 Metabolic pathways - Gallus gallus (chicken); gga00590 Arachidonic acid metabolism - Gallus gallus (chicken);	IPR001024; IPR013819;	PLAT/LH2 domain; Lipoxygenase, C-terminal;
A0A1D5PGE7	Arachidonate 5-lipoxygenase-activating protein	ALOX5AP	17.295	0.853		0.932		1.096		1.004		0.935		mitochondria	GO:0033559 unsaturated fatty acid metabolic process; GO:0044281 small molecule metabolic process; GO:0044763 single-organism cellular process; GO:0006691 leukotriene metabolic process; GO:1901568 fatty acid derivative metabolic process; GO:0044699 single-organism process; GO:0044255 cellular lipid metabolic process; GO:0006631 fatty acid metabolic process; GO:0044238 primary metabolic process; GO…	GO:0031224 intrinsic component of membrane; GO:0016020 membrane; GO:0016021 integral component of membrane; GO:0044425 membrane part;	GO:0098772 molecular function regulator; GO:0030234 enzyme regulator activity; GO:0008047 enzyme activator activity;				IPR023352;	Membrane associated eicosanoid/glutathione metabolism-like domain;
R4GHN1	Arachidonate 5-lipoxygenase-activating protein	ALOX5AP	17.906	0.818		0.944		0.964		0.835		0.788		plasma membrane	GO:0033559 unsaturated fatty acid metabolic process; GO:0044707 single-multicellular organism process; GO:0016053 organic acid biosynthetic process; GO:0019370 leukotriene biosynthetic process; GO:0002540 leukotriene production involved in inflammatory response; GO:1901568 fatty acid derivative metabolic process; GO:0044699 single-organism process; GO:0009058 biosynthetic process; GO:0044255 cell…	GO:0043229 intracellular organelle; GO:0016020 membrane; GO:0005783 endoplasmic reticulum; GO:0005635 nuclear envelope; GO:0031967 organelle envelope; GO:0044446 intracellular organelle part; GO:0005737 cytoplasm; GO:0031224 intrinsic component of membrane; GO:0012505 endomembrane system; GO:0044424 intracellular part; GO:0005623 cell; GO:0016021 integral component of membrane; GO:0044422 organel…	GO:0098772 molecular function regulator; GO:0030234 enzyme regulator activity; GO:0008047 enzyme activator activity;	K20735			IPR023352;	Membrane associated eicosanoid/glutathione metabolism-like domain;
E1BX75	Alsin	ALS2	182.07	0.679	0.00674	1.003	0.977	1.476	0.256	0.999	0.999	1.002	0.994	nucleus	GO:0044700 single organism signaling; GO:0007528 neuromuscular junction development; GO:0010256 endomembrane system organization; GO:0065008 regulation of biological quality; GO:0032270 positive regulation of cellular protein metabolic process; GO:0048869 cellular developmental process; GO:0048666 neuron development; GO:0023051 regulation of signaling; GO:0032989 cellular component morphogenesis;…	GO:0030425 dendrite; GO:0031410 cytoplasmic vesicle; GO:0005737 cytoplasm; GO:0031982 vesicle; GO:0032991 macromolecular complex; GO:0044424 intracellular part; GO:0005623 cell; GO:0044422 organelle part; GO:0032279 asymmetric synapse; GO:0043197 dendritic spine; GO:0005769 early endosome; GO:0043228 non-membrane-bounded organelle; GO:0005856 cytoskeleton; GO:0005815 microtubule organizing center…	GO:0031267 small GTPase binding; GO:0043539 protein serine/threonine kinase activator activity; GO:0030295 protein kinase activator activity; GO:0005085 guanyl-nucleotide exchange factor activity; GO:0046983 protein dimerization activity; GO:0005515 protein binding; GO:0019887 protein kinase regulator activity; GO:0019207 kinase regulator activity; GO:0098772 molecular function regulator; GO:0017…	K04575			IPR009091; IPR011993; IPR003123; IPR000219; IPR001849;	Regulator of chromosome condensation 1/beta-lactamase-inhibitor protein II; PH domain-like; VPS9 domain; Dbl homology (DH) domain; Pleckstrin homology domain;
E1C2L5	THO complex subunit 4	ALYREF	26.695	0.976	0.662	0.971	0.622	1.001	0.987	1.006	0.925	0.977	0.659	cytoplasm		GO:0043229 intracellular organelle; GO:0044446 intracellular organelle part; GO:0031981 nuclear lumen; GO:0044424 intracellular part; GO:0005623 cell; GO:0016604 nuclear body; GO:0044422 organelle part; GO:0031974 membrane-enclosed lumen; GO:0043226 organelle; GO:0043231 intracellular membrane-bounded organelle; GO:0005634 nucleus; GO:0005654 nucleoplasm; GO:0070013 intracellular organelle lumen;…	GO:0097159 organic cyclic compound binding; GO:1901363 heterocyclic compound binding; GO:1901265 nucleoside phosphate binding; GO:0005488 binding; GO:0003676 nucleic acid binding; GO:0000166 nucleotide binding; GO:0036094 small molecule binding;	K12881	THOC4; THO complex subunit 4	gga03013 RNA transport - Gallus gallus (chicken); gga03040 Spliceosome - Gallus gallus (chicken); gga05168 Herpes simplex infection - Gallus gallus (chicken); gga03015 mRNA surveillance pathway - Gallus gallus (chicken);	IPR000504; IPR012677; IPR025715;	RNA recognition motif domain; Nucleotide-binding alpha-beta plait domain; Chromatin target of PRMT1 protein, C-terminal;
F1NKY1	Alpha-methylacyl-CoA racemase	AMACR	42.931	1.103	0.00965	1.023	0.645	1.131	0.208	1.22	0.0939	1.247	0.0473	mitochondria	GO:1901615 organic hydroxy compound metabolic process; GO:0044281 small molecule metabolic process; GO:0044763 single-organism cellular process; GO:0008202 steroid metabolic process; GO:1901360 organic cyclic compound metabolic process; GO:0044699 single-organism process; GO:0044238 primary metabolic process; GO:0044237 cellular metabolic process; GO:0071704 organic substance metabolic process; G…	GO:0016020 membrane; GO:0043229 intracellular organelle; GO:0071944 cell periphery; GO:0005777 peroxisome; GO:0005737 cytoplasm; GO:0044424 intracellular part; GO:0005623 cell; GO:0005739 mitochondrion; GO:0005886 plasma membrane; GO:0043226 organelle; GO:0043231 intracellular membrane-bounded organelle; GO:0005622 intracellular; GO:0044464 cell part; GO:0042579 microbody; GO:0043227 membrane-bou…	GO:0008111 alpha-methylacyl-CoA racemase activity; GO:0005515 protein binding; GO:0016853 isomerase activity; GO:0005102 receptor binding; GO:0003824 catalytic activity; GO:0016854 racemase and epimerase activity; GO:0005488 binding;	K01796	E5.1.99.4; alpha-methylacyl-CoA racemase [EC:5.1.99.4]	gga00120 Primary bile acid biosynthesis - Gallus gallus (chicken); gga01100 Metabolic pathways - Gallus gallus (chicken); gga04146 Peroxisome - Gallus gallus (chicken);	IPR023606;	CoA-transferase family III domain;
F1NX05	Activating molecule in BECN1-regulated autophagy protein 1	AMBRA1	96.77											nucleus	GO:0050794 regulation of cellular process; GO:0044707 single-multicellular organism process; GO:0010941 regulation of cell death; GO:0043069 negative regulation of programmed cell death; GO:0042127 regulation of cell proliferation; GO:0043009 chordate embryonic development; GO:0043523 regulation of neuron apoptotic process; GO:0043067 regulation of programmed cell death; GO:0044699 single-organis…	GO:0005929 cilium; GO:0097708 intracellular vesicle; GO:0043229 intracellular organelle; GO:0042995 cell projection; GO:0043232 intracellular non-membrane-bounded organelle; GO:0031410 cytoplasmic vesicle; GO:0044430 cytoskeletal part; GO:0044446 intracellular organelle part; GO:0097014 ciliary plasm; GO:0005737 cytoplasm; GO:0031982 vesicle; GO:0045335 phagocytic vesicle; GO:0044424 intracellula…	GO:0005515 protein binding; GO:0005488 binding;	K17985	AMBRA1; activating molecule in BECN1-regulated autophagy protein 1	gga04137 Mitophagy - animal - Gallus gallus (chicken); gga04140 Autophagy - animal - Gallus gallus (chicken);	IPR017986; IPR015943;	WD40-repeat-containing domain; WD40/YVTN repeat-like-containing domain;
F1P5J8	N-acetylglucosamine-6-phosphate deacetylase	AMDHD2	44.294	1	0.996	1.05	0.423	1.002	0.987	0.955	0.631	1.002	0.985	mitochondria	GO:1901135 carbohydrate derivative metabolic process; GO:1901071 glucosamine-containing compound metabolic process; GO:0006044 N-acetylglucosamine metabolic process; GO:0008152 metabolic process; GO:0006040 amino sugar metabolic process; GO:0071704 organic substance metabolic process;		GO:0008448 N-acetylglucosamine-6-phosphate deacetylase activity; GO:0016787 hydrolase activity; GO:0019213 deacetylase activity; GO:0016811 hydrolase activity, acting on carbon-nitrogen (but not peptide) bonds, in linear amides; GO:0003824 catalytic activity; GO:0016810 hydrolase activity, acting on carbon-nitrogen (but not peptide) bonds;	K01443	nagA; N-acetylglucosamine-6-phosphate deacetylase [EC:3.5.1.25]	gga00520 Amino sugar and nucleotide sugar metabolism - Gallus gallus (chicken);	IPR032466; IPR006680; IPR011059;	Metal-dependent hydrolase; Amidohydrolase-related; Metal-dependent hydrolase, composite domain;
F1NBB7	E3 ubiquitin-protein ligase AMFR	Amfr	70.947	0.941	0.481	1.126	0.251	1.417	0.259	1.185	0.593	1.334	0.349	plasma membrane	GO:0044085 cellular component biogenesis; GO:0044700 single organism signaling; GO:0032092 positive regulation of protein binding; GO:0044699 single-organism process; GO:0036503 ERAD pathway; GO:0051865 protein autoubiquitination; GO:0044237 cellular metabolic process; GO:0030968 endoplasmic reticulum unfolded protein response; GO:0007165 signal transduction; GO:0008152 metabolic process; GO:0035…	GO:0043229 intracellular organelle; GO:0016020 membrane; GO:0042175 nuclear outer membrane-endoplasmic reticulum membrane network; GO:0005783 endoplasmic reticulum; GO:0098796 membrane protein complex; GO:0044446 intracellular organelle part; GO:0005737 cytoplasm; GO:0032991 macromolecular complex; GO:0031224 intrinsic component of membrane; GO:0012505 endomembrane system; GO:0044424 intracellula…	GO:0030674 protein binding, bridging; GO:0019787 ubiquitin-like protein transferase activity; GO:0051087 chaperone binding; GO:0043167 ion binding; GO:0044877 macromolecular complex binding; GO:0034450 ubiquitin-ubiquitin ligase activity; GO:1904288 BAT3 complex binding; GO:0005515 protein binding; GO:0061659 ubiquitin-like protein ligase activity; GO:0008270 zinc ion binding; GO:0002020 protease…	K10636	AMFR; autocrine motility factor receptor [EC:2.3.2.27]	gga04141 Protein processing in endoplasmic reticulum - Gallus gallus (chicken);	IPR001841; IPR013083; IPR003892;	Zinc finger, RING-type; Zinc finger, RING/FYVE/PHD-type; Ubiquitin system component Cue;
E1C5Z2	Angiomotin	AMOT	102.22											nucleus	GO:0044700 single organism signaling; GO:0051093 negative regulation of developmental process; GO:0090130 tissue migration; GO:0051674 localization of cell; GO:0001568 blood vessel development; GO:0023051 regulation of signaling; GO:0048869 cellular developmental process; GO:0051241 negative regulation of multicellular organismal process; GO:0044699 single-organism process; GO:0042074 cell migrat…	GO:0016020 membrane; GO:0009897 external side of plasma membrane; GO:0031410 cytoplasmic vesicle; GO:0030054 cell junction; GO:0071944 cell periphery; GO:0005737 cytoplasm; GO:0031982 vesicle; GO:0032991 macromolecular complex; GO:0099512 supramolecular fiber; GO:0044424 intracellular part; GO:0099080 supramolecular complex; GO:0005911 cell-cell junction; GO:0008180 COP9 signalosome; GO:0005623 c…	GO:0005515 protein binding; GO:0060089 molecular transducer activity; GO:0004872 receptor activity; GO:0043532 angiostatin binding; GO:0005488 binding;	K16819	AMOT; angiomotin	gga04530 Tight junction - Gallus gallus (chicken);	IPR024646;	Angiomotin, C-terminal;
F1NYL2	Angiomotin-like protein 1	AMOTL1	87.569	1.267	5.22e-05	0.948	0.00629	0.972	0.511	1.299	0.0139	1.231	0.0226	cytoplasm				K06104	AMOTL; angiomotin like	gga04530 Tight junction - Gallus gallus (chicken);	IPR024646;	Angiomotin, C-terminal;
A0A1D5P970	AMP deaminase 2	Ampd2	107.04	1.071	0.147	1.012	0.703	0.985	0.694	1.042	0.194	1.054	0.179	nucleus	GO:0043173 nucleotide salvage; GO:0009165 nucleotide biosynthetic process; GO:0006725 cellular aromatic compound metabolic process; GO:0009167 purine ribonucleoside monophosphate metabolic process; GO:0009259 ribonucleotide metabolic process; GO:0009117 nucleotide metabolic process; GO:0044699 single-organism process; GO:0009058 biosynthetic process; GO:1901566 organonitrogen compound biosyntheti…		GO:0047623 adenosine-phosphate deaminase activity; GO:0019239 deaminase activity; GO:0016787 hydrolase activity; GO:0016814 hydrolase activity, acting on carbon-nitrogen (but not peptide) bonds, in cyclic amidines; GO:0003876 AMP deaminase activity; GO:0003824 catalytic activity; GO:0016810 hydrolase activity, acting on carbon-nitrogen (but not peptide) bonds;	K01490	AMPD; AMP deaminase [EC:3.5.4.6]	gga00230 Purine metabolism - Gallus gallus (chicken); gga01100 Metabolic pathways - Gallus gallus (chicken);	IPR001365; IPR032466;	Adenosine/AMP deaminase domain; Metal-dependent hydrolase;
F1NG97	AMP deaminase 3	AMPD3	88.93	1.595	0.000103	1.007	0.838	0.97	0.349	1.537	0.000172	1.547	0.000156	cytoplasm	GO:0065008 regulation of biological quality; GO:0009116 nucleoside metabolic process; GO:0042278 purine nucleoside metabolic process; GO:0046031 ADP metabolic process; GO:0009167 purine ribonucleoside monophosphate metabolic process; GO:0002262 myeloid cell homeostasis; GO:0009117 nucleotide metabolic process; GO:0044699 single-organism process; GO:0009185 ribonucleoside diphosphate metabolic pro…		GO:0047623 adenosine-phosphate deaminase activity; GO:0019239 deaminase activity; GO:0016787 hydrolase activity; GO:0016814 hydrolase activity, acting on carbon-nitrogen (but not peptide) bonds, in cyclic amidines; GO:0003876 AMP deaminase activity; GO:0003824 catalytic activity; GO:0016810 hydrolase activity, acting on carbon-nitrogen (but not peptide) bonds;	K01490	AMPD; AMP deaminase [EC:3.5.4.6]	gga00230 Purine metabolism - Gallus gallus (chicken); gga01100 Metabolic pathways - Gallus gallus (chicken);	IPR001365; IPR032466;	Adenosine/AMP deaminase domain; Metal-dependent hydrolase;
R4GJC6	"Aminomethyltransferase, mitochondrial"	AMT	41.994	0.967	0.634	0.945	0.294	1.019	0.82	1.044	0.54	0.986	0.861	mitochondria	GO:1901606 alpha-amino acid catabolic process; GO:0044712 single-organism catabolic process; GO:0044281 small molecule metabolic process; GO:0044763 single-organism cellular process; GO:0019464 glycine decarboxylation via glycine cleavage system; GO:0006807 nitrogen compound metabolic process; GO:0044699 single-organism process; GO:0044282 small molecule catabolic process; GO:0044238 primary meta…	GO:0043229 intracellular organelle; GO:0005737 cytoplasm; GO:0044446 intracellular organelle part; GO:0031981 nuclear lumen; GO:0044424 intracellular part; GO:0005623 cell; GO:0005739 mitochondrion; GO:0044422 organelle part; GO:0043226 organelle; GO:0043231 intracellular membrane-bounded organelle; GO:0031974 membrane-enclosed lumen; GO:0005654 nucleoplasm; GO:0005634 nucleus; GO:0070013 intrace…	GO:0016769 transferase activity, transferring nitrogenous groups; GO:0008168 methyltransferase activity; GO:0003824 catalytic activity; GO:0005488 binding; GO:0016741 transferase activity, transferring one-carbon groups; GO:0005515 protein binding; GO:0004047 aminomethyltransferase activity; GO:0008483 transaminase activity; GO:0016740 transferase activity;	K00605	gcvT; aminomethyltransferase [EC:2.1.2.10]	gga00260 Glycine, serine and threonine metabolism - Gallus gallus (chicken); gga01100 Metabolic pathways - Gallus gallus (chicken); gga00630 Glyoxylate and dicarboxylate metabolism - Gallus gallus (chicken); gga01200 Carbon metabolism - Gallus gallus (chicken); gga00670 One carbon pool by folate - Gallus gallus (chicken);	IPR029043; IPR006222; IPR013977; IPR027266;	Glycine cleavage T-protein/YgfZ, C-terminal domain; Glycine cleavage T-protein-like, N-terminal; Glycine cleavage T-protein, C-terminal barrel domain; GTP-binding protein TrmE/Glycine cleavage system T protein, domain 1;
E1C2U7	Anaphase-promoting complex subunit 1	ANAPC1	216.3	0.857	0.12	0.92	0.63	1.342	0.259	1.25	0.463	1.149	0.571	plasma membrane		GO:0043229 intracellular organelle; GO:0044446 intracellular organelle part; GO:0031461 cullin-RING ubiquitin ligase complex; GO:0032991 macromolecular complex; GO:0044424 intracellular part; GO:1990234 transferase complex; GO:0005623 cell; GO:0044422 organelle part; GO:0043231 intracellular membrane-bounded organelle; GO:0000152 nuclear ubiquitin ligase complex; GO:0043226 organelle; GO:0005634 …		K03348	APC1; anaphase-promoting complex subunit 1	gga04110 Cell cycle - Gallus gallus (chicken); gga04120 Ubiquitin mediated proteolysis - Gallus gallus (chicken); gga04114 Oocyte meiosis - Gallus gallus (chicken); gga04914 Progesterone-mediated oocyte maturation - Gallus gallus (chicken);
Q5ZKK3	Anaphase-promoting complex subunit 5	ANAPC5	85.305	1.029	0.906	1.003	0.99	0.917	0.581	0.941	0.686	0.944	0.832	cytoplasm	GO:0016043 cellular component organization; GO:0000278 mitotic cell cycle; GO:0016567 protein ubiquitination; GO:0007067 mitotic nuclear division; GO:0048285 organelle fission; GO:0044763 single-organism cellular process; GO:0044267 cellular protein metabolic process; GO:0044699 single-organism process; GO:0070647 protein modification by small protein conjugation or removal; GO:0044238 primary me…	GO:0043229 intracellular organelle; GO:0044446 intracellular organelle part; GO:0031461 cullin-RING ubiquitin ligase complex; GO:0032991 macromolecular complex; GO:0044424 intracellular part; GO:1990234 transferase complex; GO:0005623 cell; GO:0044422 organelle part; GO:0043231 intracellular membrane-bounded organelle; GO:0000152 nuclear ubiquitin ligase complex; GO:0043226 organelle; GO:0005634 …	GO:0005515 protein binding; GO:0005488 binding;	K03352	APC5; anaphase-promoting complex subunit 5	gga04110 Cell cycle - Gallus gallus (chicken); gga04120 Ubiquitin mediated proteolysis - Gallus gallus (chicken); gga04114 Oocyte meiosis - Gallus gallus (chicken); gga04914 Progesterone-mediated oocyte maturation - Gallus gallus (chicken);	IPR026000; IPR011990;	Anaphase-promoting complex subunit 5; Tetratricopeptide-like helical domain;
Q5ZJC6	Protein angel homolog 1	ANGEL1	73.576	0.848		0.68		0.805		1.004		0.683		mitochondria		GO:0043229 intracellular organelle; GO:0005783 endoplasmic reticulum; GO:0005801 cis-Golgi network; GO:0005737 cytoplasm; GO:0012505 endomembrane system; GO:0044424 intracellular part; GO:0005829 cytosol; GO:0005623 cell; GO:0043231 intracellular membrane-bounded organelle; GO:0043226 organelle; GO:0005634 nucleus; GO:0005622 intracellular; GO:0044464 cell part; GO:0048471 perinuclear region of c…	GO:0008190 eukaryotic initiation factor 4E binding; GO:0019904 protein domain specific binding; GO:0005515 protein binding; GO:0005488 binding; GO:0031369 translation initiation factor binding;	K18729			IPR005135;	Endonuclease/exonuclease/phosphatase;
A0A1L1RUP1	Protein angel homolog 2	ANGEL2	52.893											mitochondria				K18729			IPR005135;	Endonuclease/exonuclease/phosphatase;
F1NE57	Angiopoietin-related protein 2	Angptl2	57.303	0.743	0.0101	1.143	0.164	1.024	0.814	0.665	0.0226	0.76	0.0759	mitochondria		GO:0070062 extracellular exosome; GO:0043226 organelle; GO:0005615 extracellular space; GO:0044421 extracellular region part; GO:0031982 vesicle; GO:1903561 extracellular vesicle; GO:0043227 membrane-bounded organelle; GO:0005576 extracellular region; GO:0043230 extracellular organelle;					IPR002181; IPR014716; IPR014715;	Fibrinogen, alpha/beta/gamma chain, C-terminal globular domain; Fibrinogen, alpha/beta/gamma chain, C-terminal globular, subdomain 1; Fibrinogen, alpha/beta/gamma chain, C-terminal globular, subdomain 2;
F1NUQ4	Angiopoietin-related protein 4	ANGPTL4	53.647	0.909	0.322	0.625	0.00245	0.94	0.528	1.367	0.013	0.855	0.161	extracellular	GO:0050794 regulation of cellular process; GO:0072359 circulatory system development; GO:0044707 single-multicellular organism process; GO:0051005 negative regulation of lipoprotein lipase activity; GO:0065008 regulation of biological quality; GO:0010941 regulation of cell death; GO:2000351 regulation of endothelial cell apoptotic process; GO:0043069 negative regulation of programmed cell death; …	GO:0072562 blood microparticle; GO:0044421 extracellular region part; GO:0005615 extracellular space; GO:0005576 extracellular region;	GO:0005515 protein binding; GO:0042802 identical protein binding; GO:0004857 enzyme inhibitor activity; GO:0098772 molecular function regulator; GO:0030234 enzyme regulator activity; GO:0005488 binding;	K08767	ANGPTL4; angiopoietin-like 4	gga03320 PPAR signaling pathway - Gallus gallus (chicken);	IPR002181; IPR029016; IPR014716; IPR014715;	Fibrinogen, alpha/beta/gamma chain, C-terminal globular domain; GAF domain-like; Fibrinogen, alpha/beta/gamma chain, C-terminal globular, subdomain 1; Fibrinogen, alpha/beta/gamma chain, C-terminal globular, subdomain 2;
A0A1D5P124	Ankyrin-2	Ank2	121.64	0.781		0.874		1.139		1.018		0.89		nucleus	GO:0050794 regulation of cellular process; GO:0044700 single organism signaling; GO:0051716 cellular response to stimulus; GO:0007165 signal transduction; GO:0050789 regulation of biological process; GO:0007154 cell communication; GO:0044699 single-organism process; GO:0023052 signaling; GO:0050896 response to stimulus; GO:0009987 cellular process; GO:0065007 biological regulation;		GO:0005515 protein binding; GO:0005488 binding;	K10380			IPR000906; IPR000488; IPR011029;	ZU5 domain; Death domain; Death-like domain;
A0A1D5P8M1	Ankyrin-3	Ank3	211.22	1.162	0.0933	1.013	0.81	1.253	0.305	1.438	0.103	1.456	0.0878	nucleus	GO:0050794 regulation of cellular process; GO:0044700 single organism signaling; GO:0051716 cellular response to stimulus; GO:0007165 signal transduction; GO:0050789 regulation of biological process; GO:0007154 cell communication; GO:0044699 single-organism process; GO:0023052 signaling; GO:0050896 response to stimulus; GO:0009987 cellular process; GO:0065007 biological regulation;		GO:0005515 protein binding; GO:0005488 binding;	K10380			IPR000906; IPR000488; IPR020683; IPR011029;	ZU5 domain; Death domain; Ankyrin repeat-containing domain; Death-like domain;
F1NSB6	Rabankyrin-5	Ankfy1	128.97	0.915	1.93e-05	1.001	0.949	0.887	0.00816	0.811	0.00152	0.811	0.00128	extracellular	GO:0050794 regulation of cellular process; GO:0060627 regulation of vesicle-mediated transport; GO:0051640 organelle localization; GO:0016043 cellular component organization; GO:0090174 organelle membrane fusion; GO:0046907 intracellular transport; GO:0090160 Golgi to lysosome transport; GO:0045807 positive regulation of endocytosis; GO:0044699 single-organism process; GO:0048193 Golgi vesicle tr…	GO:0016020 membrane; GO:0044421 extracellular region part; GO:0030904 retromer complex; GO:0031410 cytoplasmic vesicle; GO:0031090 organelle membrane; GO:0098796 membrane protein complex; GO:0005737 cytoplasm; GO:0031982 vesicle; GO:0044433 cytoplasmic vesicle part; GO:0032991 macromolecular complex; GO:0044424 intracellular part; GO:0005623 cell; GO:0044422 organelle part; GO:0005769 early endos…	GO:0031267 small GTPase binding; GO:1901981 phosphatidylinositol phosphate binding; GO:0043167 ion binding; GO:0005515 protein binding; GO:0017137 Rab GTPase binding; GO:0017016 Ras GTPase binding; GO:0005488 binding; GO:0035091 phosphatidylinositol binding; GO:0005543 phospholipid binding; GO:0008289 lipid binding; GO:0043169 cation binding; GO:0046872 metal ion binding; GO:0043168 anion binding…	K20129			IPR000306; IPR017455; IPR020683; IPR011333; IPR013083; IPR011011; IPR000210;	FYVE zinc finger; Zinc finger, FYVE-related; Ankyrin repeat-containing domain; SKP1/BTB/POZ domain; Zinc finger, RING/FYVE/PHD-type; Zinc finger, FYVE/PHD-type; BTB/POZ domain;
F1NNA3	Progressive ankylosis protein homolog	ANKH	54.564											plasma membrane	GO:0098661 inorganic anion transmembrane transport; GO:0034220 ion transmembrane transport; GO:0098660 inorganic ion transmembrane transport; GO:0030500 regulation of bone mineralization; GO:0035435 phosphate ion transmembrane transport; GO:0070167 regulation of biomineral tissue development; GO:0098656 anion transmembrane transport; GO:0051239 regulation of multicellular organismal process; GO:0…	GO:0016020 membrane; GO:0031226 intrinsic component of plasma membrane; GO:0044459 plasma membrane part; GO:0044425 membrane part; GO:0044464 cell part; GO:0071944 cell periphery; GO:0031224 intrinsic component of membrane; GO:0005887 integral component of plasma membrane; GO:0005623 cell; GO:0016021 integral component of membrane; GO:0005886 plasma membrane;	GO:0022804 active transmembrane transporter activity; GO:0015291 secondary active transmembrane transporter activity; GO:0015114 phosphate ion transmembrane transporter activity; GO:0015075 ion transmembrane transporter activity; GO:0022892 substrate-specific transporter activity; GO:0005315 inorganic phosphate transmembrane transporter activity; GO:0030504 inorganic diphosphate transmembrane tra…
A0A1D5NYT3	Ankyrin repeat and KH domain-containing protein 1	ANKHD1	256.7	1.02	0.151	1.063	0.398	0.907	0.498	0.87	0.405	0.925	0.574	plasma membrane			GO:0097159 organic cyclic compound binding; GO:1901363 heterocyclic compound binding; GO:0003723 RNA binding; GO:0005515 protein binding; GO:0005488 binding; GO:0003676 nucleic acid binding;	K16726			IPR004087; IPR004088; IPR020683;	K Homology domain; K Homology domain, type 1; Ankyrin repeat-containing domain;
A0A1D5PZV2	Ankyrin repeat and IBR domain-containing protein 1	ANKIB1	122.79	0.87	0.234	1.033	0.762	1.249	0.515	1.052	0.887	1.087	0.81	nucleus	GO:0008152 metabolic process; GO:0032446 protein modification by small protein conjugation; GO:0016567 protein ubiquitination; GO:0044260 cellular macromolecule metabolic process; GO:0044267 cellular protein metabolic process; GO:0006464 cellular protein modification process; GO:0043170 macromolecule metabolic process; GO:0019538 protein metabolic process; GO:0070647 protein modification by small…		GO:0019787 ubiquitin-like protein transferase activity; GO:0046914 transition metal ion binding; GO:0003824 catalytic activity; GO:0005488 binding; GO:0004842 ubiquitin-protein transferase activity; GO:0043167 ion binding; GO:0043169 cation binding; GO:0046872 metal ion binding; GO:0005515 protein binding; GO:0008270 zinc ion binding; GO:0016740 transferase activity;	K11967			IPR002867; IPR001841; IPR013083; IPR020683;	IBR domain; Zinc finger, RING-type; Zinc finger, RING/FYVE/PHD-type; Ankyrin repeat-containing domain;
A0A1D5PDD7	Ankyrin repeat and LEM domain-containing protein 2	ANKLE2	101.92	0.983	0.575	0.956	0.352	0.985	0.758	1.012	0.839	0.968	0.447	nucleus			GO:0005515 protein binding; GO:0005488 binding;	K21412			IPR020683; IPR011320; IPR011015; IPR003887;	Ankyrin repeat-containing domain; Ribonuclease H1, N-terminal; LEM/LEM-like domain; LEM domain;
F1NM13	Ankyrin repeat and MYND domain-containing protein 2	ANKMY2	51.648	1.18	0.00103	1.075	0.0339	1.064	0.0872	1.168	0.00682	1.256	0.000155	cytoplasm			GO:0046872 metal ion binding; GO:0043169 cation binding; GO:0005515 protein binding; GO:0019899 enzyme binding; GO:0005488 binding; GO:0043167 ion binding;				IPR002893; IPR020683;	Zinc finger, MYND-type; Ankyrin repeat-containing domain;
A0A1D5PWU4	Ankyrin repeat domain-containing protein 13A	ANKRD13A	58.9	0.85	0.146	1.058	0.572	1.146	0.248	0.92	0.489	0.974	0.82	nucleus				K21437
A0A1D5P7Q0	Ankyrin repeat domain-containing protein 13C	ANKRD13C	56.94											nucleus			GO:0005515 protein binding; GO:0005488 binding;	K21437			IPR020683;	Ankyrin repeat-containing domain;
A0A1D5P4A9	Ankyrin repeat domain-containing protein 13D	Ankrd13d	59.847	1.155		0.87		3.235		4.293		3.735		mitochondria			GO:0005515 protein binding; GO:0005488 binding;	K21437			IPR020683;	Ankyrin repeat-containing domain;
E1C7B6	Ankyrin repeat domain-containing protein 16	ANKRD16	39.567	1.056	0.0548	1.157	0.103	0.999	0.982	0.912	0.282	1.055	0.265	cytoplasm			GO:0005515 protein binding; GO:0005488 binding;				IPR020683;	Ankyrin repeat-containing domain;
E1BVC6	Ankyrin repeat domain-containing protein 17	ANKRD17	262.92	1.064		0.98		1.914		2.079		2.038		plasma membrane	GO:0002376 immune system process; GO:0006952 defense response; GO:0050896 response to stimulus; GO:0006950 response to stress; GO:0006955 immune response; GO:0045087 innate immune response;	GO:0043226 organelle; GO:0043231 intracellular membrane-bounded organelle; GO:0043229 intracellular organelle; GO:0005634 nucleus; GO:0044464 cell part; GO:0005622 intracellular; GO:0005737 cytoplasm; GO:0044424 intracellular part; GO:0043227 membrane-bounded organelle; GO:0005623 cell;	GO:0097159 organic cyclic compound binding; GO:1901363 heterocyclic compound binding; GO:0003723 RNA binding; GO:0005515 protein binding; GO:0005488 binding; GO:0003676 nucleic acid binding;	K16726			IPR004087; IPR004088; IPR020683;	K Homology domain; K Homology domain, type 1; Ankyrin repeat-containing domain;
A0A1D5PHQ5	Ankyrin repeat domain-containing protein 17	ANKRD17	245.15											plasma membrane			GO:0097159 organic cyclic compound binding; GO:1901363 heterocyclic compound binding; GO:0003723 RNA binding; GO:0005515 protein binding; GO:0005488 binding; GO:0003676 nucleic acid binding;				IPR004087; IPR004088; IPR020683;	K Homology domain; K Homology domain, type 1; Ankyrin repeat-containing domain;
F1NGS0	Ankyrin repeat domain-containing protein 27	ANKRD27	119.39											cytoplasm			GO:0005515 protein binding; GO:0005488 binding;	K20175			IPR020683; IPR003123;	Ankyrin repeat-containing domain; VPS9 domain;
E1C2Z8	Serine/threonine-protein phosphatase 6 regulatory ankyrin repeat subunit A	ANKRD28	113.15	0.799	0.00155	1.034	0.544	1.105	0.275	0.854	0.179	0.883	0.248	cytoplasm			GO:0005515 protein binding; GO:0005488 binding;	K15502			IPR020683;	Ankyrin repeat-containing domain;
A0A1L1RRG1	Ankyrin repeat domain-containing protein 29	ANKRD29	29.121	0.949	0.375	1.259	0.000722	0.945	0.508	0.713	0.0347	0.897	0.201	cytoplasm			GO:0005515 protein binding; GO:0005488 binding;				IPR020683;	Ankyrin repeat-containing domain;
A0A1D5PBB2	Ankyrin repeat domain-containing protein 40	Ankrd40	24.377											cytoplasm
F1NA01	Ankyrin repeat domain-containing protein 40	ANKRD40	38.08											nucleus			GO:0005515 protein binding; GO:0005488 binding;				IPR020683;	Ankyrin repeat-containing domain;
Q5F478	Serine/threonine-protein phosphatase 6 regulatory ankyrin repeat subunit B	ANKRD44	107.4	1.334		1.157		0.787		0.908		1.05		cytoplasm			GO:0005515 protein binding; GO:0005488 binding;	K15503			IPR020683;	Ankyrin repeat-containing domain;
A0A1D5PRA5	Ankyrin repeat domain-containing protein 46	ANKRD46	25.265	1.004	0.912	1.001	0.97	0.963	0.172	0.965	0.188	0.967	0.417	cytoplasm		GO:0031224 intrinsic component of membrane; GO:0016020 membrane; GO:0016021 integral component of membrane; GO:0044425 membrane part;	GO:0005515 protein binding; GO:0005488 binding;				IPR020683;	Ankyrin repeat-containing domain;
F1NBL4	Ankyrin repeat domain-containing protein 54	Ankrd54	19.928											cytoplasm			GO:0005515 protein binding; GO:0005488 binding;	K21442			IPR020683;	Ankyrin repeat-containing domain;
A0A1D5PSD2	Ankyrin repeat and SAM domain-containing protein 1A	ANKS1A	59.637	0.814	0.0571	1.016	0.649	1.224	0.493	0.981	0.948	0.996	0.99	nucleus	GO:0050794 regulation of cellular process; GO:0050789 regulation of biological process; GO:0010646 regulation of cell communication; GO:0023051 regulation of signaling; GO:0048583 regulation of response to stimulus; GO:0009966 regulation of signal transduction; GO:0065007 biological regulation; GO:1901187 regulation of ephrin receptor signaling pathway;		GO:0046875 ephrin receptor binding; GO:0005515 protein binding; GO:0005102 receptor binding; GO:0005488 binding;	K21413			IPR013761; IPR001660; IPR011993; IPR006020;	Sterile alpha motif/pointed domain; Sterile alpha motif domain; PH domain-like; PTB/PI domain;
F1NZ05	Ankyrin repeat and sterile alpha motif domain-containing protein 1B	Anks1b	138.72	0.942	0.346	0.93	0.281	0.962	0.0442	0.975	0.192	0.906	0.177	nucleus	GO:0097120 receptor localization to synapse; GO:0051179 localization; GO:0051668 localization within membrane; GO:1900383 regulation of synaptic plasticity by receptor localization to synapse; GO:0051641 cellular localization;	GO:0016020 membrane; GO:0043231 intracellular membrane-bounded organelle; GO:0043226 organelle; GO:0043229 intracellular organelle; GO:0071944 cell periphery; GO:0044464 cell part; GO:0005622 intracellular; GO:0005737 cytoplasm; GO:0044424 intracellular part; GO:0005829 cytosol; GO:0043227 membrane-bounded organelle; GO:0005623 cell; GO:0005886 plasma membrane; GO:0044444 cytoplasmic part;	GO:0046875 ephrin receptor binding; GO:0005515 protein binding; GO:0005102 receptor binding; GO:0005488 binding;	K21413			IPR013761; IPR011993; IPR020683; IPR001660; IPR006020;	Sterile alpha motif/pointed domain; PH domain-like; Ankyrin repeat-containing domain; Sterile alpha motif domain; PTB/PI domain;
A0A1D5PA40	Ankyrin repeat and SAM domain-containing protein 3	Anks3	64.988	0.646		1.059		1.013		0.618		0.654		nucleus			GO:0005515 protein binding; GO:0005488 binding;				IPR013761; IPR020683; IPR001660;	Sterile alpha motif/pointed domain; Ankyrin repeat-containing domain; Sterile alpha motif domain;
F1NVQ2	Ankyrin repeat and zinc finger domain-containing protein 1	ANKZF1	72.88	0.909	0.527	1.038	0.786	1.019	0.866	0.892	0.317	0.926	0.578	nucleus	GO:0033554 cellular response to stress; GO:0051603 proteolysis involved in cellular protein catabolic process; GO:0044257 cellular protein catabolic process; GO:0034976 response to endoplasmic reticulum stress; GO:0035967 cellular response to topologically incorrect protein; GO:0071310 cellular response to organic substance; GO:0044267 cellular protein metabolic process; GO:0044699 single-organis…	GO:0016020 membrane; GO:0019867 outer membrane; GO:0031090 organelle membrane; GO:0098796 membrane protein complex; GO:0005737 cytoplasm; GO:0032991 macromolecular complex; GO:0044424 intracellular part; GO:0098798 mitochondrial protein complex; GO:0005623 cell; GO:0044455 mitochondrial membrane part; GO:0044422 organelle part; GO:0005740 mitochondrial envelope; GO:0044425 membrane part; GO:00444…	GO:0046872 metal ion binding; GO:0043169 cation binding; GO:0005515 protein binding; GO:0005488 binding; GO:0043167 ion binding;				IPR020683; IPR007087;	Ankyrin repeat-containing domain; Zinc finger, C2H2;
A0A1D5P0N6	Anoctamin-10	Ano10	74.926	1.043	0.141	0.967	0.186	1.06	0.251	1.143	0.0322	1.106	0.061	plasma membrane		GO:0031224 intrinsic component of membrane; GO:0016020 membrane; GO:0016021 integral component of membrane; GO:0044425 membrane part;		K19327
A0A1D5PCK2	Anoctamin-5	ANO5	105.25	1.201	0.00818	1.002	0.951	1.065	0.329	1.276	0.00982	1.279	0.0177	plasma membrane		GO:0031224 intrinsic component of membrane; GO:0016020 membrane; GO:0016021 integral component of membrane; GO:0044425 membrane part;	GO:0005515 protein binding; GO:0005488 binding; GO:0046983 protein dimerization activity;	K19480			IPR032394;	Anoctamin, dimerisation domain;
F1P0I9	Anoctamin-6	ANO6	111.72	1.019	0.611	1.057	0.216	1.354	0.002	1.305	0.00447	1.379	0.00423	plasma membrane	GO:0044700 single organism signaling; GO:0044085 cellular component biogenesis; GO:0060627 regulation of vesicle-mediated transport; GO:0021700 developmental maturation; GO:0030335 positive regulation of cell migration; GO:0010941 regulation of cell death; GO:0007596 blood coagulation; GO:0065008 regulation of biological quality; GO:0060100 positive regulation of phagocytosis, engulfment; GO:2000…	GO:0016020 membrane; GO:0044421 extracellular region part; GO:0071944 cell periphery; GO:0005737 cytoplasm; GO:0031982 vesicle; GO:0032991 macromolecular complex; GO:0031224 intrinsic component of membrane; GO:0044424 intracellular part; GO:1902495 transmembrane transporter complex; GO:0005829 cytosol; GO:0005623 cell; GO:0016021 integral component of membrane; GO:0005576 extracellular region; GO…	GO:0022839 ion gated channel activity; GO:0022803 passive transmembrane transporter activity; GO:0046983 protein dimerization activity; GO:0005319 lipid transporter activity; GO:0061778 intracellular chloride channel activity; GO:0022892 substrate-specific transporter activity; GO:0005515 protein binding; GO:0015267 channel activity; GO:0015103 inorganic anion transmembrane transporter activity; …	K19500			IPR032394;	Anoctamin, dimerisation domain;
A0A1L1RKP5	Anoctamin-8	ANO8	47.338	1.564		1.093		1.751		2.506		2.738		plasma membrane				K19502
A0A1D5PCF2	Anoctamin-8	ANO8	45.111											plasma membrane				K19502
P33005	Anosmin-1	ANOS1	76.288	0.551	0.0488	0.766	0.00242	1.36	0.386	0.978	0.947	0.749	0.486	extracellular	GO:0052548 regulation of endopeptidase activity; GO:0050794 regulation of cellular process; GO:0010951 negative regulation of endopeptidase activity; GO:0045861 negative regulation of proteolysis; GO:0080090 regulation of primary metabolic process; GO:0060255 regulation of macromolecule metabolic process; GO:0048523 negative regulation of cellular process; GO:0048519 negative regulation of biolog…	GO:0009986 cell surface; GO:0005623 cell; GO:0005576 extracellular region; GO:0044464 cell part;	GO:0004867 serine-type endopeptidase inhibitor activity; GO:0030234 enzyme regulator activity; GO:0005488 binding; GO:0030414 peptidase inhibitor activity; GO:0061134 peptidase regulator activity; GO:0005515 protein binding; GO:0061135 endopeptidase regulator activity; GO:0098772 molecular function regulator; GO:0004857 enzyme inhibitor activity; GO:0004866 endopeptidase inhibitor activity;				IPR008197; IPR013783; IPR003961;	WAP-type 'four-disulfide core' domain; Immunoglobulin-like fold; Fibronectin type III;
A0A1D5NYF7	Acidic leucine-rich nuclear phosphoprotein 32 family member A	ANP32A	18.883	0.876	0.0228	1.015	0.595	0.885	0.0115	0.763	2.77e-05	0.775	0.000343	cytoplasm			GO:0005515 protein binding; GO:0005488 binding;	K18646			IPR003603; IPR032675;	U2A'/phosphoprotein 32 family A, C-terminal; Leucine-rich repeat domain, L domain-like;
Q5ZMN0	Acidic leucine-rich nuclear phosphoprotein 32 family member B	ANP32B	29.943	0.924	0.147	1.017	0.61	0.92	0.0896	0.835	0.00158	0.849	0.00394	cytoplasm		GO:0043226 organelle; GO:0043231 intracellular membrane-bounded organelle; GO:0043229 intracellular organelle; GO:0031012 extracellular matrix; GO:0005634 nucleus; GO:0044421 extracellular region part; GO:0044464 cell part; GO:0005622 intracellular; GO:0044424 intracellular part; GO:0043227 membrane-bounded organelle; GO:0005623 cell; GO:0005576 extracellular region;	GO:0005515 protein binding; GO:0005488 binding; GO:0032403 protein complex binding; GO:0044877 macromolecular complex binding;	K18647			IPR032675;	Leucine-rich repeat domain, L domain-like;
Q5F4A3	Acidic leucine-rich nuclear phosphoprotein 32 family member E	ANP32E	28.925	0.963	0.31	1.096	0.143	0.934	0.121	0.821	0.0176	0.899	0.0369	nucleus	GO:0016043 cellular component organization; GO:0034728 nucleosome organization; GO:0006338 chromatin remodeling; GO:0043486 histone exchange; GO:0043086 negative regulation of catalytic activity; GO:0043044 ATP-dependent chromatin remodeling; GO:0071704 organic substance metabolic process; GO:0043933 macromolecular complex subunit organization; GO:0008152 metabolic process; GO:0051276 chromosome …	GO:0000812 Swr1 complex; GO:0031410 cytoplasmic vesicle; GO:0005737 cytoplasm; GO:0031982 vesicle; GO:0097346 INO80-type complex; GO:0032991 macromolecular complex; GO:0044424 intracellular part; GO:0005623 cell; GO:0070603 SWI/SNF superfamily-type complex; GO:0044422 organelle part; GO:0044427 chromosomal part; GO:0043228 non-membrane-bounded organelle; GO:0031974 membrane-enclosed lumen; GO:007…	GO:0042393 histone binding; GO:0030234 enzyme regulator activity; GO:0019208 phosphatase regulator activity; GO:0005488 binding; GO:0005515 protein binding; GO:0004857 enzyme inhibitor activity; GO:0098772 molecular function regulator; GO:0019212 phosphatase inhibitor activity;	K18648			IPR032675;	Leucine-rich repeat domain, L domain-like;
R4GF99	Aminopeptidase Ey	ANPEP	108.52	0.877	0.0144	0.998	0.944	0.963	0.483	0.846	0.0287	0.844	0.0314	extracellular	GO:0006508 proteolysis; GO:0008152 metabolic process; GO:0043170 macromolecule metabolic process; GO:0019538 protein metabolic process; GO:0044238 primary metabolic process; GO:0071704 organic substance metabolic process;	GO:0031224 intrinsic component of membrane; GO:0016020 membrane; GO:0016021 integral component of membrane; GO:0044425 membrane part;	GO:0008233 peptidase activity; GO:0046914 transition metal ion binding; GO:0003824 catalytic activity; GO:0005488 binding; GO:0043167 ion binding; GO:0070011 peptidase activity, acting on L-amino acid peptides; GO:0046872 metal ion binding; GO:0043169 cation binding; GO:0016787 hydrolase activity; GO:0008237 metallopeptidase activity; GO:0008270 zinc ion binding;	K11140	ANPEP; aminopeptidase N [EC:3.4.11.2]	gga00480 Glutathione metabolism - Gallus gallus (chicken); gga01100 Metabolic pathways - Gallus gallus (chicken);	IPR014782; IPR024571;	Peptidase M1, membrane alanine aminopeptidase, N-terminal; ERAP1-like C-terminal domain;
F1NBH1	Anthrax toxin receptor 1	Antxr1	52.767	0.967	0.864	0.923	0.387	1.343	0.342	1.408	0.163	1.299	0.289	mitochondria		GO:0031224 intrinsic component of membrane; GO:0016020 membrane; GO:0016021 integral component of membrane; GO:0044425 membrane part;	GO:0060089 molecular transducer activity; GO:0004872 receptor activity;	K20909	ANTXR; anthrax toxin receptor	gga04621 NOD-like receptor signaling pathway - Gallus gallus (chicken);	IPR008399; IPR008400; IPR002035;	Anthrax toxin receptor, C-terminal; Anthrax toxin receptor, extracellular; von Willebrand factor, type A;
A0A1D5PUW7	Anthrax toxin receptor 2	Antxr2	64.616	1.103	0.551	1.007	0.959	1.041	0.619	1.139	0.111	1.147	0.421	plasma membrane		GO:0031224 intrinsic component of membrane; GO:0016020 membrane; GO:0016021 integral component of membrane; GO:0044425 membrane part;	GO:0060089 molecular transducer activity; GO:0004872 receptor activity;	K20909	ANTXR; anthrax toxin receptor	gga04621 NOD-like receptor signaling pathway - Gallus gallus (chicken);	IPR008399; IPR008400; IPR002035;	Anthrax toxin receptor, C-terminal; Anthrax toxin receptor, extracellular; von Willebrand factor, type A;
A0A1D5PN32	Annexin A11	ANXA11	52.687	0.789	0.00128	0.979	0.551	0.744	0.00315	0.6	0.000577	0.587	0.000328	cytoplasm			GO:0005544 calcium-dependent phospholipid binding; GO:0005488 binding; GO:0005543 phospholipid binding; GO:0043167 ion binding; GO:0008289 lipid binding; GO:0043169 cation binding; GO:0046872 metal ion binding; GO:0043168 anion binding; GO:0005509 calcium ion binding;	K17095
P17785	Annexin A2	ANXA2	38.64	0.856	0.00224	1.022	0.0669	0.936	0.0321	0.784	1.23e-05	0.802	1.95e-05	cytoplasm	GO:0065008 regulation of biological quality; GO:0072503 cellular divalent inorganic cation homeostasis; GO:0051216 cartilage development; GO:0048869 cellular developmental process; GO:0044699 single-organism process; GO:0098868 bone growth; GO:0045446 endothelial cell differentiation; GO:0051234 establishment of localization; GO:0007507 heart development; GO:0051240 positive regulation of multice…	GO:0016020 membrane; GO:0044421 extracellular region part; GO:0071944 cell periphery; GO:0031982 vesicle; GO:0034703 cation channel complex; GO:0032991 macromolecular complex; GO:0031224 intrinsic component of membrane; GO:0005623 cell; GO:1902495 transmembrane transporter complex; GO:0044420 extracellular matrix component; GO:0016021 integral component of membrane; GO:0005576 extracellular regio…	GO:0022803 passive transmembrane transporter activity; GO:0004859 phospholipase inhibitor activity; GO:0022892 substrate-specific transporter activity; GO:0005515 protein binding; GO:0098772 molecular function regulator; GO:0004857 enzyme inhibitor activity; GO:0015267 channel activity; GO:0022891 substrate-specific transmembrane transporter activity; GO:0046873 metal ion transmembrane transporte…	K17092
A0A1D5PTL7	Annexin A4	ANXA4	35.346	0.861	0.00364	1.006	0.86	0.796	0.000185	0.681	6.14e-05	0.685	0.000181	cytoplasm			GO:0005544 calcium-dependent phospholipid binding; GO:0005488 binding; GO:0005543 phospholipid binding; GO:0043167 ion binding; GO:0008289 lipid binding; GO:0043169 cation binding; GO:0046872 metal ion binding; GO:0043168 anion binding; GO:0005509 calcium ion binding;	K17093
P17153	Annexin A5	ANXA5	36.198	0.933	0.00669	0.987	0.72	1.053	0.0167	0.995	0.886	0.982	0.0238	cytoplasm	GO:0065008 regulation of biological quality; GO:0072511 divalent inorganic cation transport; GO:0034220 ion transmembrane transport; GO:0030001 metal ion transport; GO:0051241 negative regulation of multicellular organismal process; GO:0048519 negative regulation of biological process; GO:0051239 regulation of multicellular organismal process; GO:0051234 establishment of localization; GO:0042592 …	GO:0016020 membrane; GO:0043226 organelle; GO:0044425 membrane part; GO:0031982 vesicle; GO:0034703 cation channel complex; GO:0032991 macromolecular complex; GO:0031224 intrinsic component of membrane; GO:0034702 ion channel complex; GO:1990351 transporter complex; GO:1902495 transmembrane transporter complex; GO:0043227 membrane-bounded organelle; GO:0016021 integral component of membrane; GO:0…	GO:0005544 calcium-dependent phospholipid binding; GO:0015075 ion transmembrane transporter activity; GO:0022803 passive transmembrane transporter activity; GO:0043167 ion binding; GO:0022892 substrate-specific transporter activity; GO:0005515 protein binding; GO:0015267 channel activity; GO:0022891 substrate-specific transmembrane transporter activity; GO:0046873 metal ion transmembrane transpor…	K16646
Q6B344	Annexin A6	ANXA6	75.226	0.894	0.0527	0.954	0.0108	0.931	0.124	0.872	6.05e-05	0.832	1.99e-05	cytoplasm			GO:0005544 calcium-dependent phospholipid binding; GO:0005488 binding; GO:0005543 phospholipid binding; GO:0043167 ion binding; GO:0008289 lipid binding; GO:0043169 cation binding; GO:0046872 metal ion binding; GO:0043168 anion binding; GO:0005509 calcium ion binding;	K17094
P51901	Annexin A6	ANXA6	75.218	0.897	0.0299	0.903	0.0475	0.852	0.0248	0.847	0.0252	0.765	0.00431	cytoplasm	GO:0016477 cell migration; GO:0044707 single-multicellular organism process; GO:0065008 regulation of biological quality; GO:0014031 mesenchymal cell development; GO:0072511 divalent inorganic cation transport; GO:0034220 ion transmembrane transport; GO:0051674 localization of cell; GO:0030001 metal ion transport; GO:0048869 cellular developmental process; GO:0044699 single-organism process; GO:0…	GO:0016020 membrane; GO:0097708 intracellular vesicle; GO:0043229 intracellular organelle; GO:0031410 cytoplasmic vesicle; GO:0042470 melanosome; GO:0005737 cytoplasm; GO:0031982 vesicle; GO:0034703 cation channel complex; GO:0032991 macromolecular complex; GO:0031224 intrinsic component of membrane; GO:0044424 intracellular part; GO:1902495 transmembrane transporter complex; GO:0005623 cell; GO:…	GO:0005544 calcium-dependent phospholipid binding; GO:0015075 ion transmembrane transporter activity; GO:0022803 passive transmembrane transporter activity; GO:0043167 ion binding; GO:0022892 substrate-specific transporter activity; GO:0015267 channel activity; GO:0022891 substrate-specific transmembrane transporter activity; GO:0046873 metal ion transmembrane transporter activity; GO:0072509 div…	K17094
E1C1D1	Annexin A7	ANXA7	49.333	0.847	0.000983	0.981	0.395	0.84	0.000203	0.726	2.29e-05	0.712	5.15e-06	cytoplasm	GO:0065008 regulation of biological quality; GO:0072503 cellular divalent inorganic cation homeostasis; GO:0048869 cellular developmental process; GO:0044699 single-organism process; GO:0006914 autophagy; GO:0044237 cellular metabolic process; GO:0007610 behavior; GO:0008152 metabolic process; GO:0008360 regulation of cell shape; GO:0032535 regulation of cellular component size; GO:0055065 metal …	GO:0016020 membrane; GO:0005783 endoplasmic reticulum; GO:0042175 nuclear outer membrane-endoplasmic reticulum membrane network; GO:0044421 extracellular region part; GO:0031090 organelle membrane; GO:0031410 cytoplasmic vesicle; GO:0071944 cell periphery; GO:0005737 cytoplasm; GO:0031982 vesicle; GO:0044433 cytoplasmic vesicle part; GO:0044424 intracellular part; GO:0005623 cell; GO:0044422 orga…	GO:0005544 calcium-dependent phospholipid binding; GO:0003723 RNA binding; GO:0005102 receptor binding; GO:0044877 macromolecular complex binding; GO:0043167 ion binding; GO:0005178 integrin binding; GO:0005515 protein binding; GO:0048306 calcium-dependent protein binding; GO:1901363 heterocyclic compound binding; GO:0097159 organic cyclic compound binding; GO:0050839 cell adhesion molecule bindi…	K17095
E1C8K3	Annexin A8	ANXA8	35.653											cytoplasm			GO:0005544 calcium-dependent phospholipid binding; GO:0005488 binding; GO:0005543 phospholipid binding; GO:0043167 ion binding; GO:0008289 lipid binding; GO:0043169 cation binding; GO:0046872 metal ion binding; GO:0043168 anion binding; GO:0005509 calcium ion binding;	K17096
A0A1D5PTV1	Membrane primary amine oxidase	Aoc3	84.309	0.7	0.0019	1.058	0.327	0.886	0.0178	0.586	4.41e-05	0.621	0.000406	endoplasmic reticulum	GO:0008152 metabolic process; GO:0007600 sensory perception; GO:0003008 system process; GO:0007601 visual perception; GO:0055114 oxidation-reduction process; GO:0044710 single-organism metabolic process; GO:0044699 single-organism process; GO:0006807 nitrogen compound metabolic process; GO:0050953 sensory perception of light stimulus; GO:0032501 multicellular organismal process; GO:0009308 amine …		GO:0046914 transition metal ion binding; GO:0003824 catalytic activity; GO:0005488 binding; GO:0043167 ion binding; GO:0043169 cation binding; GO:0046872 metal ion binding; GO:0008131 primary amine oxidase activity; GO:0005507 copper ion binding; GO:0016641 oxidoreductase activity, acting on the CH-NH2 group of donors, oxygen as acceptor; GO:0016638 oxidoreductase activity, acting on the CH-NH2 g…	K00276	AOC3; primary-amine oxidase [EC:1.4.3.21]	gga00260 Glycine, serine and threonine metabolism - Gallus gallus (chicken); gga00350 Tyrosine metabolism - Gallus gallus (chicken); gga00410 beta-Alanine metabolism - Gallus gallus (chicken); gga01100 Metabolic pathways - Gallus gallus (chicken); gga00360 Phenylalanine metabolism - Gallus gallus (chicken);	IPR016182; IPR015800; IPR015802; IPR015798;	Copper amine oxidase, N-terminal; Copper amine oxidase, N2-terminal; Copper amine oxidase, N3-terminal; Copper amine oxidase, C-terminal;
F1NE68	Aldehyde oxidase	AOX1	146.58	0.744	0.00216	1.039	0.542	0.817	0.519	0.585	0.184	0.608	0.206	cytoplasm	GO:0006725 cellular aromatic compound metabolic process; GO:0006145 purine nucleobase catabolic process; GO:0044699 single-organism process; GO:0072523 purine-containing compound catabolic process; GO:0044237 cellular metabolic process; GO:0071704 organic substance metabolic process; GO:0044270 cellular nitrogen compound catabolic process; GO:0008152 metabolic process; GO:0046483 heterocycle meta…	GO:0044464 cell part; GO:0005622 intracellular; GO:0005737 cytoplasm; GO:0044424 intracellular part; GO:0005829 cytosol; GO:0005623 cell; GO:0044444 cytoplasmic part;	GO:0051537 2 iron, 2 sulfur cluster binding; GO:0016725 oxidoreductase activity, acting on CH or CH2 groups; GO:1901265 nucleoside phosphate binding; GO:0005506 iron ion binding; GO:0016726 oxidoreductase activity, acting on CH or CH2 groups, NAD or NADP as acceptor; GO:0050660 flavin adenine dinucleotide binding; GO:0004854 xanthine dehydrogenase activity; GO:0016903 oxidoreductase activity, act…	K00157	AOX; aldehyde oxidase [EC:1.2.3.1]	gga00350 Tyrosine metabolism - Gallus gallus (chicken); gga00760 Nicotinate and nicotinamide metabolism - Gallus gallus (chicken); gga00280 Valine, leucine and isoleucine degradation - Gallus gallus (chicken); gga00830 Retinol metabolism - Gallus gallus (chicken); gga00982 Drug metabolism - cytochrome P450 - Gallus gallus (chicken); gga01100 Metabolic pathways - Gallus gallus (chicken); gga00380 …	IPR001041; IPR002346; IPR012675; IPR002888; IPR016167; IPR016166; IPR005107; IPR016169; IPR000674; IPR008274;	2Fe-2S ferredoxin-type iron-sulfur binding domain; Molybdopterin dehydrogenase, FAD-binding; Beta-grasp domain; [2Fe-2S]-binding; FAD-binding, type 2, subdomain 1; FAD-binding, type 2; CO dehydrogenase flavoprotein, C-terminal; CO dehydrogenase flavoprotein-like, FAD-binding, subdomain 2; Aldehyde oxidase/xanthine dehydrogenase, a/b hammerhead; Aldehyde oxidase/xanthine dehydrogenase, molybdopter…
A0A1D5NZQ6	AP-1 complex subunit beta-1	AP1B1	103.14	1.01	0.553	1.062	0.108	0.888	0.0163	0.844	0.0117	0.896	0.0199	cytoplasm	GO:0046907 intracellular transport; GO:0016192 vesicle-mediated transport; GO:0071702 organic substance transport; GO:0015031 protein transport; GO:0051641 cellular localization; GO:0051234 establishment of localization; GO:0006810 transport; GO:0045184 establishment of protein localization; GO:0070727 cellular macromolecule localization; GO:0051649 establishment of localization in cell; GO:00068…	GO:0016020 membrane; GO:0030119 AP-type membrane coat adaptor complex; GO:0098796 membrane protein complex; GO:0048475 coated membrane; GO:0005737 cytoplasm; GO:0032991 macromolecular complex; GO:0044424 intracellular part; GO:0005623 cell; GO:0044464 cell part; GO:0005622 intracellular; GO:0044425 membrane part; GO:0030131 clathrin adaptor complex; GO:0030118 clathrin coat; GO:0030117 membrane c…	GO:0022892 substrate-specific transporter activity; GO:0005515 protein binding; GO:0008565 protein transporter activity; GO:0005488 binding; GO:0005215 transporter activity;	K12392	AP1B1; AP-1 complex subunit beta-1	gga04142 Lysosome - Gallus gallus (chicken);	IPR008152; IPR011989; IPR002553; IPR013037; IPR015151; IPR012295; IPR016024; IPR009028; IPR013041;	Clathrin adaptor, alpha/beta/gamma-adaptin, appendage, Ig-like subdomain; Armadillo-like helical; Clathrin/coatomer adaptor, adaptin-like, N-terminal; Clathrin adaptor, beta-adaptin, appendage, Ig-like subdomain; Beta-adaptin appendage, C-terminal subdomain; Beta2-adaptin/TBP, C-terminal domain; Armadillo-type fold; Coatomer/calthrin adaptor appendage, C-terminal subdomain; Coatomer/clathrin adap…
F1NDA9	AP-1 complex subunit gamma-1	AP1G1	91.041	1.054	0.0588	1.012	0.679	0.925	0.0141	0.964	0.211	0.975	0.226	mitochondria	GO:0060627 regulation of vesicle-mediated transport; GO:0002694 regulation of leukocyte activation; GO:0021700 developmental maturation; GO:0048869 cellular developmental process; GO:0051046 regulation of secretion; GO:0044699 single-organism process; GO:0051249 regulation of lymphocyte activation; GO:0031347 regulation of defense response; GO:0015031 protein transport; GO:0051234 establishment o…	GO:0097708 intracellular vesicle; GO:0043229 intracellular organelle; GO:0016020 membrane; GO:0030119 AP-type membrane coat adaptor complex; GO:0031410 cytoplasmic vesicle; GO:0098796 membrane protein complex; GO:0048475 coated membrane; GO:0031982 vesicle; GO:0005737 cytoplasm; GO:0032991 macromolecular complex; GO:0012505 endomembrane system; GO:0044424 intracellular part; GO:0005623 cell; GO:0…	GO:0031267 small GTPase binding; GO:0008092 cytoskeletal protein binding; GO:0008565 protein transporter activity; GO:0030742 GTP-dependent protein binding; GO:0019894 kinesin binding; GO:0017016 Ras GTPase binding; GO:0005488 binding; GO:0022892 substrate-specific transporter activity; GO:0005515 protein binding; GO:0051020 GTPase binding; GO:0017137 Rab GTPase binding; GO:0019899 enzyme binding…	K12391	AP1G1; AP-1 complex subunit gamma-1	gga04142 Lysosome - Gallus gallus (chicken);	IPR008152; IPR011989; IPR016024; IPR008153; IPR002553; IPR013041;	Clathrin adaptor, alpha/beta/gamma-adaptin, appendage, Ig-like subdomain; Armadillo-like helical; Armadillo-type fold; Clathrin adaptor, gamma-adaptin, appendage; Clathrin/coatomer adaptor, adaptin-like, N-terminal; Coatomer/clathrin adaptor appendage, Ig-like subdomain;
Q5ZMG7	AP-1 complex subunit mu-1	AP1M1	48.556	1.077	0.0608	0.991	0.733	0.924	0.0958	1.003	0.923	0.995	0.844	endoplasmic reticulum,mitochondria	GO:0016043 cellular component organization; GO:0046907 intracellular transport; GO:0021700 developmental maturation; GO:0048869 cellular developmental process; GO:0043485 endosome to pigment granule transport; GO:0044699 single-organism process; GO:0048066 developmental pigmentation; GO:0050896 response to stimulus; GO:0050931 pigment cell differentiation; GO:0015031 protein transport; GO:0051234…	GO:0016020 membrane; GO:0044421 extracellular region part; GO:0030119 AP-type membrane coat adaptor complex; GO:0098796 membrane protein complex; GO:0048475 coated membrane; GO:0005737 cytoplasm; GO:0031982 vesicle; GO:0032991 macromolecular complex; GO:0044424 intracellular part; GO:0005623 cell; GO:0005576 extracellular region; GO:0043226 organelle; GO:0070062 extracellular exosome; GO:0044425 …		K12393	AP1M; AP-1 complex subunit mu	gga04142 Lysosome - Gallus gallus (chicken);	IPR028565; IPR022775; IPR011012;	Mu homology domain; AP complex, mu/sigma subunit; Longin-like domain;
A0A1D5P725	AP-1 complex subunit sigma-1A	AP1S1	18.472	0.848		0.827		0.949		0.973		0.804		mitochondria	GO:0045184 establishment of protein localization; GO:0006810 transport; GO:0046907 intracellular transport; GO:0070727 cellular macromolecule localization; GO:0051649 establishment of localization in cell; GO:0016192 vesicle-mediated transport; GO:0006886 intracellular protein transport; GO:0071702 organic substance transport; GO:0008104 protein localization; GO:0033036 macromolecule localization…	GO:0016020 membrane; GO:0044464 cell part; GO:0005622 intracellular; GO:0098796 membrane protein complex; GO:0044425 membrane part; GO:0048475 coated membrane; GO:0005737 cytoplasm; GO:0032991 macromolecular complex; GO:0044424 intracellular part; GO:0030117 membrane coat; GO:0005623 cell; GO:0043234 protein complex; GO:0044444 cytoplasmic part;	GO:0022892 substrate-specific transporter activity; GO:0008565 protein transporter activity; GO:0005215 transporter activity;				IPR011012; IPR022775;	Longin-like domain; AP complex, mu/sigma subunit;
A0A1D5NUP0	AP-1 complex subunit sigma-1A	AP1S1	12.3											mitochondria	GO:0045184 establishment of protein localization; GO:0006810 transport; GO:0046907 intracellular transport; GO:0070727 cellular macromolecule localization; GO:0051649 establishment of localization in cell; GO:0016192 vesicle-mediated transport; GO:0006886 intracellular protein transport; GO:0071702 organic substance transport; GO:0008104 protein localization; GO:0033036 macromolecule localization…	GO:0016020 membrane; GO:0044464 cell part; GO:0005622 intracellular; GO:0098796 membrane protein complex; GO:0044425 membrane part; GO:0048475 coated membrane; GO:0005737 cytoplasm; GO:0032991 macromolecular complex; GO:0044424 intracellular part; GO:0030117 membrane coat; GO:0005623 cell; GO:0043234 protein complex; GO:0044444 cytoplasmic part;	GO:0022892 substrate-specific transporter activity; GO:0008565 protein transporter activity; GO:0005215 transporter activity;				IPR011012; IPR022775;	Longin-like domain; AP complex, mu/sigma subunit;
F1NHS7	AP-1 complex subunit sigma-2	AP1S2	18.615	1.108	0.257	0.98	0.805	0.879	0.0965	0.994	0.919	0.974	0.785	cytoplasm,nucleus	GO:0045184 establishment of protein localization; GO:0006810 transport; GO:0046907 intracellular transport; GO:0070727 cellular macromolecule localization; GO:0051649 establishment of localization in cell; GO:0016192 vesicle-mediated transport; GO:0006886 intracellular protein transport; GO:0071702 organic substance transport; GO:0008104 protein localization; GO:0033036 macromolecule localization…	GO:0016020 membrane; GO:0044464 cell part; GO:0005622 intracellular; GO:0098796 membrane protein complex; GO:0044425 membrane part; GO:0048475 coated membrane; GO:0005737 cytoplasm; GO:0032991 macromolecular complex; GO:0044424 intracellular part; GO:0030117 membrane coat; GO:0005623 cell; GO:0043234 protein complex; GO:0044444 cytoplasmic part;	GO:0022892 substrate-specific transporter activity; GO:0008565 protein transporter activity; GO:0005215 transporter activity;	K12394	AP1S1_2; AP-1 complex subunit sigma 1/2	gga04142 Lysosome - Gallus gallus (chicken);	IPR022775; IPR011012;	AP complex, mu/sigma subunit; Longin-like domain;
A0A1D5NV94	AP-2 complex subunit alpha-2	Ap2a2	103.57	0.962	0.0101	1.022	0.0802	0.881	0.00363	0.83	0.000951	0.847	0.00136	cytoplasm,nucleus	GO:0046907 intracellular transport; GO:0016192 vesicle-mediated transport; GO:0071702 organic substance transport; GO:0015031 protein transport; GO:0051641 cellular localization; GO:0051234 establishment of localization; GO:0006810 transport; GO:0045184 establishment of protein localization; GO:0070727 cellular macromolecule localization; GO:0051649 establishment of localization in cell; GO:00068…	GO:0016020 membrane; GO:0030119 AP-type membrane coat adaptor complex; GO:0098796 membrane protein complex; GO:0048475 coated membrane; GO:0005737 cytoplasm; GO:0032991 macromolecular complex; GO:0044424 intracellular part; GO:0005623 cell; GO:0044464 cell part; GO:0005622 intracellular; GO:0044425 membrane part; GO:0030131 clathrin adaptor complex; GO:0030118 clathrin coat; GO:0030117 membrane c…	GO:0022892 substrate-specific transporter activity; GO:0008565 protein transporter activity; GO:0005488 binding; GO:0005215 transporter activity;	K11824	AP2A; AP-2 complex subunit alpha	gga04144 Endocytosis - Gallus gallus (chicken);	IPR008152; IPR011989; IPR013038; IPR002553; IPR003164; IPR016024; IPR009028; IPR015873; IPR013041;	Clathrin adaptor, alpha/beta/gamma-adaptin, appendage, Ig-like subdomain; Armadillo-like helical; Clathrin adaptor, alpha-adaptin, appendage, Ig-like subdomain; Clathrin/coatomer adaptor, adaptin-like, N-terminal; Clathrin adaptor, alpha-adaptin, appendage, C-terminal subdomain; Armadillo-type fold; Coatomer/calthrin adaptor appendage, C-terminal subdomain; Clathrin alpha-adaptin/coatomer adaptor…
A0A1D5P7Y8	AP-1 complex subunit beta-1	AP2B1	105.62	0.975	0.357	1.008	0.434	0.879	0.00683	0.85	0.000317	0.857	0.000477	plasma membrane	GO:0046907 intracellular transport; GO:0016192 vesicle-mediated transport; GO:0071702 organic substance transport; GO:0015031 protein transport; GO:0051641 cellular localization; GO:0051234 establishment of localization; GO:0006810 transport; GO:0045184 establishment of protein localization; GO:0070727 cellular macromolecule localization; GO:0051649 establishment of localization in cell; GO:00068…	GO:0016020 membrane; GO:0030119 AP-type membrane coat adaptor complex; GO:0098796 membrane protein complex; GO:0048475 coated membrane; GO:0005737 cytoplasm; GO:0032991 macromolecular complex; GO:0044424 intracellular part; GO:0005623 cell; GO:0044464 cell part; GO:0005622 intracellular; GO:0044425 membrane part; GO:0030131 clathrin adaptor complex; GO:0030118 clathrin coat; GO:0030117 membrane c…	GO:0022892 substrate-specific transporter activity; GO:0005515 protein binding; GO:0008565 protein transporter activity; GO:0005488 binding; GO:0005215 transporter activity;	K11825	AP2B1; AP-2 complex subunit beta-1	gga04144 Endocytosis - Gallus gallus (chicken);	IPR008152; IPR011989; IPR002553; IPR013037; IPR015151; IPR012295; IPR016024; IPR009028; IPR013041;	Clathrin adaptor, alpha/beta/gamma-adaptin, appendage, Ig-like subdomain; Armadillo-like helical; Clathrin/coatomer adaptor, adaptin-like, N-terminal; Clathrin adaptor, beta-adaptin, appendage, Ig-like subdomain; Beta-adaptin appendage, C-terminal subdomain; Beta2-adaptin/TBP, C-terminal domain; Armadillo-type fold; Coatomer/calthrin adaptor appendage, C-terminal subdomain; Coatomer/clathrin adap…
Q5ZMP6	AP-2 complex subunit mu	AP2M1	49.389	0.98	0.348	0.97	0.249	0.861	0.0107	0.87	0.016	0.844	0.00868	cytoplasm	GO:0046907 intracellular transport; GO:0016192 vesicle-mediated transport; GO:0071702 organic substance transport; GO:0006897 endocytosis; GO:0015031 protein transport; GO:0051641 cellular localization; GO:0051234 establishment of localization; GO:0006810 transport; GO:0045184 establishment of protein localization; GO:0070727 cellular macromolecule localization; GO:0051649 establishment of locali…	GO:0016020 membrane; GO:0030119 AP-type membrane coat adaptor complex; GO:0071944 cell periphery; GO:0098796 membrane protein complex; GO:0048475 coated membrane; GO:0005737 cytoplasm; GO:0012505 endomembrane system; GO:0032991 macromolecular complex; GO:0044424 intracellular part; GO:0005623 cell; GO:0005886 plasma membrane; GO:0044464 cell part; GO:0005622 intracellular; GO:0044425 membrane par…	GO:0008289 lipid binding; GO:0005488 binding;	K11826	AP2M1; AP-2 complex subunit mu-1	gga04144 Endocytosis - Gallus gallus (chicken);	IPR028565; IPR022775; IPR011012;	Mu homology domain; AP complex, mu/sigma subunit; Longin-like domain;
A0A1D5PN29	AP-2 complex subunit sigma	Ap2s1	19.189	0.952	0.591	1.013	0.866	0.884	0.315	0.83	0.142	0.841	0.22	cytoplasm	GO:0045184 establishment of protein localization; GO:0006810 transport; GO:0046907 intracellular transport; GO:0070727 cellular macromolecule localization; GO:0051649 establishment of localization in cell; GO:0016192 vesicle-mediated transport; GO:0006886 intracellular protein transport; GO:0071702 organic substance transport; GO:0008104 protein localization; GO:0033036 macromolecule localization…	GO:0016020 membrane; GO:0030119 AP-type membrane coat adaptor complex; GO:0031410 cytoplasmic vesicle; GO:0031090 organelle membrane; GO:0045334 clathrin-coated endocytic vesicle; GO:0071944 cell periphery; GO:0098796 membrane protein complex; GO:0031982 vesicle; GO:0005737 cytoplasm; GO:0044433 cytoplasmic vesicle part; GO:0030669 clathrin-coated endocytic vesicle membrane; GO:0032991 macromolec…	GO:0022892 substrate-specific transporter activity; GO:0008565 protein transporter activity; GO:0005215 transporter activity;	K11827	AP2S1; AP-2 complex subunit sigma-1	gga04144 Endocytosis - Gallus gallus (chicken);	IPR022775; IPR011012;	AP complex, mu/sigma subunit; Longin-like domain;
E1BW97	AP-3 complex subunit beta-1	AP3B1	122.23	0.97	0.0906	1.007	0.755	0.956	0.0559	0.921	0.0233	0.927	0.00309	cytoplasm	GO:0046907 intracellular transport; GO:0016192 vesicle-mediated transport; GO:0071702 organic substance transport; GO:0015031 protein transport; GO:0051641 cellular localization; GO:0051234 establishment of localization; GO:0006810 transport; GO:0045184 establishment of protein localization; GO:0070727 cellular macromolecule localization; GO:0051649 establishment of localization in cell; GO:00068…	GO:0016020 membrane; GO:0030119 AP-type membrane coat adaptor complex; GO:0098796 membrane protein complex; GO:0048475 coated membrane; GO:0005737 cytoplasm; GO:0032991 macromolecular complex; GO:0044424 intracellular part; GO:0005623 cell; GO:0030123 AP-3 adaptor complex; GO:0044464 cell part; GO:0005622 intracellular; GO:0044425 membrane part; GO:0030131 clathrin adaptor complex; GO:0030118 cla…	GO:0005488 binding;	K12397	AP3B; AP-3 complex subunit beta	gga04142 Lysosome - Gallus gallus (chicken);	IPR015151; IPR011989; IPR016024; IPR029394; IPR029390; IPR002553;	Beta-adaptin appendage, C-terminal subdomain; Armadillo-like helical; Armadillo-type fold; AP-3 complex subunit beta 1, serine-rich domain; AP-3 complex subunit beta, C-terminal domain; Clathrin/coatomer adaptor, adaptin-like, N-terminal;
A0A1D5PWA7	AP-3 complex subunit beta-2	AP3B2	118.64	0.977		1.02		0.891		0.853		0.87		nucleus	GO:0046907 intracellular transport; GO:0016192 vesicle-mediated transport; GO:0071702 organic substance transport; GO:0015031 protein transport; GO:0051641 cellular localization; GO:0051234 establishment of localization; GO:0006810 transport; GO:0045184 establishment of protein localization; GO:0070727 cellular macromolecule localization; GO:0051649 establishment of localization in cell; GO:00068…	GO:0016020 membrane; GO:0030119 AP-type membrane coat adaptor complex; GO:0044464 cell part; GO:0005622 intracellular; GO:0098796 membrane protein complex; GO:0044425 membrane part; GO:0048475 coated membrane; GO:0005737 cytoplasm; GO:0032991 macromolecular complex; GO:0044424 intracellular part; GO:0030117 membrane coat; GO:0005623 cell; GO:0043234 protein complex; GO:0030123 AP-3 adaptor comple…	GO:0005488 binding;	K12397	AP3B; AP-3 complex subunit beta	gga04142 Lysosome - Gallus gallus (chicken);	IPR011989; IPR016024; IPR029390; IPR002553;	Armadillo-like helical; Armadillo-type fold; AP-3 complex subunit beta, C-terminal domain; Clathrin/coatomer adaptor, adaptin-like, N-terminal;
E1C262	AP-3 complex subunit delta-1	AP3D1	138.25	0.99	0.75	0.988	0.58	0.97	0.361	0.972	0.241	0.961	0.0336	cytoplasm	GO:0046907 intracellular transport; GO:0016192 vesicle-mediated transport; GO:0071702 organic substance transport; GO:0015031 protein transport; GO:0051641 cellular localization; GO:0051234 establishment of localization; GO:0006810 transport; GO:0045184 establishment of protein localization; GO:0070727 cellular macromolecule localization; GO:0051649 establishment of localization in cell; GO:00068…	GO:0016020 membrane; GO:0030119 AP-type membrane coat adaptor complex; GO:0044464 cell part; GO:0005622 intracellular; GO:0098796 membrane protein complex; GO:0044425 membrane part; GO:0048475 coated membrane; GO:0005737 cytoplasm; GO:0032991 macromolecular complex; GO:0044424 intracellular part; GO:0030117 membrane coat; GO:0005623 cell; GO:0043234 protein complex; GO:0030123 AP-3 adaptor comple…	GO:0005488 binding;	K12396	AP3D; AP-3 complex subunit delta	gga04142 Lysosome - Gallus gallus (chicken);	IPR011989; IPR016024; IPR002553;	Armadillo-like helical; Armadillo-type fold; Clathrin/coatomer adaptor, adaptin-like, N-terminal;
Q5ZMP7	AP-3 complex subunit mu-1	AP3M1	46.972	1.016	0.412	0.941	0.0339	0.894	0.0464	0.965	0.411	0.909	0.0785	plasma membrane	GO:0072384 organelle transport along microtubule; GO:0051640 organelle localization; GO:0046907 intracellular transport; GO:0099514 synaptic vesicle cytoskeletal transport; GO:0044699 single-organism process; GO:0048490 anterograde synaptic vesicle transport; GO:0030705 cytoskeleton-dependent intracellular transport; GO:0099111 microtubule-based transport; GO:0015031 protein transport; GO:0051234…	GO:0016020 membrane; GO:0030119 AP-type membrane coat adaptor complex; GO:0031090 organelle membrane; GO:0031410 cytoplasmic vesicle; GO:0098796 membrane protein complex; GO:0031982 vesicle; GO:0005737 cytoplasm; GO:0099568 cytoplasmic region; GO:0044433 cytoplasmic vesicle part; GO:0032838 cell projection cytoplasm; GO:0032991 macromolecular complex; GO:0044424 intracellular part; GO:0005623 cel…		K12398	AP3M; AP-3 complex subunit mu	gga04142 Lysosome - Gallus gallus (chicken);	IPR028565; IPR011012; IPR022775;	Mu homology domain; Longin-like domain; AP complex, mu/sigma subunit;
A0A1D5NUM5	AP-3 complex subunit mu-2	AP3M2	47.065	1.01	0.358	1.124	0.116	0.897	0.272	0.806	0.13	0.906	0.305	endoplasmic reticulum	GO:0045184 establishment of protein localization; GO:0006810 transport; GO:0046907 intracellular transport; GO:0070727 cellular macromolecule localization; GO:0051649 establishment of localization in cell; GO:0016192 vesicle-mediated transport; GO:0006886 intracellular protein transport; GO:0071702 organic substance transport; GO:0008104 protein localization; GO:0033036 macromolecule localization…	GO:0016020 membrane; GO:0030119 AP-type membrane coat adaptor complex; GO:0098796 membrane protein complex; GO:0048475 coated membrane; GO:0005737 cytoplasm; GO:0032991 macromolecular complex; GO:0044424 intracellular part; GO:0005623 cell; GO:0044464 cell part; GO:0005622 intracellular; GO:0044425 membrane part; GO:0030131 clathrin adaptor complex; GO:0030118 clathrin coat; GO:0030117 membrane c…		K12398	AP3M; AP-3 complex subunit mu	gga04142 Lysosome - Gallus gallus (chicken);	IPR028565; IPR022775; IPR011012;	Mu homology domain; AP complex, mu/sigma subunit; Longin-like domain;
A0A1D5PWL6	AP-3 complex subunit sigma-1	AP3S1	18.757	0.987	0.633	0.926	0.0338	0.939	0.086	1.001	0.981	0.927	0.0521	mitochondria	GO:0045184 establishment of protein localization; GO:0006810 transport; GO:0046907 intracellular transport; GO:0070727 cellular macromolecule localization; GO:0051649 establishment of localization in cell; GO:0016192 vesicle-mediated transport; GO:0006886 intracellular protein transport; GO:0071702 organic substance transport; GO:0008104 protein localization; GO:0033036 macromolecule localization…	GO:0016020 membrane; GO:0044464 cell part; GO:0005622 intracellular; GO:0098796 membrane protein complex; GO:0044425 membrane part; GO:0048475 coated membrane; GO:0005737 cytoplasm; GO:0032991 macromolecular complex; GO:0044424 intracellular part; GO:0030117 membrane coat; GO:0005623 cell; GO:0043234 protein complex; GO:0044444 cytoplasmic part;	GO:0022892 substrate-specific transporter activity; GO:0008565 protein transporter activity; GO:0005215 transporter activity;	K12399	AP3S; AP-3 complex subunit sigma	gga04142 Lysosome - Gallus gallus (chicken);	IPR011012; IPR022775;	Longin-like domain; AP complex, mu/sigma subunit;
A0A1D5PQH0	AP-4 complex subunit beta-1	Ap4b1	56.186	1.225		1.095		0.886		0.991		1.085		extracellular	GO:0046907 intracellular transport; GO:0016192 vesicle-mediated transport; GO:0071702 organic substance transport; GO:0015031 protein transport; GO:0051641 cellular localization; GO:0051234 establishment of localization; GO:0006810 transport; GO:0045184 establishment of protein localization; GO:0070727 cellular macromolecule localization; GO:0051649 establishment of localization in cell; GO:00068…	GO:0016020 membrane; GO:0030119 AP-type membrane coat adaptor complex; GO:0098796 membrane protein complex; GO:0048475 coated membrane; GO:0005737 cytoplasm; GO:0032991 macromolecular complex; GO:0044424 intracellular part; GO:0005623 cell; GO:0044464 cell part; GO:0005622 intracellular; GO:0044425 membrane part; GO:0030131 clathrin adaptor complex; GO:0030118 clathrin coat; GO:0030117 membrane c…	GO:0022892 substrate-specific transporter activity; GO:0008565 protein transporter activity; GO:0005488 binding; GO:0005215 transporter activity;	K12401	AP4B1; AP-4 complex subunit beta-1	gga04142 Lysosome - Gallus gallus (chicken);	IPR015151; IPR011989; IPR016024; IPR002553;	Beta-adaptin appendage, C-terminal subdomain; Armadillo-like helical; Armadillo-type fold; Clathrin/coatomer adaptor, adaptin-like, N-terminal;
F1P1P3	Apoptotic protease-activating factor 1	APAF1	142.29	1.097	0.000628	1.032	0.097	1.071	0.216	1.139	0.0503	1.176	0.0239	cytoplasm	GO:0001841 neural tube formation; GO:0044700 single organism signaling; GO:0010941 regulation of cell death; GO:0032270 positive regulation of cellular protein metabolic process; GO:0070997 neuron death; GO:0035148 tube formation; GO:0043009 chordate embryonic development; GO:0007420 brain development; GO:0023051 regulation of signaling; GO:0044699 single-organism process; GO:2001233 regulation o…	GO:0043229 intracellular organelle; GO:0044421 extracellular region part; GO:0043293 apoptosome; GO:0031982 vesicle; GO:0005737 cytoplasm; GO:0032991 macromolecular complex; GO:0044424 intracellular part; GO:0005623 cell; GO:0005829 cytosol; GO:0005576 extracellular region; GO:0043231 intracellular membrane-bounded organelle; GO:0043226 organelle; GO:0070062 extracellular exosome; GO:0005634 nucl…	GO:0005524 ATP binding; GO:1901265 nucleoside phosphate binding; GO:0061134 peptidase regulator activity; GO:0043028 cysteine-type endopeptidase regulator activity involved in apoptotic process; GO:0001882 nucleoside binding; GO:0043167 ion binding; GO:0016504 peptidase activator activity; GO:0005515 protein binding; GO:0000166 nucleotide binding; GO:0098772 molecular function regulator; GO:00971…	K02084	APAF1; apoptotic protease-activating factor	gga04210 Apoptosis - Gallus gallus (chicken); gga04115 p53 signaling pathway - Gallus gallus (chicken);	IPR002182; IPR017986; IPR015943; IPR027417; IPR011029; IPR011047; IPR001315;	NB-ARC; WD40-repeat-containing domain; WD40/YVTN repeat-like-containing domain; P-loop containing nucleoside triphosphate hydrolase; Death-like domain; Quinoprotein alcohol dehydrogenase-like superfamily; CARD domain;
F1N9C3	Amyloid beta A4 precursor protein-binding family A member 3	APBA3	75.227	1.082		1.07		1.026		1.038		1.111		nucleus	GO:0065009 regulation of molecular function; GO:0044092 negative regulation of molecular function; GO:0043086 negative regulation of catalytic activity; GO:0050790 regulation of catalytic activity; GO:0065007 biological regulation;		GO:0001540 beta-amyloid binding; GO:0030234 enzyme regulator activity; GO:0042277 peptide binding; GO:0005488 binding; GO:0005515 protein binding; GO:0033218 amide binding; GO:0004857 enzyme inhibitor activity; GO:0098772 molecular function regulator;				IPR011993; IPR001478; IPR006020;	PH domain-like; PDZ domain; PTB/PI domain;
F1NIT4	Amyloid beta A4 precursor protein-binding family B member 2	APBB2	79.233	1.213	0.0838	0.943	0.46	0.874	0.529	1.124	0.544	1.06	0.764	nucleus	GO:0010941 regulation of cell death; GO:0051674 localization of cell; GO:0048666 neuron development; GO:0048869 cellular developmental process; GO:0032989 cellular component morphogenesis; GO:0022008 neurogenesis; GO:0044699 single-organism process; GO:0001558 regulation of cell growth; GO:0009605 response to external stimulus; GO:2001141 regulation of RNA biosynthetic process; GO:0032990 cell pa…	GO:0043226 organelle; GO:0043231 intracellular membrane-bounded organelle; GO:0043229 intracellular organelle; GO:0005634 nucleus; GO:0044464 cell part; GO:0005622 intracellular; GO:0005737 cytoplasm; GO:0044424 intracellular part; GO:0043227 membrane-bounded organelle; GO:0005623 cell;	GO:0001540 beta-amyloid binding; GO:0005515 protein binding; GO:0033218 amide binding; GO:0042277 peptide binding; GO:0008134 transcription factor binding; GO:0005488 binding;	K04530			IPR011993; IPR001202; IPR006020;	PH domain-like; WW domain; PTB/PI domain;
A0A1D5PXP6	Adenomatous polyposis coli protein	APC	284.6	1.091		0.92		0.974		1.155		1.063		nucleus	GO:0044700 single organism signaling; GO:0010941 regulation of cell death; GO:0009968 negative regulation of signal transduction; GO:0051674 localization of cell; GO:0007166 cell surface receptor signaling pathway; GO:0031111 negative regulation of microtubule polymerization or depolymerization; GO:0051129 negative regulation of cellular component organization; GO:0023051 regulation of signaling;…	GO:0043226 organelle; GO:0043231 intracellular membrane-bounded organelle; GO:0043229 intracellular organelle; GO:0005634 nucleus; GO:0044464 cell part; GO:0005622 intracellular; GO:0005737 cytoplasm; GO:0044424 intracellular part; GO:0043227 membrane-bounded organelle; GO:0005623 cell;	GO:0015631 tubulin binding; GO:0005515 protein binding; GO:0008092 cytoskeletal protein binding; GO:0008017 microtubule binding; GO:0005488 binding; GO:0008013 beta-catenin binding;	K02085	APC; adenomatosis polyposis coli protein	gga04310 Wnt signaling pathway - Gallus gallus (chicken); gga04810 Regulation of actin cytoskeleton - Gallus gallus (chicken);	IPR009234; IPR032038; IPR011989; IPR026831; IPR016024;	Adenomatous polyposis coli protein basic domain; Adenomatous polyposis coli, N-terminal dimerisation domain; Armadillo-like helical; Adenomatous polyposis coli protein; Armadillo-type fold;
A0A1L1RR68	Hybrid PKS-NRPS synthetase apdA	apdA	33.773											cytoplasm	GO:0008152 metabolic process;		GO:0003824 catalytic activity;				IPR020841; IPR016039; IPR014030;	Polyketide synthase, beta-ketoacyl synthase domain; Thiolase-like; Beta-ketoacyl synthase, N-terminal;
A0A1L1RWD4	Hybrid PKS-NRPS synthetase apdA	apdA	33.733											cytoplasm	GO:0008152 metabolic process;		GO:0003824 catalytic activity;				IPR016039; IPR020841; IPR014030;	Thiolase-like; Polyketide synthase, beta-ketoacyl synthase domain; Beta-ketoacyl synthase, N-terminal;
F1N8I0	Acylamino-acid-releasing enzyme	Apeh	81.306	1.077	0.0365	1.032	0.132	0.985	0.518	1.028	0.0792	1.061	0.0154	cytoplasm,nucleus	GO:0006508 proteolysis; GO:0008152 metabolic process; GO:0043170 macromolecule metabolic process; GO:0019538 protein metabolic process; GO:0044238 primary metabolic process; GO:0071704 organic substance metabolic process;		GO:0070011 peptidase activity, acting on L-amino acid peptides; GO:0016787 hydrolase activity; GO:0008233 peptidase activity; GO:0003824 catalytic activity; GO:0017171 serine hydrolase activity; GO:0008236 serine-type peptidase activity;	K01303			IPR001375; IPR029058; IPR011042;	Peptidase S9, prolyl oligopeptidase, catalytic domain; Alpha/Beta hydrolase fold; Six-bladed beta-propeller, TolB-like;
E1C2N9	Gamma-secretase subunit APH-1A	APH1A	28.109	0.693		0.871		1.128		0.897		0.781		plasma membrane	GO:0050794 regulation of cellular process; GO:0044700 single organism signaling; GO:0051716 cellular response to stimulus; GO:0007166 cell surface receptor signaling pathway; GO:0044267 cellular protein metabolic process; GO:0044699 single-organism process; GO:0016485 protein processing; GO:0023052 signaling; GO:0050896 response to stimulus; GO:0044238 primary metabolic process; GO:0044237 cellul…	GO:0043229 intracellular organelle; GO:0016020 membrane; GO:0031226 intrinsic component of plasma membrane; GO:0005783 endoplasmic reticulum; GO:0070765 gamma-secretase complex; GO:0071944 cell periphery; GO:0098796 membrane protein complex; GO:0005737 cytoplasm; GO:0098797 plasma membrane protein complex; GO:0031224 intrinsic component of membrane; GO:0012505 endomembrane system; GO:0032991 macr…	GO:0004175 endopeptidase activity; GO:0070011 peptidase activity, acting on L-amino acid peptides; GO:0016787 hydrolase activity; GO:0008233 peptidase activity; GO:0003824 catalytic activity;	K06172	APH1A; gamma-secretase subunit APH-1A	gga04330 Notch signaling pathway - Gallus gallus (chicken);
Q5ZMW3	Apoptosis inhibitor 5	API5	58.608	0.89	5.82e-05	1.042	0.0374	0.919	0.000622	0.785	6.46e-05	0.818	2.77e-05	cytoplasm	GO:0050794 regulation of cellular process; GO:0010941 regulation of cell death; GO:0043069 negative regulation of programmed cell death; GO:0044763 single-organism cellular process; GO:0043067 regulation of programmed cell death; GO:0044699 single-organism process; GO:0048519 negative regulation of biological process; GO:0048523 negative regulation of cellular process; GO:2000270 negative regulat…	GO:0043229 intracellular organelle; GO:0016020 membrane; GO:0005737 cytoplasm; GO:0044446 intracellular organelle part; GO:0032991 macromolecular complex; GO:0031981 nuclear lumen; GO:0044424 intracellular part; GO:0005681 spliceosomal complex; GO:0016604 nuclear body; GO:0005623 cell; GO:0044422 organelle part; GO:0043231 intracellular membrane-bounded organelle; GO:0043226 organelle; GO:0031974…	GO:0097159 organic cyclic compound binding; GO:1901363 heterocyclic compound binding; GO:0003723 RNA binding; GO:0005515 protein binding; GO:0017134 fibroblast growth factor binding; GO:0019838 growth factor binding; GO:0005488 binding; GO:0003676 nucleic acid binding;				IPR011989; IPR016024;	Armadillo-like helical; Armadillo-type fold;
A0A1L1RQA0	Methylthioribulose-1-phosphate dehydratase	APIP	19.185	0.869	0.195	1	1	0.907	0.342	0.788	0.104	0.788	0.0493	cytoplasm	GO:0000097 sulfur amino acid biosynthetic process; GO:0016053 organic acid biosynthetic process; GO:0019509 L-methionine salvage from methylthioadenosine; GO:0009066 aspartate family amino acid metabolic process; GO:0044699 single-organism process; GO:0009058 biosynthetic process; GO:1901566 organonitrogen compound biosynthetic process; GO:0044237 cellular metabolic process; GO:0000096 sulfur ami…	GO:0044424 intracellular part; GO:0005623 cell; GO:0044464 cell part; GO:0005622 intracellular; GO:0005737 cytoplasm;	GO:0046872 metal ion binding; GO:0043169 cation binding; GO:0005488 binding; GO:0043167 ion binding;	K08964	mtnB; methylthioribulose-1-phosphate dehydratase [EC:4.2.1.109]	gga00270 Cysteine and methionine metabolism - Gallus gallus (chicken); gga01100 Metabolic pathways - Gallus gallus (chicken);	IPR001303;	Class II aldolase/adducin N-terminal;
Q5ZLP2	Methylthioribulose-1-phosphate dehydratase	APIP	26.821	0.971		1.156		1.042		0.875		1.011		cytoplasm	GO:0000097 sulfur amino acid biosynthetic process; GO:0016053 organic acid biosynthetic process; GO:0019509 L-methionine salvage from methylthioadenosine; GO:0009066 aspartate family amino acid metabolic process; GO:0044699 single-organism process; GO:0009058 biosynthetic process; GO:1901566 organonitrogen compound biosynthetic process; GO:0044237 cellular metabolic process; GO:0000096 sulfur ami…	GO:0044424 intracellular part; GO:0005623 cell; GO:0044464 cell part; GO:0005622 intracellular; GO:0005737 cytoplasm;	GO:0046914 transition metal ion binding; GO:0003824 catalytic activity; GO:0005488 binding; GO:0046570 methylthioribulose 1-phosphate dehydratase activity; GO:0043167 ion binding; GO:0016829 lyase activity; GO:0043169 cation binding; GO:0046872 metal ion binding; GO:0016836 hydro-lyase activity; GO:0008270 zinc ion binding; GO:0016835 carbon-oxygen lyase activity;	K08964	mtnB; methylthioribulose-1-phosphate dehydratase [EC:4.2.1.109]	gga00270 Cysteine and methionine metabolism - Gallus gallus (chicken); gga01100 Metabolic pathways - Gallus gallus (chicken);	IPR001303;	Class II aldolase/adducin N-terminal;
E1BU46	Aprataxin and PNK-like factor	APLF	59.088	0.89	0.0775	1.123	0.085	0.998	0.97	0.791	0.0584	0.888	0.139	nucleus	GO:0002694 regulation of leukocyte activation; GO:0045191 regulation of isotype switching; GO:0000012 single strand break repair; GO:0051249 regulation of lymphocyte activation; GO:0044237 cellular metabolic process; GO:0008152 metabolic process; GO:0009893 positive regulation of metabolic process; GO:0051173 positive regulation of nitrogen compound metabolic process; GO:0002819 regulation of ada…	GO:0043229 intracellular organelle; GO:0043232 intracellular non-membrane-bounded organelle; GO:0044446 intracellular organelle part; GO:0031981 nuclear lumen; GO:0044424 intracellular part; GO:0005623 cell; GO:0090734 site of DNA damage; GO:0044422 organelle part; GO:0044427 chromosomal part; GO:0043228 non-membrane-bounded organelle; GO:0043226 organelle; GO:0043231 intracellular membrane-bound…	GO:1901265 nucleoside phosphate binding; GO:0004536 deoxyribonuclease activity; GO:0004520 endodeoxyribonuclease activity; GO:0008408 3'-5' exonuclease activity; GO:0016829 lyase activity; GO:0005515 protein binding; GO:0016787 hydrolase activity; GO:0000166 nucleotide binding; GO:0016835 carbon-oxygen lyase activity; GO:1901363 heterocyclic compound binding; GO:0097159 organic cyclic compound bi…	K13295			IPR008984; IPR000253; IPR019406;	SMAD/FHA domain; Forkhead-associated (FHA) domain; Zinc finger, C2H2, APLF-like;
A0A1D5PLD7	Amyloid-like protein 2	Aplp2	79.652	1.028	0.82	0.989	0.926	1.263	0.408	1.313	0.344	1.298	0.408	endoplasmic reticulum		GO:0031224 intrinsic component of membrane; GO:0016020 membrane; GO:0016021 integral component of membrane; GO:0044425 membrane part;	GO:0097367 carbohydrate derivative binding; GO:0046914 transition metal ion binding; GO:0005488 binding; GO:0043167 ion binding; GO:0046872 metal ion binding; GO:0043169 cation binding; GO:0043168 anion binding; GO:0008201 heparin binding; GO:0005539 glycosaminoglycan binding; GO:1901681 sulfur compound binding;	K08117			IPR024329; IPR008154; IPR019543; IPR011178; IPR015849;	Amyloidogenic glycoprotein, E2 domain; Amyloidogenic glycoprotein, extracellular; Beta-amyloid precursor protein C-terminal; Amyloidogenic glycoprotein, copper-binding; Amyloidogenic glycoprotein, heparin-binding;
F1P0A9	Amyloid-like protein 2	Aplp2	84.656	1.011		1.013		1.104		1.102		1.116		endoplasmic reticulum	GO:0050794 regulation of cellular process; GO:0052548 regulation of endopeptidase activity; GO:0010951 negative regulation of endopeptidase activity; GO:0045861 negative regulation of proteolysis; GO:0080090 regulation of primary metabolic process; GO:0060255 regulation of macromolecule metabolic process; GO:0030162 regulation of proteolysis; GO:0031324 negative regulation of cellular metabolic p…	GO:0031224 intrinsic component of membrane; GO:0016020 membrane; GO:0016021 integral component of membrane; GO:0044425 membrane part;	GO:0043167 ion binding; GO:0061134 peptidase regulator activity; GO:0008201 heparin binding; GO:0098772 molecular function regulator; GO:0004857 enzyme inhibitor activity; GO:1901681 sulfur compound binding; GO:0004866 endopeptidase inhibitor activity; GO:0004867 serine-type endopeptidase inhibitor activity; GO:0097367 carbohydrate derivative binding; GO:0046914 transition metal ion binding; GO:0…	K08117			IPR024329; IPR008154; IPR019543; IPR011178; IPR002223; IPR015849;	Amyloidogenic glycoprotein, E2 domain; Amyloidogenic glycoprotein, extracellular; Beta-amyloid precursor protein C-terminal; Amyloidogenic glycoprotein, copper-binding; Pancreatic trypsin inhibitor Kunitz domain; Amyloidogenic glycoprotein, heparin-binding;
Q5ZIF1	Adipocyte plasma membrane-associated protein	APMAP	46.115	1.038	0.242	0.975	0.407	1.023	0.261	1.089	0.00993	1.061	0.0689	plasma membrane	GO:0009058 biosynthetic process; GO:0008152 metabolic process;	GO:0043229 intracellular organelle; GO:0016020 membrane; GO:0005783 endoplasmic reticulum; GO:0044421 extracellular region part; GO:0005737 cytoplasm; GO:0031982 vesicle; GO:0031224 intrinsic component of membrane; GO:0012505 endomembrane system; GO:0044424 intracellular part; GO:0005623 cell; GO:0016021 integral component of membrane; GO:0005576 extracellular region; GO:0043226 organelle; GO:007…	GO:0016840 carbon-nitrogen lyase activity; GO:0052689 carboxylic ester hydrolase activity; GO:0004064 arylesterase activity; GO:0003824 catalytic activity; GO:0016788 hydrolase activity, acting on ester bonds; GO:0016844 strictosidine synthase activity; GO:0016829 lyase activity; GO:0016787 hydrolase activity; GO:0016843 amine-lyase activity;	K21407			IPR018119; IPR011042;	Strictosidine synthase, conserved region; Six-bladed beta-propeller, TolB-like;
A0A1D5PZE3	Apolipoprotein A-I	APOA1	26.529	0.435	1.34e-05	1.001	0.988	0.759	0.00224	0.33	3.26e-05	0.33	2.95e-05	cytoplasm	GO:0006869 lipid transport; GO:0044699 single-organism process; GO:0010876 lipid localization; GO:0071702 organic substance transport; GO:0044238 primary metabolic process; GO:0042157 lipoprotein metabolic process; GO:0071704 organic substance metabolic process; GO:0051234 establishment of localization; GO:0006810 transport; GO:0008152 metabolic process; GO:1902578 single-organism localization; G…	GO:0005576 extracellular region;	GO:0008289 lipid binding; GO:0005488 binding;	K08757	APOA1; apolipoprotein A-I	gga03320 PPAR signaling pathway - Gallus gallus (chicken);
A0A1L1RR08	MICOS complex subunit MIC26	APOO	22.407	1.156	0.014	0.905	0.154	0.966	0.623	1.234	0.0506	1.117	0.135	cytoplasm	GO:0007007 inner mitochondrial membrane organization; GO:0042407 cristae formation; GO:0016043 cellular component organization; GO:1902589 single-organism organelle organization; GO:0007006 mitochondrial membrane organization; GO:0006996 organelle organization; GO:0007005 mitochondrion organization; GO:0061024 membrane organization; GO:0044763 single-organism cellular process; GO:0044802 single-o…	GO:0016020 membrane; GO:0098800 inner mitochondrial membrane protein complex; GO:0031090 organelle membrane; GO:0098796 membrane protein complex; GO:0005737 cytoplasm; GO:0031305 integral component of mitochondrial inner membrane; GO:0031224 intrinsic component of membrane; GO:0032991 macromolecular complex; GO:0044424 intracellular part; GO:0098798 mitochondrial protein complex; GO:0005623 cell;…
A0A1D5PAF6	MICOS complex subunit MIC27	APOOL	29.952	0.957	0.214	0.969	0.179	1.015	0.707	1.003	0.928	0.971	0.416	extracellular	GO:0007007 inner mitochondrial membrane organization; GO:0042407 cristae formation; GO:0016043 cellular component organization; GO:1902589 single-organism organelle organization; GO:0007006 mitochondrial membrane organization; GO:0006996 organelle organization; GO:0007005 mitochondrion organization; GO:0061024 membrane organization; GO:0044763 single-organism cellular process; GO:0044802 single-o…	GO:0016020 membrane; GO:0098800 inner mitochondrial membrane protein complex; GO:0031090 organelle membrane; GO:0098796 membrane protein complex; GO:0005737 cytoplasm; GO:0031305 integral component of mitochondrial inner membrane; GO:0032991 macromolecular complex; GO:0031224 intrinsic component of membrane; GO:0098798 mitochondrial protein complex; GO:0044424 intracellular part; GO:0044455 mitoc…
E1C440	Amyloid beta A4 protein	APP	84.681	0.802	0.000967	1.056	0.184	1.014	0.457	0.77	0.0124	0.813	0.008	peroxisome	GO:0044700 single organism signaling; GO:0044085 cellular component biogenesis; GO:0021700 developmental maturation; GO:0022414 reproductive process; GO:0010608 posttranscriptional regulation of gene expression; GO:0006066 alcohol metabolic process; GO:0009891 positive regulation of biosynthetic process; GO:0010564 regulation of cell cycle process; GO:0044237 cellular metabolic process; GO:001046…	GO:0030425 dendrite; GO:0016020 membrane; GO:0044421 extracellular region part; GO:0051233 spindle midzone; GO:0098857 membrane microdomain; GO:0005737 cytoplasm; GO:0032991 macromolecular complex; GO:0005623 cell; GO:0043197 dendritic spine; GO:0044422 organelle part; GO:0043228 non-membrane-bounded organelle; GO:0070062 extracellular exosome; GO:0005622 intracellular; GO:0098589 membrane region…	GO:0003677 DNA binding; GO:0005102 receptor binding; GO:0061134 peptidase regulator activity; GO:0043167 ion binding; GO:0005515 protein binding; GO:0004857 enzyme inhibitor activity; GO:0098772 molecular function regulator; GO:0008201 heparin binding; GO:0004866 endopeptidase inhibitor activity; GO:1901681 sulfur compound binding; GO:1901363 heterocyclic compound binding; GO:0097159 organic cycl…	K04520			IPR024329; IPR008154; IPR019543; IPR011178; IPR013803; IPR002223; IPR015849;	Amyloidogenic glycoprotein, E2 domain; Amyloidogenic glycoprotein, extracellular; Beta-amyloid precursor protein C-terminal; Amyloidogenic glycoprotein, copper-binding; Amyloidogenic glycoprotein, amyloid-beta peptide; Pancreatic trypsin inhibitor Kunitz domain; Amyloidogenic glycoprotein, heparin-binding;
F1P0B2	Amyloid beta A4 protein	app	78.541	0.909		1.183		0.947		0.727		0.86		peroxisome	GO:0007399 nervous system development; GO:0032502 developmental process; GO:0044707 single-multicellular organism process; GO:0048731 system development; GO:0044767 single-organism developmental process; GO:0044699 single-organism process; GO:0007275 multicellular organism development; GO:0048856 anatomical structure development; GO:0032501 multicellular organismal process;	GO:0031224 intrinsic component of membrane; GO:0016020 membrane; GO:0016021 integral component of membrane; GO:0044425 membrane part;	GO:0097367 carbohydrate derivative binding; GO:0046914 transition metal ion binding; GO:0005488 binding; GO:0043167 ion binding; GO:0046872 metal ion binding; GO:0043169 cation binding; GO:0043168 anion binding; GO:0005539 glycosaminoglycan binding; GO:0008201 heparin binding; GO:1901681 sulfur compound binding;	K04520			IPR024329; IPR008154; IPR019543; IPR011178; IPR013803; IPR015849;	Amyloidogenic glycoprotein, E2 domain; Amyloidogenic glycoprotein, extracellular; Beta-amyloid precursor protein C-terminal; Amyloidogenic glycoprotein, copper-binding; Amyloidogenic glycoprotein, amyloid-beta peptide; Amyloidogenic glycoprotein, heparin-binding;
E1C411	DCC-interacting protein 13-alpha	APPL1	93.878	1.025	0.181	0.961	0.0412	0.955	0.148	1.018	0.496	0.979	0.353	nucleus	GO:0050794 regulation of cellular process; GO:0044700 single organism signaling; GO:0008286 insulin receptor signaling pathway; GO:0007166 cell surface receptor signaling pathway; GO:1903076 regulation of protein localization to plasma membrane; GO:0071310 cellular response to organic substance; GO:1901700 response to oxygen-containing compound; GO:0044699 single-organism process; GO:0050896 resp…	GO:0016020 membrane; GO:0044421 extracellular region part; GO:0031410 cytoplasmic vesicle; GO:0031090 organelle membrane; GO:0005737 cytoplasm; GO:0031982 vesicle; GO:0044433 cytoplasmic vesicle part; GO:0032991 macromolecular complex; GO:0017053 transcriptional repressor complex; GO:0044424 intracellular part; GO:0070603 SWI/SNF superfamily-type complex; GO:0005623 cell; GO:0000118 histone deace…	GO:0043422 protein kinase B binding; GO:0005515 protein binding; GO:0042802 identical protein binding; GO:0019900 kinase binding; GO:0005488 binding; GO:0019899 enzyme binding; GO:0019901 protein kinase binding;	K08733			IPR027267; IPR011993; IPR006020; IPR001849;	Arfaptin homology (AH) domain/BAR domain; PH domain-like; PTB/PI domain; Pleckstrin homology domain;
R4GLW2	DCC-interacting protein 13-beta	APPL2	73.774	0.853	0.0018	1.032	0.141	0.851	0.00609	0.703	0.000316	0.726	0.000268	cytoplasm	GO:0044699 single-organism process; GO:0008283 cell proliferation;	GO:0016020 membrane; GO:0044421 extracellular region part; GO:0031410 cytoplasmic vesicle; GO:0031090 organelle membrane; GO:0005737 cytoplasm; GO:0031982 vesicle; GO:0044433 cytoplasmic vesicle part; GO:0032991 macromolecular complex; GO:0017053 transcriptional repressor complex; GO:0044424 intracellular part; GO:0070603 SWI/SNF superfamily-type complex; GO:0005623 cell; GO:0000118 histone deace…	GO:0005515 protein binding; GO:0005488 binding;	K20132			IPR027267; IPR011993; IPR006020; IPR001849;	Arfaptin homology (AH) domain/BAR domain; PH domain-like; PTB/PI domain; Pleckstrin homology domain;
A0A1D5NUK5	Adenine phosphoribosyltransferase	APRT	19.521	1.154	0.00883	1.055	0.0313	0.939	0.158	1.026	0.359	1.083	0.0233	cytoplasm	GO:0046148 pigment biosynthetic process; GO:0046083 adenine metabolic process; GO:0009116 nucleoside metabolic process; GO:0006725 cellular aromatic compound metabolic process; GO:0044699 single-organism process; GO:0009058 biosynthetic process; GO:0046084 adenine biosynthetic process; GO:1901566 organonitrogen compound biosynthetic process; GO:0044237 cellular metabolic process; GO:0043096 purin…	GO:0044424 intracellular part; GO:0005623 cell; GO:0044464 cell part; GO:0005622 intracellular; GO:0005737 cytoplasm;	GO:0003999 adenine phosphoribosyltransferase activity; GO:0016763 transferase activity, transferring pentosyl groups; GO:0016757 transferase activity, transferring glycosyl groups; GO:0003824 catalytic activity; GO:0016740 transferase activity;	K00759	APRT; adenine phosphoribosyltransferase [EC:2.4.2.7]	gga00230 Purine metabolism - Gallus gallus (chicken); gga01100 Metabolic pathways - Gallus gallus (chicken);	IPR000836; IPR029057;	Phosphoribosyltransferase domain; Phosphoribosyltransferase-like;
Q2MCJ7	Aquaporin-1	AQP1	28.496	1.033		0.951		0.806		0.876		0.833		plasma membrane	GO:0044700 single organism signaling; GO:0065008 regulation of biological quality; GO:0009914 hormone transport; GO:0030335 positive regulation of cell migration; GO:0007586 digestion; GO:0072230 metanephric proximal straight tubule development; GO:0070293 renal absorption; GO:0072080 nephron tubule development; GO:0007420 brain development; GO:0050877 neurological system process; GO:0042044 flui…	GO:0016323 basolateral plasma membrane; GO:0016020 membrane; GO:0044421 extracellular region part; GO:0098862 cluster of actin-based cell projections; GO:0005903 brush border; GO:0016324 apical plasma membrane; GO:0098857 membrane microdomain; GO:0044216 other organism cell; GO:0071944 cell periphery; GO:0031982 vesicle; GO:0031224 intrinsic component of membrane; GO:0005887 integral component of…	GO:0008519 ammonium transmembrane transporter activity; GO:0015075 ion transmembrane transporter activity; GO:0005102 receptor binding; GO:0022803 passive transmembrane transporter activity; GO:0022892 substrate-specific transporter activity; GO:0015077 monovalent inorganic cation transmembrane transporter activity; GO:0046875 ephrin receptor binding; GO:0005515 protein binding; GO:0035379 carbon…	K09864			IPR023271;	Aquaporin-like;
F1NWH5	Aquaporin-3	AQP3	31.377											plasma membrane	GO:0044707 single-multicellular organism process; GO:0015850 organic hydroxy compound transport; GO:0001101 response to acid chemical; GO:0065008 regulation of biological quality; GO:0070293 renal absorption; GO:1901700 response to oxygen-containing compound; GO:0044699 single-organism process; GO:0050896 response to stimulus; GO:0015793 glycerol transport; GO:0048871 multicellular organismal hom…	GO:0043229 intracellular organelle; GO:0016323 basolateral plasma membrane; GO:0016020 membrane; GO:0030054 cell junction; GO:0071944 cell periphery; GO:0005737 cytoplasm; GO:0031224 intrinsic component of membrane; GO:0044424 intracellular part; GO:0005911 cell-cell junction; GO:0005623 cell; GO:0016021 integral component of membrane; GO:0005886 plasma membrane; GO:0043231 intracellular membrane…	GO:0015168 glycerol transmembrane transporter activity; GO:0015254 glycerol channel activity; GO:0015144 carbohydrate transmembrane transporter activity; GO:0015665 alcohol transmembrane transporter activity; GO:1901476 carbohydrate transporter activity; GO:0015166 polyol transmembrane transporter activity; GO:0022803 passive transmembrane transporter activity; GO:1901618 organic hydroxy compound…	K09876			IPR023271;	Aquaporin-like;
F1NPB8	Intron-binding protein aquarius	AQR	174.26	1.025	0.242	1.065	0.0363	0.984	0.587	0.947	0.138	1.009	0.792	mitochondria	GO:0006396 RNA processing; GO:0006725 cellular aromatic compound metabolic process; GO:1901360 organic cyclic compound metabolic process; GO:0006807 nitrogen compound metabolic process; GO:0044238 primary metabolic process; GO:0044237 cellular metabolic process; GO:0071704 organic substance metabolic process; GO:0006397 mRNA processing; GO:0016070 RNA metabolic process; GO:0000398 mRNA splicing, …	GO:0043229 intracellular organelle; GO:0016020 membrane; GO:0044446 intracellular organelle part; GO:0032991 macromolecular complex; GO:0031981 nuclear lumen; GO:0044424 intracellular part; GO:0005681 spliceosomal complex; GO:0005623 cell; GO:0044422 organelle part; GO:0043226 organelle; GO:0043231 intracellular membrane-bounded organelle; GO:0031974 membrane-enclosed lumen; GO:1902494 catalytic …	GO:0097159 organic cyclic compound binding; GO:1901363 heterocyclic compound binding; GO:0003723 RNA binding; GO:0005488 binding; GO:0003676 nucleic acid binding;	K12874	AQR; intron-binding protein aquarius	gga03040 Spliceosome - Gallus gallus (chicken);	IPR032174; IPR027417;	Intron-binding protein aquarius, N-terminal; P-loop containing nucleoside triphosphate hydrolase;
R9PXM7	Coatomer subunit delta	ARCN1	57.17	0.974	0.291	0.994	0.757	0.976	0.51	0.956	0.23	0.95	0.212	peroxisome	GO:0045184 establishment of protein localization; GO:0006810 transport; GO:0006890 retrograde vesicle-mediated transport, Golgi to ER; GO:0016192 vesicle-mediated transport; GO:0048193 Golgi vesicle transport; GO:0071702 organic substance transport; GO:0008104 protein localization; GO:0033036 macromolecule localization; GO:0051179 localization; GO:0015031 protein transport; GO:0051234 establishme…	GO:0016020 membrane; GO:0031410 cytoplasmic vesicle; GO:0031090 organelle membrane; GO:0098796 membrane protein complex; GO:0030137 COPI-coated vesicle; GO:0005737 cytoplasm; GO:0031982 vesicle; GO:0030660 Golgi-associated vesicle membrane; GO:0044433 cytoplasmic vesicle part; GO:0032991 macromolecular complex; GO:0044424 intracellular part; GO:0030120 vesicle coat; GO:0005623 cell; GO:0030663 CO…		K20471			IPR028565; IPR011012; IPR022775;	Mu homology domain; Longin-like domain; AP complex, mu/sigma subunit;
F1NN08	ADP-ribosylation factor 1	Arf1	20.697											cytoplasm	GO:0050794 regulation of cellular process; GO:0044700 single organism signaling; GO:0065008 regulation of biological quality; GO:0055076 transition metal ion homeostasis; GO:0030003 cellular cation homeostasis; GO:0044699 single-organism process; GO:0050896 response to stimulus; GO:0055082 cellular chemical homeostasis; GO:0051234 establishment of localization; GO:0042592 homeostatic process; GO:…	GO:0044421 extracellular region part; GO:0030054 cell junction; GO:0030016 myofibril; GO:0005737 cytoplasm; GO:0031982 vesicle; GO:0044424 intracellular part; GO:0099512 supramolecular fiber; GO:0099080 supramolecular complex; GO:0005623 cell; GO:0044422 organelle part; GO:0043228 non-membrane-bounded organelle; GO:0070062 extracellular exosome; GO:0005925 focal adhesion; GO:0005622 intracellular…	GO:0003723 RNA binding; GO:1901265 nucleoside phosphate binding; GO:0001882 nucleoside binding; GO:0043167 ion binding; GO:0000166 nucleotide binding; GO:1901363 heterocyclic compound binding; GO:0097159 organic cyclic compound binding; GO:0032549 ribonucleoside binding; GO:0097367 carbohydrate derivative binding; GO:0032553 ribonucleotide binding; GO:0005488 binding; GO:0003676 nucleic acid bind…	K07937	ARF1; ADP-ribosylation factor 1	gga04144 Endocytosis - Gallus gallus (chicken);	IPR005225; IPR027417;	Small GTP-binding protein domain; P-loop containing nucleoside triphosphate hydrolase;
A0A1D5Q009	ADP-ribosylation factor 3	Arf3	20.573											cytoplasm	GO:0050794 regulation of cellular process; GO:0044700 single organism signaling; GO:0051716 cellular response to stimulus; GO:0007165 signal transduction; GO:0050789 regulation of biological process; GO:0007154 cell communication; GO:0035556 intracellular signal transduction; GO:0044699 single-organism process; GO:0007264 small GTPase mediated signal transduction; GO:0023052 signaling; GO:0050896…	GO:0005623 cell; GO:0005622 intracellular; GO:0044464 cell part;	GO:1901265 nucleoside phosphate binding; GO:0001882 nucleoside binding; GO:0043167 ion binding; GO:0000166 nucleotide binding; GO:1901363 heterocyclic compound binding; GO:0097159 organic cyclic compound binding; GO:0032549 ribonucleoside binding; GO:0097367 carbohydrate derivative binding; GO:0032553 ribonucleotide binding; GO:0005488 binding; GO:0032550 purine ribonucleoside binding; GO:0043168…	K07938	ARF3; ADP-ribosylation factor 3	gga04144 Endocytosis - Gallus gallus (chicken);	IPR005225; IPR027417;	Small GTP-binding protein domain; P-loop containing nucleoside triphosphate hydrolase;
F1NGS7	ADP-ribosylation factor 4	ARF4	20.512	0.988	0.665	1.023	0.72	0.996	0.905	0.963	0.563	0.985	0.45	cytoplasm	GO:0050794 regulation of cellular process; GO:0044700 single organism signaling; GO:0051716 cellular response to stimulus; GO:0007165 signal transduction; GO:0050789 regulation of biological process; GO:0007154 cell communication; GO:0035556 intracellular signal transduction; GO:0044699 single-organism process; GO:0007264 small GTPase mediated signal transduction; GO:0023052 signaling; GO:0050896…	GO:0005623 cell; GO:0005622 intracellular; GO:0044464 cell part;	GO:1901265 nucleoside phosphate binding; GO:0001882 nucleoside binding; GO:0043167 ion binding; GO:0000166 nucleotide binding; GO:1901363 heterocyclic compound binding; GO:0097159 organic cyclic compound binding; GO:0032549 ribonucleoside binding; GO:0097367 carbohydrate derivative binding; GO:0032553 ribonucleotide binding; GO:0005488 binding; GO:0032550 purine ribonucleoside binding; GO:0043168…	K07939			IPR005225; IPR027417;	Small GTP-binding protein domain; P-loop containing nucleoside triphosphate hydrolase;
P49702	ADP-ribosylation factor 5	ARF5	20.479	0.949	0.457	0.919	0.0871	0.978	0.737	1.01	0.788	0.928	0.00685	mitochondria	GO:0050794 regulation of cellular process; GO:0044700 single organism signaling; GO:0051716 cellular response to stimulus; GO:0035556 intracellular signal transduction; GO:0016192 vesicle-mediated transport; GO:0044699 single-organism process; GO:0071702 organic substance transport; GO:0007264 small GTPase mediated signal transduction; GO:0023052 signaling; GO:0050896 response to stimulus; GO:001…	GO:0016020 membrane; GO:0043229 intracellular organelle; GO:0071944 cell periphery; GO:0005737 cytoplasm; GO:0012505 endomembrane system; GO:0044424 intracellular part; GO:0005623 cell; GO:0005886 plasma membrane; GO:0043231 intracellular membrane-bounded organelle; GO:0043226 organelle; GO:0044464 cell part; GO:0005622 intracellular; GO:0005794 Golgi apparatus; GO:0043227 membrane-bounded organe…	GO:1901265 nucleoside phosphate binding; GO:0001882 nucleoside binding; GO:0043167 ion binding; GO:0000166 nucleotide binding; GO:1901363 heterocyclic compound binding; GO:0097159 organic cyclic compound binding; GO:0032549 ribonucleoside binding; GO:0097367 carbohydrate derivative binding; GO:0032553 ribonucleotide binding; GO:0005488 binding; GO:0032550 purine ribonucleoside binding; GO:0043168…	K07939			IPR005225; IPR027417;	Small GTP-binding protein domain; P-loop containing nucleoside triphosphate hydrolase;
[truncated: 6,354 more rows]
