# Supplementary material for: TMT-based proteomic analysis reveals integrins involved in the synergistic infection of reticuloendotheliosis virus and avian leukosis virus subgroup J
Source: BMC Vet Res. 2022 Apr 4;18:131. doi: 10.1186/s12917-022-03207-6 (PMC8978386; doi:10.1186/s12917-022-03207-6)
Supplement: Supplementary file 4 — Additional file 4: Table S2. The significant differentially expressed proteins were identified by comparing co-infection with both viruses and infection with ALV-J only. [file 12917_2022_3207_MOESM4_ESM.xlsx]

## Sheet: sheet 1
Table S2. The significant differentially expressed proteins were identified by comparing co-infection with both viruses and infection with ALV-J only.
Protein accession	Protein description	AR/A Ratio	Regulated Type	AR/A P value	Gene name	MW [kDa]	Subcellular localization	Biological Process	Cellular Component	Molecular Function	KEGG KO No.	KEGG Gene	KEGG pathway	IPR ID	Domain description
F1NBC2	Arylacetamide deacetylase	0.706	Down	0.00086	AADAC	44.608	extracellular	GO:0008152 metabolic process; GO:0009056 catabolic process;	GO:0031224 intrinsic component of membrane; GO:0016020 membrane; GO:0016021 integral component of membrane; GO:0044425 membrane part;	GO:0016787 hydrolase activity; GO:0052689 carboxylic ester hydrolase activity; GO:0003824 catalytic activity; GO:0016788 hydrolase activity, acting on ester bonds;	K13616			IPR029058; IPR013094;	Alpha/Beta hydrolase fold; Alpha/beta hydrolase fold-3;
F1P5Y2	Protein AAR2 homolog	0.66	Down	0.0271	AAR2	42.658	mitochondria	GO:0044085 cellular component biogenesis; GO:0016043 cellular component organization; GO:0022613 ribonucleoprotein complex biogenesis; GO:0022618 ribonucleoprotein complex assembly; GO:0006725 cellular aromatic compound metabolic process; GO:0044237 cellular metabolic process; GO:0071704 organic substance metabolic process; GO:0000398 mRNA splicing, via spliceosome; GO:0008152 metabolic process; …			K13205			IPR033647; IPR033648;	AAR2, N-terminal; AAR2, C-terminal;
F1NC49	Alanyl-tRNA editing protein Aarsd1	0.721	Down	0.0225	AARSD1	45.395	mitochondria	GO:0065008 regulation of biological quality; GO:0006518 peptide metabolic process; GO:0010608 posttranscriptional regulation of gene expression; GO:0044699 single-organism process; GO:0009058 biosynthetic process; GO:0044237 cellular metabolic process; GO:0008152 metabolic process; GO:0006520 cellular amino acid metabolic process; GO:0006418 tRNA aminoacylation for protein translation; GO:0019538…	GO:0043226 organelle; GO:0043231 intracellular membrane-bounded organelle; GO:0043229 intracellular organelle; GO:0005634 nucleus; GO:0044464 cell part; GO:0005622 intracellular; GO:0044424 intracellular part; GO:0043227 membrane-bounded organelle; GO:0005623 cell;	GO:0016876 ligase activity, forming aminoacyl-tRNA and related compounds; GO:1901265 nucleoside phosphate binding; GO:0052689 carboxylic ester hydrolase activity; GO:0016875 ligase activity, forming carbon-oxygen bonds; GO:0016874 ligase activity; GO:0016787 hydrolase activity; GO:0097159 organic cyclic compound binding; GO:1901363 heterocyclic compound binding; GO:0032553 ribonucleotide binding;…	K07050			IPR012947; IPR018163; IPR009000; IPR018165;	Threonyl/alanyl tRNA synthetase, SAD; Threonyl/alanyl tRNA synthetase, class II-like, putative editing domain; Translation protein, beta-barrel domain; Alanyl-tRNA synthetase, class IIc, core domain;
E1BWX4	"Alpha-aminoadipic semialdehyde synthase, mitochondrial"	0.693	Down	0.0266	AASS	102.95	mitochondria	GO:1901606 alpha-amino acid catabolic process; GO:0009066 aspartate family amino acid metabolic process; GO:0044699 single-organism process; GO:0046440 L-lysine metabolic process; GO:0044237 cellular metabolic process; GO:0071704 organic substance metabolic process; GO:0008152 metabolic process; GO:0006520 cellular amino acid metabolic process; GO:0044248 cellular catabolic process; GO:0009987 ce…		GO:0016645 oxidoreductase activity, acting on the CH-NH group of donors; GO:0047131 saccharopine dehydrogenase (NAD+, L-glutamate-forming) activity; GO:0016646 oxidoreductase activity, acting on the CH-NH group of donors, NAD or NADP as acceptor; GO:0003824 catalytic activity; GO:0016491 oxidoreductase activity; GO:0004753 saccharopine dehydrogenase activity;	K14157	AASS; alpha-aminoadipic semialdehyde synthase [EC:1.5.1.8 1.5.1.9]	gga01100 Metabolic pathways - Gallus gallus (chicken); gga00310 Lysine degradation - Gallus gallus (chicken);	IPR007698; IPR005097; IPR007886; IPR016040; IPR032095;	Alanine dehydrogenase/pyridine nucleotide transhydrogenase, NAD(H)-binding domain; Saccharopine dehydrogenase, NADP binding domain; Alanine dehydrogenase/pyridine nucleotide transhydrogenase, N-terminal; NAD(P)-binding domain; Saccharopine dehydrogenase, C-terminal;
F1NKW0	Multidrug resistance protein 1	0.811	Down	0.00628	ABCB1	141.98	plasma membrane	GO:0006810 transport; GO:0055085 transmembrane transport; GO:0051179 localization; GO:0051234 establishment of localization;	GO:0031224 intrinsic component of membrane; GO:0016020 membrane; GO:0016021 integral component of membrane; GO:0044425 membrane part;	GO:1901265 nucleoside phosphate binding; GO:0015399 primary active transmembrane transporter activity; GO:0016817 hydrolase activity, acting on acid anhydrides; GO:0016787 hydrolase activity; GO:0016887 ATPase activity; GO:0097159 organic cyclic compound binding; GO:1901363 heterocyclic compound binding; GO:0016462 pyrophosphatase activity; GO:0003824 catalytic activity; GO:0032553 ribonucleotide…	K05658	ABCB1; ATP-binding cassette, subfamily B (MDR/TAP), member 1 [EC:3.6.3.44]	gga02010 ABC transporters - Gallus gallus (chicken);	IPR003593; IPR003439; IPR011527; IPR027417;	AAA+ ATPase domain; ABC transporter-like; ABC transporter type 1, transmembrane domain; P-loop containing nucleoside triphosphate hydrolase;
A0A1D5PAC0	Multidrug resistance-associated protein 1	1.386	Up	0.000505	ABCC1	144.8	plasma membrane	GO:0006810 transport; GO:0055085 transmembrane transport; GO:0051179 localization; GO:0051234 establishment of localization;	GO:0031224 intrinsic component of membrane; GO:0016020 membrane; GO:0016021 integral component of membrane; GO:0044425 membrane part;	GO:1901265 nucleoside phosphate binding; GO:0015399 primary active transmembrane transporter activity; GO:0016817 hydrolase activity, acting on acid anhydrides; GO:0016787 hydrolase activity; GO:0016887 ATPase activity; GO:0097159 organic cyclic compound binding; GO:1901363 heterocyclic compound binding; GO:0016462 pyrophosphatase activity; GO:0003824 catalytic activity; GO:0032553 ribonucleotide…	K05665	ABCC1; ATP-binding cassette, subfamily C (CFTR/MRP), member 1	gga02010 ABC transporters - Gallus gallus (chicken);	IPR003593; IPR003439; IPR011527; IPR027417;	AAA+ ATPase domain; ABC transporter-like; ABC transporter type 1, transmembrane domain; P-loop containing nucleoside triphosphate hydrolase;
A0A1D5PRM0	Canalicular multispecific organic anion transporter 2	1.268	Up	0.00473	ABCC3	159.83	plasma membrane	GO:0006810 transport; GO:0055085 transmembrane transport; GO:0051179 localization; GO:0051234 establishment of localization;	GO:0031224 intrinsic component of membrane; GO:0016020 membrane; GO:0016021 integral component of membrane; GO:0044425 membrane part;	GO:1901265 nucleoside phosphate binding; GO:0015399 primary active transmembrane transporter activity; GO:0016817 hydrolase activity, acting on acid anhydrides; GO:0016787 hydrolase activity; GO:0016887 ATPase activity; GO:0097159 organic cyclic compound binding; GO:1901363 heterocyclic compound binding; GO:0016462 pyrophosphatase activity; GO:0003824 catalytic activity; GO:0032553 ribonucleotide…	K05667	ABCC3; ATP-binding cassette, subfamily C (CFTR/MRP), member 3	gga02010 ABC transporters - Gallus gallus (chicken);	IPR003593; IPR003439; IPR011527; IPR027417;	AAA+ ATPase domain; ABC transporter-like; ABC transporter type 1, transmembrane domain; P-loop containing nucleoside triphosphate hydrolase;
Q5ZMK2	Multidrug resistance-associated protein 4	1.311	Up	0.000837	ABCC4	150.05	plasma membrane	GO:0006810 transport; GO:0055085 transmembrane transport; GO:0051179 localization; GO:0051234 establishment of localization;	GO:0016020 membrane; GO:0031226 intrinsic component of plasma membrane; GO:0044459 plasma membrane part; GO:0044425 membrane part; GO:0044464 cell part; GO:0071944 cell periphery; GO:0031224 intrinsic component of membrane; GO:0005887 integral component of plasma membrane; GO:0005623 cell; GO:0016021 integral component of membrane; GO:0005886 plasma membrane;	GO:1901265 nucleoside phosphate binding; GO:0015399 primary active transmembrane transporter activity; GO:0016817 hydrolase activity, acting on acid anhydrides; GO:0016787 hydrolase activity; GO:0016887 ATPase activity; GO:0097159 organic cyclic compound binding; GO:1901363 heterocyclic compound binding; GO:0016462 pyrophosphatase activity; GO:0003824 catalytic activity; GO:0032553 ribonucleotide…	K05673	ABCC4; ATP-binding cassette, subfamily C (CFTR/MRP), member 4	gga02010 ABC transporters - Gallus gallus (chicken);	IPR003593; IPR003439; IPR027417; IPR011527;	AAA+ ATPase domain; ABC transporter-like; P-loop containing nucleoside triphosphate hydrolase; ABC transporter type 1, transmembrane domain;
F1NY53	Cis-aconitate decarboxylase	2.33	Up	3.53e-05	Acod1	52.352	nucleus	GO:0009968 negative regulation of signal transduction; GO:0002922 positive regulation of humoral immune response; GO:0023051 regulation of signaling; GO:0002759 regulation of antimicrobial humoral response; GO:0044699 single-organism process; GO:0044255 cellular lipid metabolic process; GO:0044237 cellular metabolic process; GO:0019679 propionate metabolic process, methylcitrate cycle; GO:0009607…	GO:0043226 organelle; GO:0043231 intracellular membrane-bounded organelle; GO:0043229 intracellular organelle; GO:0044464 cell part; GO:0005622 intracellular; GO:0005737 cytoplasm; GO:0044424 intracellular part; GO:0043227 membrane-bounded organelle; GO:0005623 cell; GO:0005739 mitochondrion; GO:0044444 cytoplasmic part;	GO:0003824 catalytic activity; GO:0016830 carbon-carbon lyase activity; GO:0016831 carboxy-lyase activity; GO:0016829 lyase activity; GO:0016836 hydro-lyase activity; GO:0016835 carbon-oxygen lyase activity; GO:0047613 aconitate decarboxylase activity; GO:0047547 2-methylcitrate dehydratase activity;	K17724
A0A1D5P097	Cytosolic acyl coenzyme A thioester hydrolase	1.346	Up	0.00169	Acot7	38.295	cytoplasm				K17360	ACOT7; acyl-coenzyme A thioesterase 7 [EC:3.1.2.2]	gga01040 Biosynthesis of unsaturated fatty acids - Gallus gallus (chicken); gga00062 Fatty acid elongation - Gallus gallus (chicken);	IPR006683; IPR029069; IPR033120;	Thioesterase domain; HotDog domain; Hotdog acyl-CoA thioesterase (ACOT)-type domain;
F1NDT9	Lysosomal acid phosphatase	0.746	Down	0.0115	ACP2	48.193	plasma membrane	GO:0032502 developmental process; GO:0016043 cellular component organization; GO:0044707 single-multicellular organism process; GO:0048731 system development; GO:0044699 single-organism process; GO:0032501 multicellular organismal process; GO:0044237 cellular metabolic process; GO:0016311 dephosphorylation; GO:0006796 phosphate-containing compound metabolic process; GO:0007040 lysosome organizati…	GO:0043229 intracellular organelle; GO:0016020 membrane; GO:0044421 extracellular region part; GO:0005737 cytoplasm; GO:0031982 vesicle; GO:0031224 intrinsic component of membrane; GO:0044424 intracellular part; GO:0005623 cell; GO:0016021 integral component of membrane; GO:0005576 extracellular region; GO:0043226 organelle; GO:0070062 extracellular exosome; GO:0043231 intracellular membrane-boun…	GO:0016787 hydrolase activity; GO:0003993 acid phosphatase activity; GO:0003824 catalytic activity; GO:0042578 phosphoric ester hydrolase activity; GO:0016791 phosphatase activity; GO:0016788 hydrolase activity, acting on ester bonds;	K14410	ACP2; lysosomal acid phosphatase [EC:3.1.3.2]	gga00740 Riboflavin metabolism - Gallus gallus (chicken); gga01100 Metabolic pathways - Gallus gallus (chicken); gga04142 Lysosome - Gallus gallus (chicken);
F1NI43	Long-chain-fatty-acid--CoA ligase ACSBG2	1.43	Up	0.0271	ACSBG2	80.987	cytoplasm	GO:0008152 metabolic process;		GO:0003824 catalytic activity;	K15013	ACSBG; long-chain-fatty-acid--CoA ligase ACSBG [EC:6.2.1.3]	gga00061 Fatty acid biosynthesis - Gallus gallus (chicken); gga00071 Fatty acid degradation - Gallus gallus (chicken); gga01100 Metabolic pathways - Gallus gallus (chicken); gga04920 Adipocytokine signaling pathway - Gallus gallus (chicken); gga03320 PPAR signaling pathway - Gallus gallus (chicken); gga01212 Fatty acid metabolism - Gallus gallus (chicken);	IPR000873;	AMP-dependent synthetase/ligase;
Q5ZKR7	Long-chain-fatty-acid--CoA ligase ACSBG2	1.443	Up	0.000223	ACSBG2	84.206	cytoplasm	GO:0044281 small molecule metabolic process; GO:0044763 single-organism cellular process; GO:0044699 single-organism process; GO:0044255 cellular lipid metabolic process; GO:0006631 fatty acid metabolic process; GO:0044238 primary metabolic process; GO:0044237 cellular metabolic process; GO:0071704 organic substance metabolic process; GO:0008152 metabolic process; GO:0001676 long-chain fatty acid…	GO:0044424 intracellular part; GO:0005623 cell; GO:0044464 cell part; GO:0005622 intracellular; GO:0005737 cytoplasm;	GO:0005524 ATP binding; GO:1901265 nucleoside phosphate binding; GO:0004467 long-chain fatty acid-CoA ligase activity; GO:0016874 ligase activity; GO:0001882 nucleoside binding; GO:0043167 ion binding; GO:0016877 ligase activity, forming carbon-sulfur bonds; GO:0000166 nucleotide binding; GO:0097159 organic cyclic compound binding; GO:1901363 heterocyclic compound binding; GO:0032549 ribonucleosi…	K15013	ACSBG; long-chain-fatty-acid--CoA ligase ACSBG [EC:6.2.1.3]	gga00061 Fatty acid biosynthesis - Gallus gallus (chicken); gga00071 Fatty acid degradation - Gallus gallus (chicken); gga01100 Metabolic pathways - Gallus gallus (chicken); gga04920 Adipocytokine signaling pathway - Gallus gallus (chicken); gga03320 PPAR signaling pathway - Gallus gallus (chicken); gga01212 Fatty acid metabolism - Gallus gallus (chicken);	IPR000873;	AMP-dependent synthetase/ligase;
Q5F420	Long-chain-fatty-acid--CoA ligase 1	2.259	Up	6.86e-06	ACSL1	78.561	cytoplasm	GO:0008152 metabolic process;		GO:0003824 catalytic activity;	K01897	ACSL; long-chain acyl-CoA synthetase [EC:6.2.1.3]	gga00061 Fatty acid biosynthesis - Gallus gallus (chicken); gga00071 Fatty acid degradation - Gallus gallus (chicken); gga04216 Ferroptosis - Gallus gallus (chicken); gga01100 Metabolic pathways - Gallus gallus (chicken); gga04920 Adipocytokine signaling pathway - Gallus gallus (chicken); gga03320 PPAR signaling pathway - Gallus gallus (chicken); gga01212 Fatty acid metabolism - Gallus gallus (ch…	IPR000873;	AMP-dependent synthetase/ligase;
F1ND19	Long-chain-fatty-acid--CoA ligase 4	1.353	Up	3.25e-05	Acsl4	74.518	cytoplasm	GO:0032502 developmental process; GO:0007399 nervous system development; GO:0044707 single-multicellular organism process; GO:0048699 generation of neurons; GO:0048731 system development; GO:0044281 small molecule metabolic process; GO:0048869 cellular developmental process; GO:0044763 single-organism cellular process; GO:0044699 single-organism process; GO:0022008 neurogenesis; GO:0044255 cellul…	GO:0043229 intracellular organelle; GO:0016020 membrane; GO:0044421 extracellular region part; GO:0043232 intracellular non-membrane-bounded organelle; GO:0005737 cytoplasm; GO:0031982 vesicle; GO:0044424 intracellular part; GO:0005623 cell; GO:0005576 extracellular region; GO:0005739 mitochondrion; GO:0044422 organelle part; GO:0043228 non-membrane-bounded organelle; GO:0043231 intracellular mem…	GO:0004467 long-chain fatty acid-CoA ligase activity; GO:0003824 catalytic activity; GO:0047676 arachidonate-CoA ligase activity; GO:0016874 ligase activity; GO:0015645 fatty acid ligase activity; GO:0016877 ligase activity, forming carbon-sulfur bonds; GO:0031957 very long-chain fatty acid-CoA ligase activity; GO:0016878 acid-thiol ligase activity;	K01897	ACSL; long-chain acyl-CoA synthetase [EC:6.2.1.3]	gga00061 Fatty acid biosynthesis - Gallus gallus (chicken); gga00071 Fatty acid degradation - Gallus gallus (chicken); gga04216 Ferroptosis - Gallus gallus (chicken); gga01100 Metabolic pathways - Gallus gallus (chicken); gga04920 Adipocytokine signaling pathway - Gallus gallus (chicken); gga03320 PPAR signaling pathway - Gallus gallus (chicken); gga01212 Fatty acid metabolism - Gallus gallus (ch…	IPR000873;	AMP-dependent synthetase/ligase;
A0A1D5PN69	ADAMTS-like protein 3	0.616	Down	0.000483	ADAMTSL3	198.73	cytoplasm,nucleus	GO:0006508 proteolysis; GO:0008152 metabolic process; GO:0043170 macromolecule metabolic process; GO:0019538 protein metabolic process; GO:0044238 primary metabolic process; GO:0071704 organic substance metabolic process;	GO:0031012 extracellular matrix; GO:0044421 extracellular region part; GO:0005576 extracellular region; GO:0005578 proteinaceous extracellular matrix;	GO:0008233 peptidase activity; GO:0046914 transition metal ion binding; GO:0003824 catalytic activity; GO:0005488 binding; GO:0043167 ion binding; GO:0043169 cation binding; GO:0046872 metal ion binding; GO:0070011 peptidase activity, acting on L-amino acid peptides; GO:0005515 protein binding; GO:0016787 hydrolase activity; GO:0008237 metallopeptidase activity; GO:0008270 zinc ion binding;				IPR003598; IPR007110; IPR013783; IPR003599; IPR010909; IPR013098;	Immunoglobulin subtype 2; Immunoglobulin-like domain; Immunoglobulin-like fold; Immunoglobulin subtype; PLAC; Immunoglobulin I-set;
Q5ZL43	"1,2-dihydroxy-3-keto-5-methylthiopentene dioxygenase"	0.751	Down	0.00424	ADI1	21.674	cytoplasm	GO:0000097 sulfur amino acid biosynthetic process; GO:0016053 organic acid biosynthetic process; GO:0019509 L-methionine salvage from methylthioadenosine; GO:0009066 aspartate family amino acid metabolic process; GO:0044699 single-organism process; GO:0009058 biosynthetic process; GO:1901566 organonitrogen compound biosynthetic process; GO:0044237 cellular metabolic process; GO:0000096 sulfur ami…	GO:0043226 organelle; GO:0043231 intracellular membrane-bounded organelle; GO:0043229 intracellular organelle; GO:0016020 membrane; GO:0005634 nucleus; GO:0071944 cell periphery; GO:0044464 cell part; GO:0005622 intracellular; GO:0005737 cytoplasm; GO:0044424 intracellular part; GO:0043227 membrane-bounded organelle; GO:0005623 cell; GO:0005886 plasma membrane;	GO:0016702 oxidoreductase activity, acting on single donors with incorporation of molecular oxygen, incorporation of two atoms of oxygen; GO:0016701 oxidoreductase activity, acting on single donors with incorporation of molecular oxygen; GO:0003824 catalytic activity; GO:0005488 binding; GO:0051213 dioxygenase activity; GO:0043167 ion binding; GO:0043169 cation binding; GO:0046872 metal ion bindi…	K08967	mtnD; 1,2-dihydroxy-3-keto-5-methylthiopentene dioxygenase [EC:1.13.11.53 1.13.11.54]	gga00270 Cysteine and methionine metabolism - Gallus gallus (chicken); gga01100 Metabolic pathways - Gallus gallus (chicken);	IPR011051; IPR014710;	RmlC-like cupin domain; RmlC-like jelly roll fold;
A0A1D5PL01	Activity-dependent neuroprotector homeobox protein	0.765	Down	0.0015	ADNP	126.12	nucleus		GO:0043226 organelle; GO:0043231 intracellular membrane-bounded organelle; GO:0043229 intracellular organelle; GO:0005634 nucleus; GO:0044464 cell part; GO:0005622 intracellular; GO:0044424 intracellular part; GO:0043227 membrane-bounded organelle; GO:0005623 cell;	GO:0097159 organic cyclic compound binding; GO:1901363 heterocyclic compound binding; GO:0003677 DNA binding; GO:0005488 binding; GO:0043167 ion binding; GO:0003676 nucleic acid binding; GO:0043169 cation binding; GO:0046872 metal ion binding;				IPR015880; IPR001356; IPR009057; IPR007087;	Zinc finger, C2H2-like; Homeobox domain; Homeobox domain-like; Zinc finger, C2H2;
A0A1D5PSL2	Afadin	0.802	Down	0.0142	AFDN	214.03	nucleus	GO:0050794 regulation of cellular process; GO:0044700 single organism signaling; GO:0051716 cellular response to stimulus; GO:0007165 signal transduction; GO:0050789 regulation of biological process; GO:0007154 cell communication; GO:0044699 single-organism process; GO:0023052 signaling; GO:0050896 response to stimulus; GO:0009987 cellular process; GO:0065007 biological regulation;	GO:0005911 cell-cell junction; GO:0030054 cell junction;	GO:0005515 protein binding; GO:0005488 binding;	K05702	AF6; afadin	gga04530 Tight junction - Gallus gallus (chicken); gga04520 Adherens junction - Gallus gallus (chicken);	IPR002710; IPR008984; IPR029071; IPR001478; IPR000253; IPR000159;	Dilute domain; SMAD/FHA domain; Ubiquitin-related domain; PDZ domain; Forkhead-associated (FHA) domain; Ras-associating (RA) domain;
F1NQI0	N(4)-(beta-N-acetylglucosaminyl)-L-asparaginase	0.702	Down	5.21e-05	AGA	36.604	extracellular	GO:0006517 protein deglycosylation; GO:0044267 cellular protein metabolic process; GO:0009100 glycoprotein metabolic process; GO:0044238 primary metabolic process; GO:0044237 cellular metabolic process; GO:0071704 organic substance metabolic process; GO:0008152 metabolic process; GO:0044260 cellular macromolecule metabolic process; GO:1901135 carbohydrate derivative metabolic process; GO:0010467 …	GO:0043229 intracellular organelle; GO:0005615 extracellular space; GO:0005783 endoplasmic reticulum; GO:0044421 extracellular region part; GO:0005737 cytoplasm; GO:0031982 vesicle; GO:0012505 endomembrane system; GO:0044424 intracellular part; GO:0005623 cell; GO:0005576 extracellular region; GO:0043226 organelle; GO:0070062 extracellular exosome; GO:0043231 intracellular membrane-bounded organe…	GO:0003948 N4-(beta-N-acetylglucosaminyl)-L-asparaginase activity; GO:0016787 hydrolase activity; GO:0016811 hydrolase activity, acting on carbon-nitrogen (but not peptide) bonds, in linear amides; GO:0003824 catalytic activity; GO:0016810 hydrolase activity, acting on carbon-nitrogen (but not peptide) bonds;	K01444	AGA; N4-(beta-N-acetylglucosaminyl)-L-asparaginase [EC:3.5.1.26]	gga00511 Other glycan degradation - Gallus gallus (chicken); gga04142 Lysosome - Gallus gallus (chicken);	IPR029055;	Nucleophile aminohydrolases, N-terminal;
E1BTF7	1-acyl-sn-glycerol-3-phosphate acyltransferase beta	1.216	Up	0.0318	Agpat2	33.313	plasma membrane	GO:0046486 glycerolipid metabolic process; GO:0001819 positive regulation of cytokine production; GO:0006654 phosphatidic acid biosynthetic process; GO:0008654 phospholipid biosynthetic process; GO:0044699 single-organism process; GO:0044255 cellular lipid metabolic process; GO:0009058 biosynthetic process; GO:0044237 cellular metabolic process; GO:0006796 phosphate-containing compound metabolic …	GO:0043229 intracellular organelle; GO:0016020 membrane; GO:0005783 endoplasmic reticulum; GO:0005737 cytoplasm; GO:0031224 intrinsic component of membrane; GO:0012505 endomembrane system; GO:0044424 intracellular part; GO:0005623 cell; GO:0016021 integral component of membrane; GO:0043231 intracellular membrane-bounded organelle; GO:0043226 organelle; GO:0005622 intracellular; GO:0044464 cell pa…	GO:0016746 transferase activity, transferring acyl groups; GO:0003841 1-acylglycerol-3-phosphate O-acyltransferase activity; GO:0003824 catalytic activity; GO:0016411 acylglycerol O-acyltransferase activity; GO:0042171 lysophosphatidic acid acyltransferase activity; GO:0071617 lysophospholipid acyltransferase activity; GO:0016740 transferase activity; GO:0016747 transferase activity, transferring…	K13509	AGPAT1_2; lysophosphatidate acyltransferase [EC:2.3.1.51]	gga00564 Glycerophospholipid metabolism - Gallus gallus (chicken); gga01100 Metabolic pathways - Gallus gallus (chicken); gga00561 Glycerolipid metabolism - Gallus gallus (chicken);	IPR002123; IPR004552;	Phospholipid/glycerol acyltransferase; 1-acyl-sn-glycerol-3-phosphate acyltransferase;
E1BUP8	Protein AHNAK2	0.49	Down	4.44e-06	AHNAK2	310.95	nucleus			GO:0005515 protein binding; GO:0005488 binding;				IPR001478;	PDZ domain;
F1NMJ2	"Adenylate kinase 4, mitochondrial"	1.294	Up	0.000421	AK4	25.107	mitochondria	GO:0009116 nucleoside metabolic process; GO:0042278 purine nucleoside metabolic process; GO:0009136 purine nucleoside diphosphate biosynthetic process; GO:0046031 ADP metabolic process; GO:0006165 nucleoside diphosphate phosphorylation; GO:0009167 purine ribonucleoside monophosphate metabolic process; GO:0006172 ADP biosynthetic process; GO:0009117 nucleotide metabolic process; GO:0009180 purine …	GO:0005759 mitochondrial matrix; GO:0043229 intracellular organelle; GO:0044421 extracellular region part; GO:0044429 mitochondrial part; GO:0031982 vesicle; GO:0005737 cytoplasm; GO:0044446 intracellular organelle part; GO:0044424 intracellular part; GO:0005623 cell; GO:0005576 extracellular region; GO:0005739 mitochondrion; GO:0044422 organelle part; GO:0070062 extracellular exosome; GO:0031974…	GO:1901265 nucleoside phosphate binding; GO:0004017 adenylate kinase activity; GO:0019205 nucleobase-containing compound kinase activity; GO:0019201 nucleotide kinase activity; GO:0016776 phosphotransferase activity, phosphate group as acceptor; GO:0097159 organic cyclic compound binding; GO:1901363 heterocyclic compound binding; GO:0016301 kinase activity; GO:0003824 catalytic activity; GO:00325…	K00939	adk; adenylate kinase [EC:2.7.4.3]	gga00730 Thiamine metabolism - Gallus gallus (chicken); gga00230 Purine metabolism - Gallus gallus (chicken); gga01100 Metabolic pathways - Gallus gallus (chicken);	IPR007862; IPR027417;	Adenylate kinase, active site lid domain; P-loop containing nucleoside triphosphate hydrolase;
A0A1D5NTE0	A-kinase anchor protein 12	0.555	Down	0.000798	AKAP12	207.39	nucleus	GO:0044700 single organism signaling; GO:0050794 regulation of cellular process; GO:0046907 intracellular transport; GO:0023051 regulation of signaling; GO:1902533 positive regulation of intracellular signal transduction; GO:0044699 single-organism process; GO:0050896 response to stimulus; GO:0015031 protein transport; GO:0051234 establishment of localization; GO:0006605 protein targeting; GO:000…	GO:0005623 cell; GO:0005622 intracellular; GO:0044464 cell part;	GO:0051018 protein kinase A binding; GO:0005515 protein binding; GO:0005488 binding;	K16528			IPR001573;	Protein kinase A anchoring, WSK motif;
F1NT57	Aldo-keto reductase family 1 member B10	1.52	Up	0.000144	AKR1B10	37.057	cytoplasm	GO:0044699 single-organism process; GO:0008152 metabolic process; GO:0055114 oxidation-reduction process; GO:0044710 single-organism metabolic process;		GO:0003824 catalytic activity; GO:0016491 oxidoreductase activity;	K00011	AKR1B; aldehyde reductase [EC:1.1.1.21]	gga00040 Pentose and glucuronate interconversions - Gallus gallus (chicken); gga00052 Galactose metabolism - Gallus gallus (chicken); gga01100 Metabolic pathways - Gallus gallus (chicken); gga00790 Folate biosynthesis - Gallus gallus (chicken); gga00051 Fructose and mannose metabolism - Gallus gallus (chicken); gga00561 Glycerolipid metabolism - Gallus gallus (chicken);	IPR023210;	NADP-dependent oxidoreductase domain;
Q9DD46	Aldehyde dehydrogenase family 1 member A3	1.665	Up	0.000278	ALDH1A3	56.311	cytoplasm	GO:0044085 cellular component biogenesis; GO:0010941 regulation of cell death; GO:0065008 regulation of biological quality; GO:0048732 gland development; GO:0007420 brain development; GO:0060004 reflex; GO:0044255 cellular lipid metabolic process; GO:0044237 cellular metabolic process; GO:0050877 neurological system process; GO:0008610 lipid biosynthetic process; GO:0007610 behavior; GO:0021537 t…	GO:0043229 intracellular organelle; GO:0016020 membrane; GO:0044421 extracellular region part; GO:0071944 cell periphery; GO:0031982 vesicle; GO:0005737 cytoplasm; GO:0044424 intracellular part; GO:0005829 cytosol; GO:0005623 cell; GO:0005576 extracellular region; GO:0005886 plasma membrane; GO:0043231 intracellular membrane-bounded organelle; GO:0043226 organelle; GO:0070062 extracellular exosom…	GO:1901265 nucleoside phosphate binding; GO:0042562 hormone binding; GO:0046983 protein dimerization activity; GO:0016903 oxidoreductase activity, acting on the aldehyde or oxo group of donors; GO:0043167 ion binding; GO:0005515 protein binding; GO:0070403 NAD+ binding; GO:0001758 retinal dehydrogenase activity; GO:0000166 nucleotide binding; GO:0048037 cofactor binding; GO:0004029 aldehyde dehyd…	K00129	E1.2.1.5; aldehyde dehydrogenase (NAD(P)+) [EC:1.2.1.5]	gga00350 Tyrosine metabolism - Gallus gallus (chicken); gga00340 Histidine metabolism - Gallus gallus (chicken); gga00980 Metabolism of xenobiotics by cytochrome P450 - Gallus gallus (chicken); gga00010 Glycolysis / Gluconeogenesis - Gallus gallus (chicken); gga00410 beta-Alanine metabolism - Gallus gallus (chicken); gga00982 Drug metabolism - cytochrome P450 - Gallus gallus (chicken); gga01100 M…	IPR016161; IPR015590; IPR016162; IPR016163;	Aldehyde/histidinol dehydrogenase; Aldehyde dehydrogenase domain; Aldehyde dehydrogenase N-terminal domain; Aldehyde dehydrogenase, C-terminal;
F1NWX1	"Alpha-1,3/1,6-mannosyltransferase ALG2"	1.255	Up	0.0019	ALG2	46.659	extracellular	GO:0043413 macromolecule glycosylation; GO:0044267 cellular protein metabolic process; GO:0044699 single-organism process; GO:0044255 cellular lipid metabolic process; GO:0009058 biosynthetic process; GO:0050896 response to stimulus; GO:0044237 cellular metabolic process; GO:0033577 protein glycosylation in endoplasmic reticulum; GO:0071704 organic substance metabolic process; GO:0008152 metaboli…	GO:0043229 intracellular organelle; GO:0016020 membrane; GO:0005783 endoplasmic reticulum; GO:0042175 nuclear outer membrane-endoplasmic reticulum membrane network; GO:0044446 intracellular organelle part; GO:0005737 cytoplasm; GO:0012505 endomembrane system; GO:0044424 intracellular part; GO:0005623 cell; GO:0044422 organelle part; GO:0043231 intracellular membrane-bounded organelle; GO:0043226 …	GO:0047485 protein N-terminus binding; GO:0000033 alpha-1,3-mannosyltransferase activity; GO:0016758 transferase activity, transferring hexosyl groups; GO:0000030 mannosyltransferase activity; GO:0046982 protein heterodimerization activity; GO:0003824 catalytic activity; GO:0005488 binding; GO:0046983 protein dimerization activity; GO:0005515 protein binding; GO:0016757 transferase activity, tran…	K03843	ALG2; alpha-1,3/alpha-1,6-mannosyltransferase [EC:2.4.1.132 2.4.1.257]	gga00510 N-Glycan biosynthesis - Gallus gallus (chicken); gga01100 Metabolic pathways - Gallus gallus (chicken);	IPR001296; IPR028098;	Glycosyl transferase, family 1; Glycosyltransferase subfamily 4-like, N-terminal domain;
E1BX75	Alsin	0.679	Down	0.00674	ALS2	182.07	nucleus	GO:0044700 single organism signaling; GO:0007528 neuromuscular junction development; GO:0010256 endomembrane system organization; GO:0065008 regulation of biological quality; GO:0032270 positive regulation of cellular protein metabolic process; GO:0048869 cellular developmental process; GO:0048666 neuron development; GO:0023051 regulation of signaling; GO:0032989 cellular component morphogenesis;…	GO:0030425 dendrite; GO:0031410 cytoplasmic vesicle; GO:0005737 cytoplasm; GO:0031982 vesicle; GO:0032991 macromolecular complex; GO:0044424 intracellular part; GO:0005623 cell; GO:0044422 organelle part; GO:0032279 asymmetric synapse; GO:0043197 dendritic spine; GO:0005769 early endosome; GO:0043228 non-membrane-bounded organelle; GO:0005856 cytoskeleton; GO:0005815 microtubule organizing center…	GO:0031267 small GTPase binding; GO:0043539 protein serine/threonine kinase activator activity; GO:0030295 protein kinase activator activity; GO:0005085 guanyl-nucleotide exchange factor activity; GO:0046983 protein dimerization activity; GO:0005515 protein binding; GO:0019887 protein kinase regulator activity; GO:0019207 kinase regulator activity; GO:0098772 molecular function regulator; GO:0017…	K04575			IPR009091; IPR011993; IPR003123; IPR000219; IPR001849;	Regulator of chromosome condensation 1/beta-lactamase-inhibitor protein II; PH domain-like; VPS9 domain; Dbl homology (DH) domain; Pleckstrin homology domain;
F1NYL2	Angiomotin-like protein 1	1.267	Up	5.22e-05	AMOTL1	87.569	cytoplasm				K06104	AMOTL; angiomotin like	gga04530 Tight junction - Gallus gallus (chicken);	IPR024646;	Angiomotin, C-terminal;
F1NG97	AMP deaminase 3	1.595	Up	0.000103	AMPD3	88.93	cytoplasm	GO:0065008 regulation of biological quality; GO:0009116 nucleoside metabolic process; GO:0042278 purine nucleoside metabolic process; GO:0046031 ADP metabolic process; GO:0009167 purine ribonucleoside monophosphate metabolic process; GO:0002262 myeloid cell homeostasis; GO:0009117 nucleotide metabolic process; GO:0044699 single-organism process; GO:0009185 ribonucleoside diphosphate metabolic pro…		GO:0047623 adenosine-phosphate deaminase activity; GO:0019239 deaminase activity; GO:0016787 hydrolase activity; GO:0016814 hydrolase activity, acting on carbon-nitrogen (but not peptide) bonds, in cyclic amidines; GO:0003876 AMP deaminase activity; GO:0003824 catalytic activity; GO:0016810 hydrolase activity, acting on carbon-nitrogen (but not peptide) bonds;	K01490	AMPD; AMP deaminase [EC:3.5.4.6]	gga00230 Purine metabolism - Gallus gallus (chicken); gga01100 Metabolic pathways - Gallus gallus (chicken);	IPR001365; IPR032466;	Adenosine/AMP deaminase domain; Metal-dependent hydrolase;
F1NE57	Angiopoietin-related protein 2	0.743	Down	0.0101	Angptl2	57.303	mitochondria		GO:0070062 extracellular exosome; GO:0043226 organelle; GO:0005615 extracellular space; GO:0044421 extracellular region part; GO:0031982 vesicle; GO:1903561 extracellular vesicle; GO:0043227 membrane-bounded organelle; GO:0005576 extracellular region; GO:0043230 extracellular organelle;					IPR002181; IPR014716; IPR014715;	Fibrinogen, alpha/beta/gamma chain, C-terminal globular domain; Fibrinogen, alpha/beta/gamma chain, C-terminal globular, subdomain 1; Fibrinogen, alpha/beta/gamma chain, C-terminal globular, subdomain 2;
E1C2Z8	Serine/threonine-protein phosphatase 6 regulatory ankyrin repeat subunit A	0.799	Down	0.00155	ANKRD28	113.15	cytoplasm			GO:0005515 protein binding; GO:0005488 binding;	K15502			IPR020683;	Ankyrin repeat-containing domain;
A0A1D5PCK2	Anoctamin-5	1.201	Up	0.00818	ANO5	105.25	plasma membrane		GO:0031224 intrinsic component of membrane; GO:0016020 membrane; GO:0016021 integral component of membrane; GO:0044425 membrane part;	GO:0005515 protein binding; GO:0005488 binding; GO:0046983 protein dimerization activity;	K19480			IPR032394;	Anoctamin, dimerisation domain;
P33005	Anosmin-1	0.551	Down	0.0488	ANOS1	76.288	extracellular	GO:0052548 regulation of endopeptidase activity; GO:0050794 regulation of cellular process; GO:0010951 negative regulation of endopeptidase activity; GO:0045861 negative regulation of proteolysis; GO:0080090 regulation of primary metabolic process; GO:0060255 regulation of macromolecule metabolic process; GO:0048523 negative regulation of cellular process; GO:0048519 negative regulation of biolog…	GO:0009986 cell surface; GO:0005623 cell; GO:0005576 extracellular region; GO:0044464 cell part;	GO:0004867 serine-type endopeptidase inhibitor activity; GO:0030234 enzyme regulator activity; GO:0005488 binding; GO:0030414 peptidase inhibitor activity; GO:0061134 peptidase regulator activity; GO:0005515 protein binding; GO:0061135 endopeptidase regulator activity; GO:0098772 molecular function regulator; GO:0004857 enzyme inhibitor activity; GO:0004866 endopeptidase inhibitor activity;				IPR008197; IPR013783; IPR003961;	WAP-type 'four-disulfide core' domain; Immunoglobulin-like fold; Fibronectin type III;
A0A1D5PN32	Annexin A11	0.789	Down	0.00128	ANXA11	52.687	cytoplasm			GO:0005544 calcium-dependent phospholipid binding; GO:0005488 binding; GO:0005543 phospholipid binding; GO:0043167 ion binding; GO:0008289 lipid binding; GO:0043169 cation binding; GO:0046872 metal ion binding; GO:0043168 anion binding; GO:0005509 calcium ion binding;	K17095
A0A1D5PTV1	Membrane primary amine oxidase	0.7	Down	0.0019	Aoc3	84.309	endoplasmic reticulum	GO:0008152 metabolic process; GO:0007600 sensory perception; GO:0003008 system process; GO:0007601 visual perception; GO:0055114 oxidation-reduction process; GO:0044710 single-organism metabolic process; GO:0044699 single-organism process; GO:0006807 nitrogen compound metabolic process; GO:0050953 sensory perception of light stimulus; GO:0032501 multicellular organismal process; GO:0009308 amine …		GO:0046914 transition metal ion binding; GO:0003824 catalytic activity; GO:0005488 binding; GO:0043167 ion binding; GO:0043169 cation binding; GO:0046872 metal ion binding; GO:0008131 primary amine oxidase activity; GO:0005507 copper ion binding; GO:0016641 oxidoreductase activity, acting on the CH-NH2 group of donors, oxygen as acceptor; GO:0016638 oxidoreductase activity, acting on the CH-NH2 g…	K00276	AOC3; primary-amine oxidase [EC:1.4.3.21]	gga00260 Glycine, serine and threonine metabolism - Gallus gallus (chicken); gga00350 Tyrosine metabolism - Gallus gallus (chicken); gga00410 beta-Alanine metabolism - Gallus gallus (chicken); gga01100 Metabolic pathways - Gallus gallus (chicken); gga00360 Phenylalanine metabolism - Gallus gallus (chicken);	IPR016182; IPR015800; IPR015802; IPR015798;	Copper amine oxidase, N-terminal; Copper amine oxidase, N2-terminal; Copper amine oxidase, N3-terminal; Copper amine oxidase, C-terminal;
F1NE68	Aldehyde oxidase	0.744	Down	0.00216	AOX1	146.58	cytoplasm	GO:0006725 cellular aromatic compound metabolic process; GO:0006145 purine nucleobase catabolic process; GO:0044699 single-organism process; GO:0072523 purine-containing compound catabolic process; GO:0044237 cellular metabolic process; GO:0071704 organic substance metabolic process; GO:0044270 cellular nitrogen compound catabolic process; GO:0008152 metabolic process; GO:0046483 heterocycle meta…	GO:0044464 cell part; GO:0005622 intracellular; GO:0005737 cytoplasm; GO:0044424 intracellular part; GO:0005829 cytosol; GO:0005623 cell; GO:0044444 cytoplasmic part;	GO:0051537 2 iron, 2 sulfur cluster binding; GO:0016725 oxidoreductase activity, acting on CH or CH2 groups; GO:1901265 nucleoside phosphate binding; GO:0005506 iron ion binding; GO:0016726 oxidoreductase activity, acting on CH or CH2 groups, NAD or NADP as acceptor; GO:0050660 flavin adenine dinucleotide binding; GO:0004854 xanthine dehydrogenase activity; GO:0016903 oxidoreductase activity, act…	K00157	AOX; aldehyde oxidase [EC:1.2.3.1]	gga00350 Tyrosine metabolism - Gallus gallus (chicken); gga00760 Nicotinate and nicotinamide metabolism - Gallus gallus (chicken); gga00280 Valine, leucine and isoleucine degradation - Gallus gallus (chicken); gga00830 Retinol metabolism - Gallus gallus (chicken); gga00982 Drug metabolism - cytochrome P450 - Gallus gallus (chicken); gga01100 Metabolic pathways - Gallus gallus (chicken); gga00380 …	IPR001041; IPR002346; IPR012675; IPR002888; IPR016167; IPR016166; IPR005107; IPR016169; IPR000674; IPR008274;	2Fe-2S ferredoxin-type iron-sulfur binding domain; Molybdopterin dehydrogenase, FAD-binding; Beta-grasp domain; [2Fe-2S]-binding; FAD-binding, type 2, subdomain 1; FAD-binding, type 2; CO dehydrogenase flavoprotein, C-terminal; CO dehydrogenase flavoprotein-like, FAD-binding, subdomain 2; Aldehyde oxidase/xanthine dehydrogenase, a/b hammerhead; Aldehyde oxidase/xanthine dehydrogenase, molybdopter…
A0A1D5PZE3	Apolipoprotein A-I	0.435	Down	1.34e-05	APOA1	26.529	cytoplasm	GO:0006869 lipid transport; GO:0044699 single-organism process; GO:0010876 lipid localization; GO:0071702 organic substance transport; GO:0044238 primary metabolic process; GO:0042157 lipoprotein metabolic process; GO:0071704 organic substance metabolic process; GO:0051234 establishment of localization; GO:0006810 transport; GO:0008152 metabolic process; GO:1902578 single-organism localization; G…	GO:0005576 extracellular region;	GO:0008289 lipid binding; GO:0005488 binding;	K08757	APOA1; apolipoprotein A-I	gga03320 PPAR signaling pathway - Gallus gallus (chicken);
E1C440	Amyloid beta A4 protein	0.802	Down	0.000967	APP	84.681	peroxisome	GO:0044700 single organism signaling; GO:0044085 cellular component biogenesis; GO:0021700 developmental maturation; GO:0022414 reproductive process; GO:0010608 posttranscriptional regulation of gene expression; GO:0006066 alcohol metabolic process; GO:0009891 positive regulation of biosynthetic process; GO:0010564 regulation of cell cycle process; GO:0044237 cellular metabolic process; GO:001046…	GO:0030425 dendrite; GO:0016020 membrane; GO:0044421 extracellular region part; GO:0051233 spindle midzone; GO:0098857 membrane microdomain; GO:0005737 cytoplasm; GO:0032991 macromolecular complex; GO:0005623 cell; GO:0043197 dendritic spine; GO:0044422 organelle part; GO:0043228 non-membrane-bounded organelle; GO:0070062 extracellular exosome; GO:0005622 intracellular; GO:0098589 membrane region…	GO:0003677 DNA binding; GO:0005102 receptor binding; GO:0061134 peptidase regulator activity; GO:0043167 ion binding; GO:0005515 protein binding; GO:0004857 enzyme inhibitor activity; GO:0098772 molecular function regulator; GO:0008201 heparin binding; GO:0004866 endopeptidase inhibitor activity; GO:1901681 sulfur compound binding; GO:1901363 heterocyclic compound binding; GO:0097159 organic cycl…	K04520			IPR024329; IPR008154; IPR019543; IPR011178; IPR013803; IPR002223; IPR015849;	Amyloidogenic glycoprotein, E2 domain; Amyloidogenic glycoprotein, extracellular; Beta-amyloid precursor protein C-terminal; Amyloidogenic glycoprotein, copper-binding; Amyloidogenic glycoprotein, amyloid-beta peptide; Pancreatic trypsin inhibitor Kunitz domain; Amyloidogenic glycoprotein, heparin-binding;
F1NLT8	Rho GDP-dissociation inhibitor 2	0.826	Down	0.000185	ARHGDIB	22.886	cytoplasm	GO:0065009 regulation of molecular function; GO:0050790 regulation of catalytic activity; GO:0065007 biological regulation;	GO:0044424 intracellular part; GO:0005623 cell; GO:0044464 cell part; GO:0005622 intracellular; GO:0005737 cytoplasm;	GO:0005094 Rho GDP-dissociation inhibitor activity; GO:0098772 molecular function regulator; GO:0030234 enzyme regulator activity; GO:0060589 nucleoside-triphosphatase regulator activity; GO:0005092 GDP-dissociation inhibitor activity; GO:0030695 GTPase regulator activity;	K12462			IPR014756; IPR024792;	Immunoglobulin E-set; Rho GDP-dissociation inhibitor domain;
A0A1D5PUV1	Rho guanine nucleotide exchange factor 12	0.828	Down	0.00459	ARHGEF12	170.5	nucleus	GO:0044700 single organism signaling; GO:0050794 regulation of cellular process; GO:0051716 cellular response to stimulus; GO:1902531 regulation of intracellular signal transduction; GO:0035556 intracellular signal transduction; GO:0043547 positive regulation of GTPase activity; GO:0023051 regulation of signaling; GO:0044699 single-organism process; GO:0046578 regulation of Ras protein signal tra…	GO:0044424 intracellular part; GO:0005623 cell; GO:0044464 cell part; GO:0005622 intracellular; GO:0005737 cytoplasm;	GO:0005088 Ras guanyl-nucleotide exchange factor activity; GO:0005515 protein binding; GO:0098772 molecular function regulator; GO:0005085 guanyl-nucleotide exchange factor activity; GO:0005488 binding; GO:0005089 Rho guanyl-nucleotide exchange factor activity;	K07532	ARHGEF12; Rho guanine nucleotide exchange factor 12	gga04270 Vascular smooth muscle contraction - Gallus gallus (chicken); gga04810 Regulation of actin cytoskeleton - Gallus gallus (chicken);	IPR016137; IPR011993; IPR015212; IPR001478; IPR000219; IPR001849;	RGS domain; PH domain-like; Regulator of G protein signalling-like domain; PDZ domain; Dbl homology (DH) domain; Pleckstrin homology domain;
F1NMW9	ADP-ribosylation factor-like protein 15	0.78	Down	0.0184	ARL15	23.05	extracellular	GO:0050794 regulation of cellular process; GO:0044700 single organism signaling; GO:0051716 cellular response to stimulus; GO:0007165 signal transduction; GO:0050789 regulation of biological process; GO:0007154 cell communication; GO:0035556 intracellular signal transduction; GO:0044699 single-organism process; GO:0007264 small GTPase mediated signal transduction; GO:0023052 signaling; GO:0050896…	GO:0005623 cell; GO:0005622 intracellular; GO:0044464 cell part;	GO:1901265 nucleoside phosphate binding; GO:0001882 nucleoside binding; GO:0043167 ion binding; GO:0000166 nucleotide binding; GO:1901363 heterocyclic compound binding; GO:0097159 organic cyclic compound binding; GO:0032549 ribonucleoside binding; GO:0097367 carbohydrate derivative binding; GO:0032553 ribonucleotide binding; GO:0005488 binding; GO:0032550 purine ribonucleoside binding; GO:0043168…	K17201			IPR027417;	P-loop containing nucleoside triphosphate hydrolase;
F1P099	Arylsulfatase B	0.708	Down	0.000326	ARSB	58.445	extracellular	GO:0050794 regulation of cellular process; GO:0016477 cell migration; GO:0044707 single-multicellular organism process; GO:0090130 tissue migration; GO:0010632 regulation of epithelial cell migration; GO:0051674 localization of cell; GO:0051270 regulation of cellular component movement; GO:0044763 single-organism cellular process; GO:0044699 single-organism process; GO:0030334 regulation of cell …	GO:0070062 extracellular exosome; GO:0043226 organelle; GO:0044421 extracellular region part; GO:0031982 vesicle; GO:1903561 extracellular vesicle; GO:0043227 membrane-bounded organelle; GO:0005576 extracellular region; GO:0043230 extracellular organelle;	GO:0016787 hydrolase activity; GO:0008484 sulfuric ester hydrolase activity; GO:0003824 catalytic activity; GO:0003943 N-acetylgalactosamine-4-sulfatase activity; GO:0016788 hydrolase activity, acting on ester bonds;	K01135	ARSB; arylsulfatase B [EC:3.1.6.12]	gga01100 Metabolic pathways - Gallus gallus (chicken); gga00531 Glycosaminoglycan degradation - Gallus gallus (chicken); gga04142 Lysosome - Gallus gallus (chicken);	IPR017849; IPR000917; IPR017850;	Alkaline phosphatase-like, alpha/beta/alpha; Sulfatase, N-terminal; Alkaline-phosphatase-like, core domain;
R4GH41	Acid ceramidase	0.684	Down	0.000105	ASAH1	44.583	endoplasmic reticulum	GO:0044699 single-organism process; GO:0008152 metabolic process; GO:0044238 primary metabolic process; GO:0044710 single-organism metabolic process; GO:0006629 lipid metabolic process; GO:0071704 organic substance metabolic process;	GO:0043229 intracellular organelle; GO:0005615 extracellular space; GO:0044421 extracellular region part; GO:0005737 cytoplasm; GO:0031982 vesicle; GO:0044424 intracellular part; GO:0005623 cell; GO:0005576 extracellular region; GO:0043226 organelle; GO:0070062 extracellular exosome; GO:0043231 intracellular membrane-bounded organelle; GO:0005622 intracellular; GO:0044464 cell part; GO:0005764 ly…	GO:0016787 hydrolase activity; GO:0016811 hydrolase activity, acting on carbon-nitrogen (but not peptide) bonds, in linear amides; GO:0017040 ceramidase activity; GO:0003824 catalytic activity; GO:0016810 hydrolase activity, acting on carbon-nitrogen (but not peptide) bonds;	K12348	ASAH1; acid ceramidase [EC:3.5.1.23]	gga01100 Metabolic pathways - Gallus gallus (chicken); gga04142 Lysosome - Gallus gallus (chicken); gga00600 Sphingolipid metabolism - Gallus gallus (chicken);	IPR029130; IPR029132;	Acid ceramidase, N-terminal; Choloylglycine hydrolase/NAAA C-terminal;
F1NW85	60 kDa lysophospholipase	1.313	Up	0.0487	ASPG	65.275	cytoplasm	GO:1901606 alpha-amino acid catabolic process; GO:0009066 aspartate family amino acid metabolic process; GO:0044699 single-organism process; GO:0044237 cellular metabolic process; GO:0071704 organic substance metabolic process; GO:0008152 metabolic process; GO:0006520 cellular amino acid metabolic process; GO:0032787 monocarboxylic acid metabolic process; GO:0044248 cellular catabolic process; GO…		GO:0003824 catalytic activity; GO:0005488 binding; GO:0005515 protein binding; GO:0016787 hydrolase activity; GO:0016811 hydrolase activity, acting on carbon-nitrogen (but not peptide) bonds, in linear amides; GO:0004067 asparaginase activity; GO:0016810 hydrolase activity, acting on carbon-nitrogen (but not peptide) bonds;	K13278			IPR027474; IPR027473; IPR020683;	L-asparaginase, N-terminal; L-asparaginase, C-terminal domain; Ankyrin repeat-containing domain;
F1P2A1	Copper transport protein ATOX1	0.794	Down	0.00673	ATOX1	7.984	extracellular	GO:0046907 intracellular transport; GO:0065008 regulation of biological quality; GO:0055076 transition metal ion homeostasis; GO:0030001 metal ion transport; GO:0030003 cellular cation homeostasis; GO:0044699 single-organism process; GO:0050896 response to stimulus; GO:0055082 cellular chemical homeostasis; GO:0051234 establishment of localization; GO:0000041 transition metal ion transport; GO:00…	GO:0044424 intracellular part; GO:0005623 cell; GO:0044464 cell part; GO:0005622 intracellular; GO:0005737 cytoplasm;	GO:0046914 transition metal ion binding; GO:0005488 binding; GO:0043167 ion binding; GO:0043169 cation binding; GO:0046872 metal ion binding; GO:0016530 metallochaperone activity; GO:0005515 protein binding; GO:0005507 copper ion binding; GO:0032767 copper-dependent protein binding; GO:0016531 copper chaperone activity;	K07213			IPR006121;	Heavy metal-associated domain, HMA;
P24798	Sodium/potassium-transporting ATPase subunit alpha-3	1.35	Up	0.00198	ATP1A3	111.28	plasma membrane	GO:0006810 transport; GO:0006813 potassium ion transport; GO:0055085 transmembrane transport; GO:0034220 ion transmembrane transport; GO:0006812 cation transport; GO:0006811 ion transport; GO:0030001 metal ion transport; GO:0090662 ATP hydrolysis coupled transmembrane transport; GO:0051179 localization; GO:0015672 monovalent inorganic cation transport; GO:0006814 sodium ion transport; GO:0010248 …	GO:0043229 intracellular organelle; GO:0016020 membrane; GO:0005783 endoplasmic reticulum; GO:0071944 cell periphery; GO:0005737 cytoplasm; GO:0031224 intrinsic component of membrane; GO:0012505 endomembrane system; GO:0044424 intracellular part; GO:0005623 cell; GO:0016021 integral component of membrane; GO:0005886 plasma membrane; GO:0045202 synapse; GO:0043231 intracellular membrane-bounded or…	GO:0042625 ATPase coupled ion transmembrane transporter activity; GO:1901265 nucleoside phosphate binding; GO:0008556 potassium-transporting ATPase activity; GO:0015399 primary active transmembrane transporter activity; GO:0005391 sodium:potassium-exchanging ATPase activity; GO:0022892 substrate-specific transporter activity; GO:0016817 hydrolase activity, acting on acid anhydrides; GO:0015077 mo…	K01539	ATP1A; sodium/potassium-transporting ATPase subunit alpha [EC:3.6.3.9]	gga04260 Cardiac muscle contraction - Gallus gallus (chicken); gga04261 Adrenergic signaling in cardiomyocytes - Gallus gallus (chicken);	IPR004014; IPR023298; IPR008250; IPR023299; IPR023214; IPR006068;	Cation-transporting P-type ATPase, N-terminal; P-type ATPase, transmembrane domain; P-type ATPase, A domain; P-type ATPase, cytoplasmic domain N; HAD-like domain; Cation-transporting P-type ATPase, C-terminal;
Q03669	Sarcoplasmic/endoplasmic reticulum calcium ATPase 2	1.29	Up	0.00139	ATP2A2	114.69	plasma membrane	GO:0070588 calcium ion transmembrane transport; GO:0072511 divalent inorganic cation transport; GO:0098655 cation transmembrane transport; GO:0034220 ion transmembrane transport; GO:0098660 inorganic ion transmembrane transport; GO:0090662 ATP hydrolysis coupled transmembrane transport; GO:0030001 metal ion transport; GO:0050896 response to stimulus; GO:0051234 establishment of localization; GO:0…	GO:0043229 intracellular organelle; GO:0016020 membrane; GO:0042175 nuclear outer membrane-endoplasmic reticulum membrane network; GO:0005783 endoplasmic reticulum; GO:0098588 bounding membrane of organelle; GO:0031090 organelle membrane; GO:0044446 intracellular organelle part; GO:0005737 cytoplasm; GO:0016529 sarcoplasmic reticulum; GO:0031224 intrinsic component of membrane; GO:0012505 endomem…	GO:0042625 ATPase coupled ion transmembrane transporter activity; GO:1901265 nucleoside phosphate binding; GO:0015399 primary active transmembrane transporter activity; GO:0022892 substrate-specific transporter activity; GO:0016817 hydrolase activity, acting on acid anhydrides; GO:0016787 hydrolase activity; GO:0022891 substrate-specific transmembrane transporter activity; GO:0016887 ATPase activ…	K05853	ATP2A; Ca2+ transporting ATPase, sarcoplasmic/endoplasmic reticulum [EC:3.6.3.8]	gga04020 Calcium signaling pathway - Gallus gallus (chicken);	IPR023298; IPR004014; IPR023299; IPR008250; IPR023214; IPR006068;	P-type ATPase, transmembrane domain; Cation-transporting P-type ATPase, N-terminal; P-type ATPase, cytoplasmic domain N; P-type ATPase, A domain; HAD-like domain; Cation-transporting P-type ATPase, C-terminal;
P02701	Avidin	1.25	Up	0.0379	AVD	16.768	extracellular	GO:0006950 response to stress; GO:0042742 defense response to bacterium; GO:0019730 antimicrobial humoral response; GO:0098542 defense response to other organism; GO:0002376 immune system process; GO:0006959 humoral immune response; GO:0043207 response to external biotic stimulus; GO:0050896 response to stimulus; GO:0051707 response to other organism; GO:0051704 multi-organism process; GO:0009607…	GO:0005576 extracellular region;	GO:0097159 organic cyclic compound binding; GO:1901363 heterocyclic compound binding; GO:0019842 vitamin binding; GO:0031406 carboxylic acid binding; GO:0009374 biotin binding; GO:0005488 binding; GO:0043167 ion binding; GO:0043177 organic acid binding; GO:0043168 anion binding; GO:0033218 amide binding; GO:0033293 monocarboxylic acid binding; GO:1901681 sulfur compound binding; GO:0036094 small …
F1P0H8	Cell death regulator Aven	0.773	Down	0.00515	Aven	38.652	nucleus	GO:0050794 regulation of cellular process; GO:0010941 regulation of cell death; GO:0050789 regulation of biological process; GO:0043069 negative regulation of programmed cell death; GO:0043066 negative regulation of apoptotic process; GO:0043067 regulation of programmed cell death; GO:0048523 negative regulation of cellular process; GO:0048519 negative regulation of biological process; GO:0060548…	GO:0016020 membrane; GO:0005623 cell; GO:0005622 intracellular; GO:0044464 cell part;
E1BXI0	Gamma-butyrobetaine dioxygenase	0.751	Down	0.00415	Bbox1	49.425	mitochondria	GO:0055114 oxidation-reduction process; GO:0044699 single-organism process; GO:0097164 ammonium ion metabolic process; GO:0006807 nitrogen compound metabolic process; GO:0006578 amino-acid betaine biosynthetic process; GO:0009058 biosynthetic process; GO:0045329 carnitine biosynthetic process; GO:1901566 organonitrogen compound biosynthetic process; GO:0044237 cellular metabolic process; GO:00065…	GO:0043229 intracellular organelle; GO:0044421 extracellular region part; GO:0005737 cytoplasm; GO:0031982 vesicle; GO:0044424 intracellular part; GO:0005623 cell; GO:0005576 extracellular region; GO:0005739 mitochondrion; GO:0043226 organelle; GO:0070062 extracellular exosome; GO:0043231 intracellular membrane-bounded organelle; GO:0005622 intracellular; GO:0044464 cell part; GO:1903561 extracel…	GO:0005506 iron ion binding; GO:0042802 identical protein binding; GO:0046914 transition metal ion binding; GO:0003824 catalytic activity; GO:0051213 dioxygenase activity; GO:0005488 binding; GO:0043167 ion binding; GO:0016705 oxidoreductase activity, acting on paired donors, with incorporation or reduction of molecular oxygen; GO:0046872 metal ion binding; GO:0043169 cation binding; GO:0005515 p…	K00471	E1.14.11.1; gamma-butyrobetaine dioxygenase [EC:1.14.11.1]	gga00310 Lysine degradation - Gallus gallus (chicken);	IPR010376; IPR003819;	Domain of unknown function DUF971; TauD/TfdA-like domain;
Q9I8I2	Bcl-2-related ovarian killer protein	0.794	Down	0.00823	BOK	23.619	peroxisome	GO:0050794 regulation of cellular process; GO:0010941 regulation of cell death; GO:0050789 regulation of biological process; GO:0008219 cell death; GO:0006915 apoptotic process; GO:0043067 regulation of programmed cell death; GO:0044763 single-organism cellular process; GO:0044699 single-organism process; GO:0012501 programmed cell death; GO:0009987 cellular process; GO:0042981 regulation of apop…	GO:0031224 intrinsic component of membrane; GO:0016020 membrane; GO:0016021 integral component of membrane; GO:0044425 membrane part;		K02561
A0A1D5PYU9	Valacyclovir hydrolase	0.807	Down	0.0491	BPHL	31.828	mitochondria				K18399			IPR029058; IPR000073;	Alpha/Beta hydrolase fold; Alpha/beta hydrolase fold-1;
F1NSS7	Ribosome biogenesis protein BRX1 homolog	0.79	Down	0.000334	BRIX1	40.342	nucleus	GO:0044085 cellular component biogenesis; GO:0016043 cellular component organization; GO:0034622 cellular macromolecular complex assembly; GO:0022613 ribonucleoprotein complex biogenesis; GO:0022618 ribonucleoprotein complex assembly; GO:0042254 ribosome biogenesis; GO:0042273 ribosomal large subunit biogenesis; GO:0042255 ribosome assembly; GO:0043933 macromolecular complex subunit organization;…	GO:0043229 intracellular organelle; GO:0043232 intracellular non-membrane-bounded organelle; GO:0044446 intracellular organelle part; GO:0031981 nuclear lumen; GO:0044424 intracellular part; GO:0005730 nucleolus; GO:0005623 cell; GO:0044422 organelle part; GO:0043228 non-membrane-bounded organelle; GO:0043231 intracellular membrane-bounded organelle; GO:0043226 organelle; GO:0031974 membrane-encl…	GO:0097159 organic cyclic compound binding; GO:1901363 heterocyclic compound binding; GO:0003723 RNA binding; GO:0005488 binding; GO:0003676 nucleic acid binding;	K14820			IPR007109; IPR004154;	Brix domain; Anticodon-binding;
A0A1D5PZ48	C2 domain-containing protein 2	1.598	Up	0.00189	C2CD2	65.901	cytoplasm,nucleus			GO:0005515 protein binding; GO:0005488 binding;				IPR000008;	C2 domain;
F1N986	"Carbonic anhydrase 5B, mitochondrial"	0.704	Down	0.00147	CA5B	36.23	mitochondria	GO:0008152 metabolic process; GO:0006730 one-carbon metabolic process; GO:0044710 single-organism metabolic process; GO:0044281 small molecule metabolic process; GO:0044763 single-organism cellular process; GO:0044699 single-organism process; GO:0009987 cellular process; GO:0044237 cellular metabolic process;	GO:0043226 organelle; GO:0043231 intracellular membrane-bounded organelle; GO:0043229 intracellular organelle; GO:0044464 cell part; GO:0005622 intracellular; GO:0005737 cytoplasm; GO:0044424 intracellular part; GO:0043227 membrane-bounded organelle; GO:0005623 cell; GO:0005739 mitochondrion; GO:0044444 cytoplasmic part;	GO:0046914 transition metal ion binding; GO:0003824 catalytic activity; GO:0005488 binding; GO:0043167 ion binding; GO:0043169 cation binding; GO:0046872 metal ion binding; GO:0016829 lyase activity; GO:0016836 hydro-lyase activity; GO:0008270 zinc ion binding; GO:0004089 carbonate dehydratase activity; GO:0016835 carbon-oxygen lyase activity;	K01672	CA; carbonic anhydrase [EC:4.2.1.1]	gga00910 Nitrogen metabolism - Gallus gallus (chicken);	IPR001148;	Alpha carbonic anhydrase;
A0A1L1S077	Carbonic anhydrase 9	1.708	Up	0.000237	Ca9	29.603	mitochondria	GO:0008152 metabolic process; GO:0006730 one-carbon metabolic process; GO:0044710 single-organism metabolic process; GO:0044281 small molecule metabolic process; GO:0044763 single-organism cellular process; GO:0044699 single-organism process; GO:0009987 cellular process; GO:0044237 cellular metabolic process;		GO:0046914 transition metal ion binding; GO:0003824 catalytic activity; GO:0005488 binding; GO:0043167 ion binding; GO:0016829 lyase activity; GO:0046872 metal ion binding; GO:0043169 cation binding; GO:0016836 hydro-lyase activity; GO:0008270 zinc ion binding; GO:0004089 carbonate dehydratase activity; GO:0016835 carbon-oxygen lyase activity;	K01672	CA; carbonic anhydrase [EC:4.2.1.1]	gga00910 Nitrogen metabolism - Gallus gallus (chicken);	IPR001148;	Alpha carbonic anhydrase;
E1BST5	Voltage-dependent calcium channel subunit alpha-2/delta-1	0.738	Down	0.00343	CACNA2D1	122.69	extracellular	GO:0030048 actin filament-based movement; GO:0044700 single organism signaling; GO:0070252 actin-mediated cell contraction; GO:0003012 muscle system process; GO:0065008 regulation of biological quality; GO:0086069 bundle of His cell to Purkinje myocyte communication; GO:0044699 single-organism process; GO:0051234 establishment of localization; GO:0061337 cardiac conduction; GO:0007154 cell commun…	GO:0016020 membrane; GO:0005783 endoplasmic reticulum; GO:0044421 extracellular region part; GO:0071944 cell periphery; GO:0005737 cytoplasm; GO:0031982 vesicle; GO:0032991 macromolecular complex; GO:0031224 intrinsic component of membrane; GO:0044424 intracellular part; GO:0016528 sarcoplasm; GO:0005623 cell; GO:0070062 extracellular exosome; GO:0030315 T-tubule; GO:0005622 intracellular; GO:004…	GO:0005245 voltage-gated calcium channel activity; GO:0015075 ion transmembrane transporter activity; GO:0022803 passive transmembrane transporter activity; GO:0022892 substrate-specific transporter activity; GO:0015267 channel activity; GO:0022891 substrate-specific transmembrane transporter activity; GO:0005244 voltage-gated ion channel activity; GO:0046873 metal ion transmembrane transporter a…	K04858	CACNA2D1; voltage-dependent calcium channel alpha-2/delta-1	gga04260 Cardiac muscle contraction - Gallus gallus (chicken); gga04010 MAPK signaling pathway - Gallus gallus (chicken); gga04261 Adrenergic signaling in cardiomyocytes - Gallus gallus (chicken);	IPR013680; IPR013608; IPR002035;	Voltage-dependent calcium channel, alpha-2/delta subunit, conserved region; VWA N-terminal; von Willebrand factor, type A;
A0A1L1RV59	Cell adhesion molecule 1	0.775	Down	0.00928	Cadm1	32.707	mitochondria			GO:0005515 protein binding; GO:0005488 binding;	K06781	CADM1; cell adhesion molecule 1	gga04514 Cell adhesion molecules (CAMs) - Gallus gallus (chicken);	IPR003598; IPR007110; IPR003585; IPR013783; IPR013162; IPR003599;	Immunoglobulin subtype 2; Immunoglobulin-like domain; Neurexin/syndecan/glycophorin C; Immunoglobulin-like fold; CD80-like, immunoglobulin C2-set; Immunoglobulin subtype;
E1BRX6	Calcium-binding and coiled-coil domain-containing protein 2	0.788	Down	0.0216	CALCOCO2	54.629	cytoplasm	GO:0050794 regulation of cellular process; GO:0031331 positive regulation of cellular catabolic process; GO:0098542 defense response to other organism; GO:0043207 response to external biotic stimulus; GO:0050896 response to stimulus; GO:0006914 autophagy; GO:0051707 response to other organism; GO:0044237 cellular metabolic process; GO:0045087 innate immune response; GO:1901096 regulation of autop…	GO:0016020 membrane; GO:0043229 intracellular organelle; GO:0005737 cytoplasm; GO:0044424 intracellular part; GO:0005829 cytosol; GO:0005623 cell; GO:0005776 autophagosome; GO:0043226 organelle; GO:0043231 intracellular membrane-bounded organelle; GO:0005622 intracellular; GO:0044464 cell part; GO:0005773 vacuole; GO:0048471 perinuclear region of cytoplasm; GO:0043227 membrane-bounded organelle; …	GO:0005515 protein binding; GO:0042802 identical protein binding; GO:0042803 protein homodimerization activity; GO:0005488 binding; GO:0046983 protein dimerization activity;	K21348	CALCOCO2; calcium-binding and coiled-coil domain-containing protein 2	gga04137 Mitophagy - animal - Gallus gallus (chicken);	IPR012852;	Calcium binding and coiled-coil domain-like;
A0A1L1RKY9	Caldesmon	0.572	Down	0.00112	CALD1	58.863	nucleus	GO:0003012 muscle system process; GO:0006936 muscle contraction; GO:0003008 system process; GO:0032501 multicellular organismal process;		GO:0003779 actin binding; GO:0005515 protein binding; GO:0008092 cytoskeletal protein binding; GO:0017022 myosin binding; GO:0005516 calmodulin binding; GO:0005488 binding;	K12327	CALD1; caldesmon	gga04270 Vascular smooth muscle contraction - Gallus gallus (chicken);
P12957	Caldesmon	0.564	Down	0.000446	CALD1	88.746	nucleus	GO:0032780 negative regulation of ATPase activity; GO:0003012 muscle system process; GO:0006936 muscle contraction; GO:0003008 system process; GO:0051336 regulation of hydrolase activity; GO:0043462 regulation of ATPase activity; GO:0050790 regulation of catalytic activity; GO:0065009 regulation of molecular function; GO:1903610 regulation of calcium-dependent ATPase activity; GO:1903611 negative…	GO:0043229 intracellular organelle; GO:0043232 intracellular non-membrane-bounded organelle; GO:0030016 myofibril; GO:0005737 cytoplasm; GO:0099512 supramolecular fiber; GO:0044424 intracellular part; GO:0099080 supramolecular complex; GO:0005623 cell; GO:0099081 supramolecular polymer; GO:0043228 non-membrane-bounded organelle; GO:0043226 organelle; GO:0005856 cytoskeleton; GO:0005622 intracellu…	GO:0045159 myosin II binding; GO:0008092 cytoskeletal protein binding; GO:0005488 binding; GO:0003779 actin binding; GO:0005515 protein binding; GO:0044548 S100 protein binding; GO:0017022 myosin binding; GO:0005516 calmodulin binding;	K12327	CALD1; caldesmon	gga04270 Vascular smooth muscle contraction - Gallus gallus (chicken);
E1BZ86	Calcium/calmodulin-dependent protein kinase type II subunit gamma	1.374	Up	0.00216	Camk2g	53.722	cytoplasm	GO:0050794 regulation of cellular process; GO:0044700 single organism signaling; GO:0016310 phosphorylation; GO:0044707 single-multicellular organism process; GO:0018209 peptidyl-serine modification; GO:0018210 peptidyl-threonine modification; GO:0048869 cellular developmental process; GO:0044267 cellular protein metabolic process; GO:0044699 single-organism process; GO:0050896 response to stimul…	GO:0042995 cell projection; GO:0044464 cell part; GO:0005622 intracellular; GO:0005737 cytoplasm; GO:0043005 neuron projection; GO:0044424 intracellular part; GO:0005623 cell; GO:0097458 neuron part;	GO:0005524 ATP binding; GO:1901265 nucleoside phosphate binding; GO:0016773 phosphotransferase activity, alcohol group as acceptor; GO:0001882 nucleoside binding; GO:0043167 ion binding; GO:0005515 protein binding; GO:0004683 calmodulin-dependent protein kinase activity; GO:0004672 protein kinase activity; GO:0000166 nucleotide binding; GO:0005516 calmodulin binding; GO:0097159 organic cyclic com…	K04515	CAMK2; calcium/calmodulin-dependent protein kinase (CaM kinase) II [EC:2.7.11.17]	gga04114 Oocyte meiosis - Gallus gallus (chicken); gga04020 Calcium signaling pathway - Gallus gallus (chicken); gga04012 ErbB signaling pathway - Gallus gallus (chicken); gga04217 Necroptosis - Gallus gallus (chicken); gga04310 Wnt signaling pathway - Gallus gallus (chicken); gga04916 Melanogenesis - Gallus gallus (chicken); gga04261 Adrenergic signaling in cardiomyocytes - Gallus gallus (chicke…	IPR000719; IPR013543; IPR032710; IPR011009;	Protein kinase domain; Calcium/calmodulin-dependent protein kinase II, association-domain; NTF2-like domain; Protein kinase-like domain;
A0A1D5PQL8	Calcium-regulated heat stable protein 1	1.285	Up	0.000688	Carhsp1	16.484	nucleus	GO:0050794 regulation of cellular process; GO:0010468 regulation of gene expression; GO:0006355 regulation of transcription, DNA-templated; GO:0031326 regulation of cellular biosynthetic process; GO:0080090 regulation of primary metabolic process; GO:0060255 regulation of macromolecule metabolic process; GO:0019219 regulation of nucleobase-containing compound metabolic process; GO:0010556 regulat…		GO:0097159 organic cyclic compound binding; GO:1901363 heterocyclic compound binding; GO:0003677 DNA binding; GO:0005488 binding; GO:0003676 nucleic acid binding;				IPR011129; IPR012340; IPR002059;	Cold shock domain; Nucleic acid-binding, OB-fold; Cold-shock protein, DNA-binding;
Q5ZKQ5	Protein CASC4	0.756	Down	0.0169	CASC4	42.497	extracellular		GO:0031224 intrinsic component of membrane; GO:0016020 membrane; GO:0016021 integral component of membrane; GO:0044425 membrane part;
O93417	Caspase-3	0.808	Down	0.00908	CASP3	31.675	cytoplasm	GO:0044700 single organism signaling; GO:0002694 regulation of leukocyte activation; GO:0050672 negative regulation of lymphocyte proliferation; GO:0065008 regulation of biological quality; GO:0010941 regulation of cell death; GO:0032944 regulation of mononuclear cell proliferation; GO:0070997 neuron death; GO:0007166 cell surface receptor signaling pathway; GO:0002262 myeloid cell homeostasis; G…	GO:0043226 organelle; GO:0043231 intracellular membrane-bounded organelle; GO:0043229 intracellular organelle; GO:0005634 nucleus; GO:0044464 cell part; GO:0005622 intracellular; GO:0005737 cytoplasm; GO:0044424 intracellular part; GO:0043227 membrane-bounded organelle; GO:0005623 cell; GO:0005829 cytosol; GO:0044444 cytoplasmic part;	GO:0030291 protein serine/threonine kinase inhibitor activity; GO:0008233 peptidase activity; GO:0016538 cyclin-dependent protein serine/threonine kinase regulator activity; GO:0004860 protein kinase inhibitor activity; GO:0016787 hydrolase activity; GO:0008234 cysteine-type peptidase activity; GO:0019887 protein kinase regulator activity; GO:0019207 kinase regulator activity; GO:0004857 enzyme i…	K02187	CASP3; caspase 3 [EC:3.4.22.56]	gga04210 Apoptosis - Gallus gallus (chicken); gga04010 MAPK signaling pathway - Gallus gallus (chicken); gga04115 p53 signaling pathway - Gallus gallus (chicken); gga04933 AGE-RAGE signaling pathway in diabetic complications - Gallus gallus (chicken); gga05168 Herpes simplex infection - Gallus gallus (chicken);	IPR015917; IPR029030; IPR001309; IPR002138;	Peptidase C14A, caspase catalytic domain; Caspase-like domain; Peptidase C14, p20 domain; Peptidase C14, caspase non-catalytic subunit p10;
F1NL77	E3 ubiquitin-protein ligase CBL-B	1.531	Up	0.0459	CBLB	104.29	nucleus	GO:0044700 single organism signaling; GO:0009968 negative regulation of signal transduction; GO:0007166 cell surface receptor signaling pathway; GO:1901185 negative regulation of ERBB signaling pathway; GO:0023051 regulation of signaling; GO:0044699 single-organism process; GO:0044237 cellular metabolic process; GO:0010469 regulation of receptor activity; GO:0031400 negative regulation of protein…	GO:0043229 intracellular organelle; GO:0016020 membrane; GO:0098857 membrane microdomain; GO:0071944 cell periphery; GO:0044446 intracellular organelle part; GO:0005737 cytoplasm; GO:0031981 nuclear lumen; GO:0044424 intracellular part; GO:0005829 cytosol; GO:0005623 cell; GO:0044422 organelle part; GO:0005886 plasma membrane; GO:0031974 membrane-enclosed lumen; GO:0043231 intracellular membrane-…	GO:1990782 protein tyrosine kinase binding; GO:0019787 ubiquitin-like protein transferase activity; GO:0005102 receptor binding; GO:0019901 protein kinase binding; GO:0043167 ion binding; GO:0045309 protein phosphorylated amino acid binding; GO:0005515 protein binding; GO:0061659 ubiquitin-like protein ligase activity; GO:0019900 kinase binding; GO:0008270 zinc ion binding; GO:0004871 signal tran…	K04707	CBL; E3 ubiquitin-protein ligase CBL [EC:2.3.2.27]	gga04120 Ubiquitin mediated proteolysis - Gallus gallus (chicken); gga04910 Insulin signaling pathway - Gallus gallus (chicken); gga04012 ErbB signaling pathway - Gallus gallus (chicken); gga04144 Endocytosis - Gallus gallus (chicken);	IPR024159; IPR001841; IPR011992; IPR014742; IPR015940; IPR000980; IPR013083; IPR014741; IPR003153; IPR009060;	Adaptor protein Cbl, PTB domain; Zinc finger, RING-type; EF-hand domain pair; Adaptor protein Cbl, SH2-like domain; Ubiquitin-associated domain; SH2 domain; Zinc finger, RING/FYVE/PHD-type; Adaptor protein Cbl, EF hand-like; Adaptor protein Cbl, N-terminal helical; UBA-like;
E1BYG4	Cystathionine beta-synthase	0.764	Down	0.0445	CBS	61.78	plasma membrane	GO:0006801 superoxide metabolic process; GO:0032872 regulation of stress-activated MAPK cascade; GO:0065008 regulation of biological quality; GO:0000097 sulfur amino acid biosynthetic process; GO:0007420 brain development; GO:0043506 regulation of JUN kinase activity; GO:0044237 cellular metabolic process; GO:0044272 sulfur compound biosynthetic process; GO:0009605 response to external stimulus; …	GO:0044424 intracellular part; GO:0005623 cell; GO:0044464 cell part; GO:0005622 intracellular; GO:0005737 cytoplasm;	GO:0097159 organic cyclic compound binding; GO:1901363 heterocyclic compound binding; GO:0020037 heme binding; GO:0003824 catalytic activity; GO:0005488 binding; GO:0043167 ion binding; GO:0016829 lyase activity; GO:0016836 hydro-lyase activity; GO:0043168 anion binding; GO:0004122 cystathionine beta-synthase activity; GO:0046906 tetrapyrrole binding; GO:0048037 cofactor binding; GO:0016835 carbo…	K01697	CBS; cystathionine beta-synthase [EC:4.2.1.22]	gga00260 Glycine, serine and threonine metabolism - Gallus gallus (chicken); gga01230 Biosynthesis of amino acids - Gallus gallus (chicken); gga00270 Cysteine and methionine metabolism - Gallus gallus (chicken); gga01100 Metabolic pathways - Gallus gallus (chicken);	IPR001926; IPR000644;	Tryptophan synthase beta subunit-like PLP-dependent enzyme; CBS domain;
E1BS45	Coiled-coil domain-containing protein 126	1.371	Up	0.0146	CCDC126	15.495	extracellular	GO:0006486 protein glycosylation; GO:0043413 macromolecule glycosylation; GO:0009101 glycoprotein biosynthetic process; GO:0044763 single-organism cellular process; GO:0044267 cellular protein metabolic process; GO:0009100 glycoprotein metabolic process; GO:0044699 single-organism process; GO:0009058 biosynthetic process; GO:0044238 primary metabolic process; GO:0044237 cellular metabolic process…	GO:0043229 intracellular organelle; GO:0016020 membrane; GO:0005737 cytoplasm; GO:0031224 intrinsic component of membrane; GO:0012505 endomembrane system; GO:0044424 intracellular part; GO:0005623 cell; GO:0016021 integral component of membrane; GO:0043231 intracellular membrane-bounded organelle; GO:0043226 organelle; GO:0005622 intracellular; GO:0044464 cell part; GO:0044425 membrane part; GO:0…	GO:0008375 acetylglucosaminyltransferase activity; GO:0030144 alpha-1,6-mannosylglycoprotein 6-beta-N-acetylglucosaminyltransferase activity; GO:0016758 transferase activity, transferring hexosyl groups; GO:0003824 catalytic activity; GO:0008194 UDP-glycosyltransferase activity; GO:0016757 transferase activity, transferring glycosyl groups; GO:0016740 transferase activity;				IPR027833;	Domain of unknown function DUF4525;
E1BVM7	Coiled-coil domain-containing protein 134	1.239	Up	0.000438	ccdc134	26.549	endoplasmic reticulum		GO:0016020 membrane;
A0A1D5PZ11	Coiled-coil domain-containing protein 61	0.737	Down	0.000949	CCDC61	44.322	nucleus				K16755
Q4KS30	C-C motif chemokine 4	1.513	Up	0.0015	CCL4	9.9245	extracellular	GO:0044707 single-multicellular organism process; GO:0016477 cell migration; GO:0045321 leukocyte activation; GO:0051674 localization of cell; GO:0044699 single-organism process; GO:0060326 cell chemotaxis; GO:0050896 response to stimulus; GO:0009605 response to external stimulus; GO:0007275 multicellular organism development; GO:0009987 cellular process; GO:0070887 cellular response to chemical …	GO:0005576 extracellular region;	GO:0005125 cytokine activity; GO:0005102 receptor binding; GO:0005488 binding; GO:0042379 chemokine receptor binding; GO:0005126 cytokine receptor binding; GO:0005515 protein binding; GO:0001664 G-protein coupled receptor binding; GO:0008009 chemokine activity;	K12964	CCL4; C-C motif chemokine 4	gga05132 Salmonella infection - Gallus gallus (chicken); gga04623 Cytosolic DNA-sensing pathway - Gallus gallus (chicken); gga04060 Cytokine-cytokine receptor interaction - Gallus gallus (chicken); gga04620 Toll-like receptor signaling pathway - Gallus gallus (chicken);	IPR001811;	Chemokine interleukin-8-like domain;
Q8QG57	C-C motif chemokine 5	2.389	Up	0.00315	CCL5	10.154	extracellular	GO:0044085 cellular component biogenesis; GO:0044700 single organism signaling; GO:0002694 regulation of leukocyte activation; GO:0010941 regulation of cell death; GO:0050796 regulation of insulin secretion; GO:0009891 positive regulation of biosynthetic process; GO:0070555 response to interleukin-1; GO:0044237 cellular metabolic process; GO:0009607 response to biotic stimulus; GO:0008152 metabol…	GO:0005615 extracellular space; GO:0044421 extracellular region part; GO:0044464 cell part; GO:0005622 intracellular; GO:0005737 cytoplasm; GO:0044424 intracellular part; GO:0005623 cell; GO:0005576 extracellular region;	GO:0016773 phosphotransferase activity, alcohol group as acceptor; GO:0043621 protein self-association; GO:0005102 receptor binding; GO:0046983 protein dimerization activity; GO:0016787 hydrolase activity; GO:0005515 protein binding; GO:0019207 kinase regulator activity; GO:0004672 protein kinase activity; GO:0016004 phospholipase activator activity; GO:0098772 molecular function regulator; GO:00…	K12499	CCL5; C-C motif chemokine 5	gga04623 Cytosolic DNA-sensing pathway - Gallus gallus (chicken); gga04621 NOD-like receptor signaling pathway - Gallus gallus (chicken); gga05168 Herpes simplex infection - Gallus gallus (chicken); gga04060 Cytokine-cytokine receptor interaction - Gallus gallus (chicken); gga04620 Toll-like receptor signaling pathway - Gallus gallus (chicken); gga05164 Influenza A - Gallus gallus (chicken);	IPR001811;	Chemokine interleukin-8-like domain;
P55169	G1/S-specific cyclin-D1	1.265	Up	0.0395	CCND1	33.264	nucleus,cytoplasm	GO:0051301 cell division; GO:0006974 cellular response to DNA damage stimulus; GO:0000082 G1/S transition of mitotic cell cycle; GO:0044772 mitotic cell cycle phase transition; GO:0031571 mitotic G1 DNA damage checkpoint signaling; GO:0051726 regulation of cell cycle; GO:0000122 negative regulation of transcription by RNA polymerase II; GO:0045737 positive regulation of cyclin-dependent protein s…	GO:0043229 intracellular organelle; GO:0044446 intracellular organelle part; GO:0031981 nuclear lumen; GO:0044424 intracellular part; GO:0005623 cell; GO:0044422 organelle part; GO:0043226 organelle; GO:0043231 intracellular membrane-bounded organelle; GO:0031974 membrane-enclosed lumen; GO:0005654 nucleoplasm; GO:0005634 nucleus; GO:0070013 intracellular organelle lumen; GO:0044464 cell part; GO…	GO:0016538 cyclin-dependent protein serine/threonine kinase regulator activity; GO:0003714 transcription corepressor activity	K21626	CCND1	gga04068 FoxO signaling pathway; gga04110 Cell cycle; gga04115 p53 signaling pathway; gga04218 Cellular senescence; gga04310 Wnt signaling pathway; gga04340 Hedgehog signaling pathway; gga04371 Apelin signaling pathway; gga04510 Focal adhesion; gga04530 Tight junction	IPR015451	G1/S-specific cyclin-D1
A0A1D5NVG7	Cyclin-T1	1.24	Up	0.00551	CCNT1	21.364	cytoplasm,nucleus	GO:0018130 heterocycle biosynthetic process; GO:0006725 cellular aromatic compound metabolic process; GO:0097659 nucleic acid-templated transcription; GO:0034654 nucleobase-containing compound biosynthetic process; GO:1901360 organic cyclic compound metabolic process; GO:0006807 nitrogen compound metabolic process; GO:0032774 RNA biosynthetic process; GO:0009058 biosynthetic process; GO:0044238 p…			K15188			IPR013763; IPR006671;	Cyclin-like; Cyclin, N-terminal;
F1P0V0	Cyclin-Y-like protein 1	0.728	Down	0.000104	ccnyl1	40.58	mitochondria	GO:0000003 reproduction; GO:0045859 regulation of protein kinase activity; GO:0050794 regulation of cellular process; GO:0051674 localization of cell; GO:0022414 reproductive process; GO:0060255 regulation of macromolecule metabolic process; GO:0031399 regulation of protein modification process; GO:0044699 single-organism process; GO:1904029 regulation of cyclin-dependent protein kinase activity;…	GO:0016020 membrane; GO:0005623 cell; GO:0044464 cell part; GO:0071944 cell periphery; GO:0005886 plasma membrane;	GO:0005515 protein binding; GO:0019900 kinase binding; GO:0005488 binding; GO:0019899 enzyme binding; GO:0019901 protein kinase binding;				IPR013763; IPR006671;	Cyclin-like; Cyclin, N-terminal;
Q5ZII8	CD151 antigen	0.621	Down	0.00461	CD151	28.636	plasma membrane	GO:0032943 mononuclear cell proliferation; GO:0050794 regulation of cellular process; GO:0044700 single organism signaling; GO:0051716 cellular response to stimulus; GO:0016477 cell migration; GO:0045321 leukocyte activation; GO:0051674 localization of cell; GO:0007166 cell surface receptor signaling pathway; GO:0044763 single-organism cellular process; GO:0044699 single-organism process; GO:0046…	GO:0016020 membrane; GO:0044421 extracellular region part; GO:0031226 intrinsic component of plasma membrane; GO:0071944 cell periphery; GO:0030054 cell junction; GO:0070161 anchoring junction; GO:0031224 intrinsic component of membrane; GO:0005887 integral component of plasma membrane; GO:0005623 cell; GO:0044420 extracellular matrix component; GO:0005576 extracellular region; GO:0016021 integra…	GO:0050839 cell adhesion molecule binding; GO:0005102 receptor binding; GO:0005488 binding; GO:0044877 macromolecular complex binding; GO:0005515 protein binding; GO:0005178 integrin binding; GO:0032403 protein complex binding;	K06537			IPR008952;	Tetraspanin, EC2 domain;
A0A1D5PBN1	CD44 antigen	1.518	Up	0.00672	CD44	43.191	plasma membrane	GO:0007155 cell adhesion; GO:0022610 biological adhesion;	GO:0031224 intrinsic component of membrane; GO:0016020 membrane; GO:0016021 integral component of membrane; GO:0044425 membrane part;	GO:0097367 carbohydrate derivative binding; GO:0005539 glycosaminoglycan binding; GO:0005488 binding; GO:0005540 hyaluronic acid binding;	K06256	CD44; CD44 antigen	gga04512 ECM-receptor interaction - Gallus gallus (chicken);	IPR016187; IPR000538; IPR016186;	C-type lectin fold; Link domain; C-type lectin-like/link domain;
A0A1D5PFW6	CD59 glycoprotein	1.475	Up	0.00636	CD59	13.27	extracellular	GO:0050794 regulation of cellular process; GO:0030449 regulation of complement activation; GO:2000257 regulation of protein activation cascade; GO:0060255 regulation of macromolecule metabolic process; GO:1903318 negative regulation of protein maturation; GO:0010955 negative regulation of protein processing; GO:0002698 negative regulation of immune effector process; GO:0002920 regulation of humor…			K04008			IPR016054;	Ly-6 antigen/uPA receptor-like;
E1BRC1	CD99 antigen-like protein 2	0.671	Down	0.00557	cd99l2	18.198	extracellular		GO:0016020 membrane; GO:0005925 focal adhesion; GO:0044425 membrane part; GO:0030054 cell junction; GO:0005912 adherens junction; GO:0070161 anchoring junction; GO:0031224 intrinsic component of membrane; GO:0030055 cell-substrate junction; GO:0016021 integral component of membrane; GO:0005924 cell-substrate adherens junction;		K06520	CD99; CD99 antigen	gga04514 Cell adhesion molecules (CAMs) - Gallus gallus (chicken);
E1BU01	Serine/threonine-protein kinase MRCK beta	0.801	Down	9.13e-05	CDC42BPB	194.88	nucleus	GO:0050794 regulation of cellular process; GO:0044700 single organism signaling; GO:0016310 phosphorylation; GO:0016477 cell migration; GO:0016043 cellular component organization; GO:0051674 localization of cell; GO:0044267 cellular protein metabolic process; GO:0044699 single-organism process; GO:0050896 response to stimulus; GO:0044237 cellular metabolic process; GO:0006796 phosphate-containing…	GO:0043229 intracellular organelle; GO:0044421 extracellular region part; GO:0043232 intracellular non-membrane-bounded organelle; GO:0044430 cytoskeletal part; GO:0044446 intracellular organelle part; GO:0031982 vesicle; GO:0044424 intracellular part; GO:0005623 cell; GO:0015629 actin cytoskeleton; GO:0005576 extracellular region; GO:0044422 organelle part; GO:0043228 non-membrane-bounded organe…	GO:0005524 ATP binding; GO:1901265 nucleoside phosphate binding; GO:0016773 phosphotransferase activity, alcohol group as acceptor; GO:0001882 nucleoside binding; GO:0043167 ion binding; GO:0004672 protein kinase activity; GO:0000166 nucleotide binding; GO:0097159 organic cyclic compound binding; GO:1901363 heterocyclic compound binding; GO:0032549 ribonucleoside binding; GO:0097367 carbohydrate …	K16307			IPR001180; IPR014930; IPR011009; IPR000961; IPR001849; IPR002219; IPR000719; IPR011993; IPR000095; IPR031597;	Citron homology (CNH) domain; Myotonic dystrophy protein kinase, coiled coil; Protein kinase-like domain; AGC-kinase, C-terminal; Pleckstrin homology domain; Protein kinase C-like, phorbol ester/diacylglycerol-binding domain; Protein kinase domain; PH domain-like; CRIB domain; KELK-motif containing domain;
E1BUR1	Cdc42 effector protein 4	1.617	Up	0.000165	Cdc42ep4	32.297	mitochondria	GO:0030833 regulation of actin filament polymerization; GO:0044700 single organism signaling; GO:0050794 regulation of cellular process; GO:0016043 cellular component organization; GO:0065008 regulation of biological quality; GO:0032273 positive regulation of protein polymerization; GO:0060491 regulation of cell projection assembly; GO:0032956 regulation of actin cytoskeleton organization; GO:004…	GO:0016020 membrane; GO:0043229 intracellular organelle; GO:0043232 intracellular non-membrane-bounded organelle; GO:0071944 cell periphery; GO:0030054 cell junction; GO:0005737 cytoplasm; GO:0070161 anchoring junction; GO:0044424 intracellular part; GO:0005913 cell-cell adherens junction; GO:0005911 cell-cell junction; GO:0005623 cell; GO:0015629 actin cytoskeleton; GO:0005886 plasma membrane; G…	GO:0031267 small GTPase binding; GO:0017048 Rho GTPase binding; GO:0003723 RNA binding; GO:0060589 nucleoside-triphosphatase regulator activity; GO:0030695 GTPase regulator activity; GO:0005515 protein binding; GO:0098772 molecular function regulator; GO:0017049 GTP-Rho binding; GO:1901363 heterocyclic compound binding; GO:0097159 organic cyclic compound binding; GO:0030234 enzyme regulator activ…				IPR000095;	CRIB domain;
A0A1D5NYI9	CUB domain-containing protein 1	2.069	Up	0.000124	CDCP1	92.285	plasma membrane		GO:0031224 intrinsic component of membrane; GO:0016020 membrane; GO:0016021 integral component of membrane; GO:0044425 membrane part;		K06732			IPR000859;	CUB domain;
O93319	Cadherin-11	0.681	Down	0.00127	CDH11	87.572	endoplasmic reticulum	GO:0016043 cellular component organization; GO:0071822 protein complex subunit organization; GO:0030199 collagen fibril organization; GO:0044763 single-organism cellular process; GO:0098609 cell-cell adhesion; GO:0044699 single-organism process; GO:0043933 macromolecular complex subunit organization; GO:0022610 biological adhesion; GO:0016337 single organismal cell-cell adhesion; GO:0043062 extra…	GO:0016020 membrane; GO:0044464 cell part; GO:0071944 cell periphery; GO:0044425 membrane part; GO:0030054 cell junction; GO:0031224 intrinsic component of membrane; GO:0005911 cell-cell junction; GO:0005623 cell; GO:0016021 integral component of membrane; GO:0005886 plasma membrane;	GO:0005488 binding; GO:0043167 ion binding; GO:0046983 protein dimerization activity; GO:0043169 cation binding; GO:0046872 metal ion binding; GO:0005515 protein binding; GO:0005509 calcium ion binding; GO:0008013 beta-catenin binding;	K06803			IPR015919; IPR027397; IPR000233; IPR002126;	Cadherin-like; Catenin binding domain; Cadherin, cytoplasmic domain; Cadherin;
E1BUG0	Cyclin-dependent kinase 12	1.235	Up	0.0381	CDK12	140.4	nucleus	GO:0070816 phosphorylation of RNA polymerase II C-terminal domain; GO:0097659 nucleic acid-templated transcription; GO:0009891 positive regulation of biosynthetic process; GO:0009058 biosynthetic process; GO:0006354 DNA-templated transcription, elongation; GO:0044237 cellular metabolic process; GO:0006796 phosphate-containing compound metabolic process; GO:2001141 regulation of RNA biosynthetic p…	GO:0043229 intracellular organelle; GO:0061695 transferase complex, transferring phosphorus-containing groups; GO:0043232 intracellular non-membrane-bounded organelle; GO:0044446 intracellular organelle part; GO:0032991 macromolecular complex; GO:0031981 nuclear lumen; GO:0000307 cyclin-dependent protein kinase holoenzyme complex; GO:0044424 intracellular part; GO:1990234 transferase complex; GO:…	GO:1901265 nucleoside phosphate binding; GO:0016773 phosphotransferase activity, alcohol group as acceptor; GO:0005515 protein binding; GO:0004693 cyclin-dependent protein serine/threonine kinase activity; GO:0004672 protein kinase activity; GO:0030332 cyclin binding; GO:0000975 regulatory region DNA binding; GO:0097159 organic cyclic compound binding; GO:1901363 heterocyclic compound binding; GO…	K08819			IPR000719; IPR011009;	Protein kinase domain; Protein kinase-like domain;
E1C3N0	Cyclin-dependent kinase 18	1.272	Up	0.00476	CDK18	55.873	mitochondria	GO:0016310 phosphorylation; GO:0044267 cellular protein metabolic process; GO:0044238 primary metabolic process; GO:0044237 cellular metabolic process; GO:0006796 phosphate-containing compound metabolic process; GO:0071704 organic substance metabolic process; GO:0008152 metabolic process; GO:0006468 protein phosphorylation; GO:0006793 phosphorus metabolic process; GO:0044260 cellular macromolecul…	GO:0043226 organelle; GO:0043231 intracellular membrane-bounded organelle; GO:0043229 intracellular organelle; GO:0005634 nucleus; GO:0044464 cell part; GO:0005622 intracellular; GO:0005737 cytoplasm; GO:0044424 intracellular part; GO:0043227 membrane-bounded organelle; GO:0005623 cell;	GO:0005524 ATP binding; GO:1901265 nucleoside phosphate binding; GO:0016773 phosphotransferase activity, alcohol group as acceptor; GO:0001882 nucleoside binding; GO:0043167 ion binding; GO:0004672 protein kinase activity; GO:0000166 nucleotide binding; GO:0097159 organic cyclic compound binding; GO:1901363 heterocyclic compound binding; GO:0032549 ribonucleoside binding; GO:0097367 carbohydrate …	K15596			IPR000719; IPR011009;	Protein kinase domain; Protein kinase-like domain;
R4GLE3	Cyclin-dependent kinase inhibitor 1	1.302	Up	0.0227	Cdkn1a	16.841	nucleus	GO:0044700 single organism signaling; GO:0002694 regulation of leukocyte activation; GO:1904031 positive regulation of cyclin-dependent protein kinase activity; GO:0010941 regulation of cell death; GO:1902807 negative regulation of cell cycle G1/S phase transition; GO:0032944 regulation of mononuclear cell proliferation; GO:0032270 positive regulation of cellular protein metabolic process; GO:190…	GO:0061695 transferase complex, transferring phosphorus-containing groups; GO:0005737 cytoplasm; GO:0032991 macromolecular complex; GO:0044424 intracellular part; GO:1902554 serine/threonine protein kinase complex; GO:0016604 nuclear body; GO:0005623 cell; GO:1902911 protein kinase complex; GO:0044422 organelle part; GO:0043228 non-membrane-bounded organelle; GO:0031974 membrane-enclosed lumen; G…	GO:0030291 protein serine/threonine kinase inhibitor activity; GO:0016538 cyclin-dependent protein serine/threonine kinase regulator activity; GO:0016773 phosphotransferase activity, alcohol group as acceptor; GO:0030295 protein kinase activator activity; GO:0031625 ubiquitin protein ligase binding; GO:0004860 protein kinase inhibitor activity; GO:0019912 cyclin-dependent protein kinase activatin…	K06625	CDKN1A; cyclin-dependent kinase inhibitor 1A	gga04110 Cell cycle - Gallus gallus (chicken); gga04115 p53 signaling pathway - Gallus gallus (chicken); gga04068 FoxO signaling pathway - Gallus gallus (chicken); gga04218 Cellular senescence - Gallus gallus (chicken); gga04012 ErbB signaling pathway - Gallus gallus (chicken);
Q05826	CCAAT/enhancer-binding protein beta	1.407	Up	0.000225	CEBPB	35.03	nucleus	GO:0044700 single organism signaling; GO:0002694 regulation of leukocyte activation; GO:0050672 negative regulation of lymphocyte proliferation; GO:0010941 regulation of cell death; GO:0048732 gland development; GO:0022414 reproductive process; GO:0098542 defense response to other organism; GO:0009891 positive regulation of biosynthetic process; GO:0043523 regulation of neuron apoptotic process; …	GO:0005737 cytoplasm; GO:0044424 intracellular part; GO:0005623 cell; GO:0044422 organelle part; GO:0044427 chromosomal part; GO:0043228 non-membrane-bounded organelle; GO:0000793 condensed chromosome; GO:0031974 membrane-enclosed lumen; GO:0005654 nucleoplasm; GO:0070013 intracellular organelle lumen; GO:0044454 nuclear chromosome part; GO:0005622 intracellular; GO:0044464 cell part; GO:0005694 …	GO:0000981 RNA polymerase II transcription factor activity, sequence-specific DNA binding; GO:0001158 enhancer sequence-specific DNA binding; GO:0001077 transcriptional activator activity, RNA polymerase II core promoter proximal region sequence-specific binding; GO:0003705 transcription factor activity, RNA polymerase II distal enhancer sequence-specific binding; GO:0003690 double-stranded DNA b…	K10048			IPR004827;	Basic-leucine zipper domain;
F1P1G6	Cell migration-inducing and hyaluronan-binding protein	1.664	Up	0.000798	CEMIP	152.782	endoplasmic reticulum	GO:0030214 hyaluronan catabolic process; GO:0030335 positive regulation of cell migration; GO:0010800 positive regulation of peptidyl-threonine phosphorylation; GO:1900020 positive regulation of protein kinase C activity; GO:0090314 positive regulation of protein targeting to membrane; GO:0051281 positive regulation of release of sequestered calcium ion into cytosol; GO:0007605 sensory perception…		GO:0032050 clathrin heavy chain binding; GO:0046923 ER retention sequence binding; GO:0005540 hyaluronic acid binding; GO:0004415 hyalurononglucosaminidase activity				IPR019316; IPR039477; IPR011050; IPR039473; IPR025155	G8 domain; ILEI/PANDER DOM; Pectin lyase fold/virulence; TMEM2 PANDER like; WxxW domain
A0A1D5PYQ8	Centromere protein V	0.724	Down	0.00352	Cenpv	20.11	nucleus	GO:0008152 metabolic process;		GO:0016829 lyase activity; GO:0016846 carbon-sulfur lyase activity; GO:0003824 catalytic activity;				IPR006913; IPR011057;	Glutathione-dependent formaldehyde-activating enzyme/centromere protein V; Mss4-like;
E1C3H1	Probable inactive glycosyltransferase 25 family member 3	0.681	Down	0.000264	CERCAM	67.725	endoplasmic reticulum	GO:0007155 cell adhesion; GO:0022610 biological adhesion;						IPR029044;	Nucleotide-diphospho-sugar transferases;
A0A1D5PKE9	Ceramide synthase 2	1.309	Up	0.0113	CERS2	39.913	plasma membrane		GO:0043229 intracellular organelle; GO:0016020 membrane; GO:0005783 endoplasmic reticulum; GO:0005737 cytoplasm; GO:0031224 intrinsic component of membrane; GO:0012505 endomembrane system; GO:0044424 intracellular part; GO:0005623 cell; GO:0016021 integral component of membrane; GO:0043231 intracellular membrane-bounded organelle; GO:0043226 organelle; GO:0005622 intracellular; GO:0044464 cell pa…	GO:0097159 organic cyclic compound binding; GO:1901363 heterocyclic compound binding; GO:0003677 DNA binding; GO:0005488 binding; GO:0003676 nucleic acid binding;	K04710	CERS; ceramide synthetase [EC:2.3.1.24]	gga01100 Metabolic pathways - Gallus gallus (chicken); gga00600 Sphingolipid metabolism - Gallus gallus (chicken);	IPR009057; IPR006634;	Homeobox domain-like; TRAM/LAG1/CLN8 homology domain;
A0A1D5P159	Ceramide synthase 4	1.475	Up	0.000376	CERS4	47.408	plasma membrane		GO:0043229 intracellular organelle; GO:0016020 membrane; GO:0005783 endoplasmic reticulum; GO:0005737 cytoplasm; GO:0031224 intrinsic component of membrane; GO:0012505 endomembrane system; GO:0044424 intracellular part; GO:0005623 cell; GO:0016021 integral component of membrane; GO:0043231 intracellular membrane-bounded organelle; GO:0043226 organelle; GO:0005634 nucleus; GO:0044425 membrane part…	GO:0097159 organic cyclic compound binding; GO:1901363 heterocyclic compound binding; GO:0003677 DNA binding; GO:0005488 binding; GO:0003676 nucleic acid binding;	K04710	CERS; ceramide synthetase [EC:2.3.1.24]	gga01100 Metabolic pathways - Gallus gallus (chicken); gga00600 Sphingolipid metabolism - Gallus gallus (chicken);	IPR001356; IPR009057; IPR006634;	Homeobox domain; Homeobox domain-like; TRAM/LAG1/CLN8 homology domain;
A0A1L1RVP3	Coiled-coil-helix-coiled-coil-helix domain-containing protein 2	1.285	Up	0.00277	Chchd2	15.248	mitochondria							IPR010625;	CHCH;
E1C1A9	Chromodomain-helicase-DNA-binding protein 2	1.279	Up	0.0336	CHD2	166.74	nucleus	GO:0050794 regulation of cellular process; GO:0010468 regulation of gene expression; GO:0006355 regulation of transcription, DNA-templated; GO:0031326 regulation of cellular biosynthetic process; GO:0080090 regulation of primary metabolic process; GO:0060255 regulation of macromolecule metabolic process; GO:0019219 regulation of nucleobase-containing compound metabolic process; GO:0010556 regulat…	GO:0043226 organelle; GO:0043231 intracellular membrane-bounded organelle; GO:0043229 intracellular organelle; GO:0005634 nucleus; GO:0044464 cell part; GO:0005622 intracellular; GO:0044424 intracellular part; GO:0043227 membrane-bounded organelle; GO:0005623 cell;	GO:1901265 nucleoside phosphate binding; GO:0003690 double-stranded DNA binding; GO:0001047 core promoter binding; GO:1901363 heterocyclic compound binding; GO:0000975 regulatory region DNA binding; GO:0097159 organic cyclic compound binding; GO:0001046 core promoter sequence-specific DNA binding; GO:0032553 ribonucleotide binding; GO:0005488 binding; GO:0032550 purine ribonucleoside binding; GO:…	K20091			IPR023780; IPR016197; IPR027417; IPR014001; IPR001650; IPR000953; IPR000330;	Chromo domain; Chromo domain-like; P-loop containing nucleoside triphosphate hydrolase; Helicase superfamily 1/2, ATP-binding domain; Helicase, C-terminal; Chromo/chromo shadow domain; SNF2-related, N-terminal domain;
A0A1D5PAT3	Rab proteins geranylgeranyltransferase component A 2	1.204	Up	0.0136	CHML	76.375	nucleus	GO:0050794 regulation of cellular process; GO:0044700 single organism signaling; GO:0046907 intracellular transport; GO:0018344 protein geranylgeranylation; GO:0044267 cellular protein metabolic process; GO:0044699 single-organism process; GO:0050896 response to stimulus; GO:0044237 cellular metabolic process; GO:0015031 protein transport; GO:0097354 prenylation; GO:0051234 establishment of local…	GO:1902494 catalytic complex; GO:0044464 cell part; GO:0005622 intracellular; GO:0005737 cytoplasm; GO:0032991 macromolecular complex; GO:0044424 intracellular part; GO:1990234 transferase complex; GO:0005623 cell; GO:0005968 Rab-protein geranylgeranyltransferase complex; GO:0044444 cytoplasmic part;	GO:0030234 enzyme regulator activity; GO:0003824 catalytic activity; GO:0005092 GDP-dissociation inhibitor activity; GO:0060589 nucleoside-triphosphatase regulator activity; GO:0030695 GTPase regulator activity; GO:0098772 molecular function regulator; GO:0016491 oxidoreductase activity;				IPR023753;	FAD/NAD(P)-binding domain;
Q5ZM44	Calcineurin B homologous protein 1	1.462	Up	0.000177	CHP1	22.447	cytoplasm	GO:0065008 regulation of biological quality; GO:0010941 regulation of cell death; GO:0032270 positive regulation of cellular protein metabolic process; GO:1903533 regulation of protein targeting; GO:0009891 positive regulation of biosynthetic process; GO:0090317 negative regulation of intracellular protein transport; GO:0030641 regulation of cellular pH; GO:0030004 cellular monovalent inorganic c…	GO:0016020 membrane; GO:0044421 extracellular region part; GO:0005783 endoplasmic reticulum; GO:0031410 cytoplasmic vesicle; GO:0031090 organelle membrane; GO:0071944 cell periphery; GO:0030054 cell junction; GO:0031982 vesicle; GO:0005737 cytoplasm; GO:0044424 intracellular part; GO:0005623 cell; GO:0044422 organelle part; GO:0043228 non-membrane-bounded organelle; GO:0005856 cytoskeleton; GO:00…	GO:0043167 ion binding; GO:0015631 tubulin binding; GO:0005515 protein binding; GO:0004860 protein kinase inhibitor activity; GO:0019207 kinase regulator activity; GO:0019887 protein kinase regulator activity; GO:0019900 kinase binding; GO:0098772 molecular function regulator; GO:0004857 enzyme inhibitor activity; GO:0048306 calcium-dependent protein binding; GO:0008092 cytoskeletal protein bindi…	K17610			IPR002048; IPR011992;	EF-hand domain; EF-hand domain pair;
A0A1L1RVT1	Creatine kinase B-type	2.361	Up	0.00626	CKB	39.437	cytoplasm	GO:0016310 phosphorylation; GO:0008152 metabolic process; GO:0044237 cellular metabolic process; GO:0006793 phosphorus metabolic process; GO:0009987 cellular process; GO:0006796 phosphate-containing compound metabolic process;		GO:0005524 ATP binding; GO:1901265 nucleoside phosphate binding; GO:0001882 nucleoside binding; GO:0043167 ion binding; GO:0000166 nucleotide binding; GO:0097159 organic cyclic compound binding; GO:1901363 heterocyclic compound binding; GO:0032549 ribonucleoside binding; GO:0097367 carbohydrate derivative binding; GO:0016301 kinase activity; GO:0003824 catalytic activity; GO:0032553 ribonucleotid…				IPR022413; IPR022414; IPR014746;	ATP:guanido phosphotransferase, N-terminal; ATP:guanido phosphotransferase, catalytic domain; Glutamine synthetase/guanido kinase, catalytic domain;
F1NZF1	Ceroid-lipofuscinosis neuronal protein 5	0.811	Down	0.0208	CLN5	39.278	mitochondria	GO:0032502 developmental process; GO:0007399 nervous system development; GO:0016043 cellular component organization; GO:0044707 single-multicellular organism process; GO:0007600 sensory perception; GO:0003008 system process; GO:0007601 visual perception; GO:0048731 system development; GO:0048869 cellular developmental process; GO:0044763 single-organism cellular process; GO:0044699 single-organis…	GO:0043229 intracellular organelle; GO:0044446 intracellular organelle part; GO:0005737 cytoplasm; GO:0044424 intracellular part; GO:0005623 cell; GO:0044422 organelle part; GO:0005775 vacuolar lumen; GO:0031974 membrane-enclosed lumen; GO:0043231 intracellular membrane-bounded organelle; GO:0043226 organelle; GO:0070013 intracellular organelle lumen; GO:0005622 intracellular; GO:0044464 cell par…		K12390	CLN5; ceroid-lipofuscinosis neuronal protein 5	gga04142 Lysosome - Gallus gallus (chicken);
E1BXS8	Carboxymethylenebutenolidase homolog	2.917	Up	5.38e-05	cmbl	25.772	cytoplasm			GO:0016787 hydrolase activity; GO:0003824 catalytic activity;	K01061	E3.1.1.45; carboxymethylenebutenolidase [EC:3.1.1.45]	gga01100 Metabolic pathways - Gallus gallus (chicken);	IPR029058; IPR002925;	Alpha/Beta hydrolase fold; Dienelactone hydrolase;
R4GJC4	"UMP-CMP kinase 2, mitochondrial"	1.279	Up	0.0158	CMPK2	27.96	mitochondria	GO:0046077 dUDP metabolic process; GO:0009147 pyrimidine nucleoside triphosphate metabolic process; GO:0009117 nucleotide metabolic process; GO:0044699 single-organism process; GO:0009058 biosynthetic process; GO:0046939 nucleotide phosphorylation; GO:0009262 deoxyribonucleotide metabolic process; GO:0044237 cellular metabolic process; GO:0006796 phosphate-containing compound metabolic process; G…	GO:0044424 intracellular part; GO:0005623 cell; GO:0044464 cell part; GO:0005622 intracellular; GO:0005737 cytoplasm;	GO:0005524 ATP binding; GO:1901265 nucleoside phosphate binding; GO:0001882 nucleoside binding; GO:0043167 ion binding; GO:0019205 nucleobase-containing compound kinase activity; GO:0009041 uridylate kinase activity; GO:0000166 nucleotide binding; GO:0019201 nucleotide kinase activity; GO:0016776 phosphotransferase activity, phosphate group as acceptor; GO:0004798 thymidylate kinase activity; GO:…	K13809	CMPK2; UMP-CMP kinase 2, mitochondrial [EC:2.7.4.14]	gga00240 Pyrimidine metabolism - Gallus gallus (chicken); gga01100 Metabolic pathways - Gallus gallus (chicken);	IPR027417;	P-loop containing nucleoside triphosphate hydrolase;
A0A1L1RV40	Calponin-2	0.788	Down	0.000615	CNN2	32.307	cytoplasm	GO:0031032 actomyosin structure organization; GO:0016043 cellular component organization; GO:1902589 single-organism organelle organization; GO:0030036 actin cytoskeleton organization; GO:0006996 organelle organization; GO:0030029 actin filament-based process; GO:0044763 single-organism cellular process; GO:0044699 single-organism process; GO:0007010 cytoskeleton organization; GO:0009987 cellular…	GO:0005856 cytoskeleton; GO:0043226 organelle; GO:0043229 intracellular organelle; GO:0043232 intracellular non-membrane-bounded organelle; GO:0044464 cell part; GO:0005622 intracellular; GO:0044424 intracellular part; GO:0005623 cell; GO:0043228 non-membrane-bounded organelle;	GO:0003779 actin binding; GO:0005515 protein binding; GO:0008092 cytoskeletal protein binding; GO:0005488 binding;				IPR001715;	Calponin homology domain;
F1NLV6	Cordon-bleu protein-like 1	0.585	Down	0.0102	COBLL1	127.67	nucleus	GO:0044085 cellular component biogenesis; GO:0034622 cellular macromolecular complex assembly; GO:0016043 cellular component organization; GO:0071822 protein complex subunit organization; GO:0044763 single-organism cellular process; GO:0008154 actin polymerization or depolymerization; GO:0044699 single-organism process; GO:0007015 actin filament organization; GO:0030041 actin filament polymerizat…		GO:0003779 actin binding; GO:0005515 protein binding; GO:0008092 cytoskeletal protein binding; GO:0003785 actin monomer binding; GO:0005488 binding;				IPR019025;	Cordon-bleu, ubiquitin-like domain;
A0A1L1RNI7	Collagen alpha-1(XI) chain	0.434	Down	0.0014	Col11a1	86.388	cytoplasm,nucleus			GO:0005201 extracellular matrix structural constituent; GO:0005198 structural molecule activity;	K19721			IPR000885;	Fibrillar collagen, C-terminal;
A0A1L1RPW4	Collagen alpha-1(XII) chain	0.825	Down	0.00523	COL12A1	340.45	endoplasmic reticulum			GO:0005515 protein binding; GO:0005488 binding;	K08132			IPR013783; IPR003961; IPR001791; IPR013320; IPR002035;	Immunoglobulin-like fold; Fibronectin type III; Laminin G domain; Concanavalin A-like lectin/glucanase domain; von Willebrand factor, type A;
A0A1D5PJ95	Collagen alpha-1(I) chain	0.332	Down	0.00296	COL1A1	46.317	extracellular			GO:0005515 protein binding; GO:0005488 binding;				IPR001007;	VWFC domain;
A0A1D5PYU1	Collagen alpha-1(I) chain	0.527	Down	0.047	COL1A1	47.374	cytoplasm
P02457	Collagen alpha-1(I) chain	0.455	Down	0.000483	COL1A1	137.5			GO:0031012 extracellular matrix; GO:0032991 macromolecular complex; GO:0044421 extracellular region part; GO:0043234 protein complex; GO:0005576 extracellular region; GO:0005581 collagen trimer; GO:0005578 proteinaceous extracellular matrix;	GO:0005201 extracellular matrix structural constituent; GO:0046872 metal ion binding; GO:0043169 cation binding; GO:0005515 protein binding; GO:0005198 structural molecule activity; GO:0005488 binding; GO:0043167 ion binding;	K06236	COL1A; collagen, type I, alpha	gga04512 ECM-receptor interaction - Gallus gallus (chicken); gga04933 AGE-RAGE signaling pathway in diabetic complications - Gallus gallus (chicken); gga04510 Focal adhesion - Gallus gallus (chicken);	IPR001007; IPR000885;	VWFC domain; Fibrillar collagen, C-terminal;
P02467	Collagen alpha-2(I) chain (Fragments)	0.459	Down	0.000718	COL1A2	128.99	extracellular		GO:0031012 extracellular matrix; GO:0044421 extracellular region part; GO:0098643 banded collagen fibril; GO:0098644 complex of collagen trimers; GO:0005578 proteinaceous extracellular matrix; GO:0005583 fibrillar collagen trimer; GO:0032991 macromolecular complex; GO:0099512 supramolecular fiber; GO:0043234 protein complex; GO:0099080 supramolecular complex; GO:0005576 extracellular region; GO:0…	GO:0005201 extracellular matrix structural constituent; GO:0046872 metal ion binding; GO:0043169 cation binding; GO:0005198 structural molecule activity; GO:0005488 binding; GO:0043167 ion binding;	K06236	COL1A; collagen, type I, alpha	gga04512 ECM-receptor interaction - Gallus gallus (chicken); gga04933 AGE-RAGE signaling pathway in diabetic complications - Gallus gallus (chicken); gga04510 Focal adhesion - Gallus gallus (chicken);	IPR000885;	Fibrillar collagen, C-terminal;
E1BU12	Collagen alpha-1(XXI) chain	2.46	Up	0.01	COL21A1	100.76	extracellular		GO:0031012 extracellular matrix; GO:0044421 extracellular region part; GO:0044464 cell part; GO:0005622 intracellular; GO:0005737 cytoplasm; GO:0044424 intracellular part; GO:0005623 cell; GO:0005829 cytosol; GO:0005576 extracellular region; GO:0044444 cytoplasmic part;		K16629			IPR001791; IPR013320; IPR002035;	Laminin G domain; Concanavalin A-like lectin/glucanase domain; von Willebrand factor, type A;
A0A1D5P959	Collagen alpha-1(III) chain	0.498	Down	0.0003	COL3A1	139.3	extracellular		GO:0031012 extracellular matrix; GO:0044421 extracellular region part; GO:0005576 extracellular region; GO:0005578 proteinaceous extracellular matrix;	GO:0005201 extracellular matrix structural constituent; GO:0005515 protein binding; GO:0005198 structural molecule activity; GO:0005488 binding;	K19720	COL3A; collagen, type III, alpha	gga04933 AGE-RAGE signaling pathway in diabetic complications - Gallus gallus (chicken);	IPR001007; IPR000885;	VWFC domain; Fibrillar collagen, C-terminal;
A0A1D5P8P3	Collagen alpha-1(IV) chain	0.646	Down	0.00513	Col4a1	160.77	mitochondria		GO:0031012 extracellular matrix; GO:0044421 extracellular region part; GO:0005578 proteinaceous extracellular matrix; GO:0032991 macromolecular complex; GO:0043234 protein complex; GO:0005576 extracellular region; GO:0044420 extracellular matrix component; GO:0005581 collagen trimer; GO:0005604 basement membrane;	GO:0005201 extracellular matrix structural constituent; GO:0005198 structural molecule activity;	K06237	COL4A; collagen, type IV, alpha	gga04512 ECM-receptor interaction - Gallus gallus (chicken); gga04933 AGE-RAGE signaling pathway in diabetic complications - Gallus gallus (chicken); gga04510 Focal adhesion - Gallus gallus (chicken);	IPR016187;	C-type lectin fold;
F1P2Q3	Collagen alpha-2(IV) chain	0.579	Down	0.00231	Col4a2	168.91	endoplasmic reticulum	GO:0044700 single organism signaling; GO:0051093 negative regulation of developmental process; GO:0007166 cell surface receptor signaling pathway; GO:0097659 nucleic acid-templated transcription; GO:0048869 cellular developmental process; GO:0071560 cellular response to transforming growth factor beta stimulus; GO:0044699 single-organism process; GO:0051241 negative regulation of multicellular or…	GO:0005615 extracellular space; GO:0044421 extracellular region part; GO:0005587 collagen type IV trimer; GO:0098644 complex of collagen trimers; GO:0031982 vesicle; GO:0032991 macromolecular complex; GO:0099080 supramolecular complex; GO:0044420 extracellular matrix component; GO:0005576 extracellular region; GO:0005581 collagen trimer; GO:0099081 supramolecular polymer; GO:0005604 basement memb…	GO:0005201 extracellular matrix structural constituent; GO:0005198 structural molecule activity;	K06237	COL4A; collagen, type IV, alpha	gga04512 ECM-receptor interaction - Gallus gallus (chicken); gga04933 AGE-RAGE signaling pathway in diabetic complications - Gallus gallus (chicken); gga04510 Focal adhesion - Gallus gallus (chicken);	IPR016187;	C-type lectin fold;
F1NI79	Collagen alpha-1(V) chain	0.631	Down	0.00573	COL5A1	174.72	mitochondria		GO:0031012 extracellular matrix; GO:0044421 extracellular region part; GO:0005576 extracellular region; GO:0005578 proteinaceous extracellular matrix;	GO:0005201 extracellular matrix structural constituent; GO:0005198 structural molecule activity;	K19721			IPR000885; IPR001791; IPR013320;	Fibrillar collagen, C-terminal; Laminin G domain; Concanavalin A-like lectin/glucanase domain;
P20785	Collagen alpha-1(VI) chain	0.781	Down	0.025	COL6A1	107.98	extracellular	GO:0007155 cell adhesion; GO:0022610 biological adhesion;	GO:0031012 extracellular matrix; GO:0032991 macromolecular complex; GO:0044421 extracellular region part; GO:0043234 protein complex; GO:0005576 extracellular region; GO:0005581 collagen trimer; GO:0005578 proteinaceous extracellular matrix;		K06238	COL6A; collagen, type VI, alpha	gga04512 ECM-receptor interaction - Gallus gallus (chicken); gga04510 Focal adhesion - Gallus gallus (chicken);	IPR002035;	von Willebrand factor, type A;
P15988	Collagen alpha-2(VI) chain	0.785	Down	0.0388	COL6A2	109.18	extracellular	GO:0044085 cellular component biogenesis; GO:0016043 cellular component organization; GO:0071822 protein complex subunit organization; GO:0070206 protein trimerization; GO:0070208 protein heterotrimerization; GO:0051259 protein oligomerization; GO:0043933 macromolecular complex subunit organization; GO:0051291 protein heterooligomerization; GO:0022610 biological adhesion; GO:0022607 cellular comp…	GO:0016020 membrane; GO:0005615 extracellular space; GO:0044421 extracellular region part; GO:0071944 cell periphery; GO:0031982 vesicle; GO:0032991 macromolecular complex; GO:0005623 cell; GO:0005576 extracellular region; GO:0005581 collagen trimer; GO:0005886 plasma membrane; GO:0043226 organelle; GO:0070062 extracellular exosome; GO:0031012 extracellular matrix; GO:0044464 cell part; GO:190356…		K06238	COL6A; collagen, type VI, alpha	gga04512 ECM-receptor interaction - Gallus gallus (chicken); gga04510 Focal adhesion - Gallus gallus (chicken);	IPR002035;	von Willebrand factor, type A;
F1NBA6	Collagen alpha-1(VII) chain	1.488	Up	0.0185	COL7A1	119.76	mitochondria			GO:0005515 protein binding; GO:0005488 binding;	K16628			IPR013783; IPR003961; IPR002035;	Immunoglobulin-like fold; Fibronectin type III; von Willebrand factor, type A;
E1C353	Collagen alpha-1(VIII) chain	0.376	Down	0.00169	COL8A1	72.628	endoplasmic reticulum	GO:0044707 single-multicellular organism process; GO:0043010 camera-type eye development; GO:0048869 cellular developmental process; GO:0044699 single-organism process; GO:0007492 endoderm development; GO:0007369 gastrulation; GO:0009653 anatomical structure morphogenesis; GO:0001654 eye development; GO:0030154 cell differentiation; GO:0007275 multicellular organism development; GO:0009790 embryo…	GO:0031012 extracellular matrix; GO:0070062 extracellular exosome; GO:0043226 organelle; GO:0005615 extracellular space; GO:0044421 extracellular region part; GO:0031982 vesicle; GO:1903561 extracellular vesicle; GO:0032991 macromolecular complex; GO:0043234 protein complex; GO:0043227 membrane-bounded organelle; GO:0005576 extracellular region; GO:0005581 collagen trimer; GO:0043230 extracellula…	GO:0005515 protein binding; GO:0005488 binding;				IPR008983; IPR001073;	Tumour necrosis factor-like domain; C1q domain;
Q2LK54	Collectin-12	0.415	Down	6.49e-05	COLEC12	81.836	plasma membrane		GO:0032991 macromolecular complex; GO:0031224 intrinsic component of membrane; GO:0016020 membrane; GO:0043234 protein complex; GO:0016021 integral component of membrane; GO:0044425 membrane part; GO:0005581 collagen trimer;	GO:0030246 carbohydrate binding; GO:0046872 metal ion binding; GO:0043169 cation binding; GO:0005488 binding; GO:0043167 ion binding;	K10062	COLEC12; collectin sub-family member 12	gga04145 Phagosome - Gallus gallus (chicken);	IPR001304; IPR016187; IPR033989; IPR016186;	C-type lectin-like; C-type lectin fold; CD209-like, C-type lectin-like domain; C-type lectin-like/link domain;
E1C8N1	Cartilage oligomeric matrix protein	0.507	Down	0.000287	Comp	83.381	extracellular	GO:0050794 regulation of cellular process; GO:0044707 single-multicellular organism process; GO:0010941 regulation of cell death; GO:0043069 negative regulation of programmed cell death; GO:0051216 cartilage development; GO:0043067 regulation of programmed cell death; GO:0044699 single-organism process; GO:0098868 bone growth; GO:0048523 negative regulation of cellular process; GO:0048519 negativ…	GO:0031012 extracellular matrix; GO:0070062 extracellular exosome; GO:0043226 organelle; GO:0005615 extracellular space; GO:0044421 extracellular region part; GO:0031982 vesicle; GO:1903561 extracellular vesicle; GO:0043227 membrane-bounded organelle; GO:0005576 extracellular region; GO:0043230 extracellular organelle;	GO:0044877 macromolecular complex binding; GO:0043167 ion binding; GO:0043394 proteoglycan binding; GO:0043395 heparan sulfate proteoglycan binding; GO:0005515 protein binding; GO:0008201 heparin binding; GO:1901681 sulfur compound binding; GO:0002020 protease binding; GO:0097367 carbohydrate derivative binding; GO:0005488 binding; GO:0046872 metal ion binding; GO:0043169 cation binding; GO:00431…	K04659	THBS2S; thrombospondin 2/3/4/5	gga04512 ECM-receptor interaction - Gallus gallus (chicken); gga04145 Phagosome - Gallus gallus (chicken); gga04510 Focal adhesion - Gallus gallus (chicken);	IPR001881; IPR024665; IPR008859; IPR000742; IPR013320;	EGF-like calcium-binding domain; Thrombospondin/cartilage oligomeric matrix protein, coiled-coil domain; Thrombospondin, C-terminal; EGF-like domain; Concanavalin A-like lectin/glucanase domain;
Q5ZI60	Coronin-1C	0.752	Down	0.000516	CORO1C	53.207	mitochondria	GO:0016043 cellular component organization; GO:1902589 single-organism organelle organization; GO:0030036 actin cytoskeleton organization; GO:0006996 organelle organization; GO:0030029 actin filament-based process; GO:0044763 single-organism cellular process; GO:0044699 single-organism process; GO:0007010 cytoskeleton organization; GO:0009987 cellular process; GO:0071840 cellular component organi…	GO:0043226 organelle; GO:0005856 cytoskeleton; GO:0043229 intracellular organelle; GO:0043232 intracellular non-membrane-bounded organelle; GO:0044464 cell part; GO:0005622 intracellular; GO:0044424 intracellular part; GO:0005623 cell; GO:0015629 actin cytoskeleton; GO:0043228 non-membrane-bounded organelle;	GO:0051015 actin filament binding; GO:0008092 cytoskeletal protein binding; GO:0005488 binding; GO:0044877 macromolecular complex binding; GO:0003779 actin binding; GO:0005515 protein binding; GO:0032403 protein complex binding;	K13886			IPR017986; IPR015943; IPR015048;	WD40-repeat-containing domain; WD40/YVTN repeat-like-containing domain; Domain of unknown function DUF1899;
E1BWN6	Coronin-2A	1.531	Up	0.000278	CORO2A	61.175	cytoplasm	GO:0016043 cellular component organization; GO:1902589 single-organism organelle organization; GO:0030036 actin cytoskeleton organization; GO:0006996 organelle organization; GO:0030029 actin filament-based process; GO:0044763 single-organism cellular process; GO:0044699 single-organism process; GO:0007010 cytoskeleton organization; GO:0009987 cellular process; GO:0071840 cellular component organi…	GO:0043226 organelle; GO:0005856 cytoskeleton; GO:0043229 intracellular organelle; GO:0043232 intracellular non-membrane-bounded organelle; GO:0044464 cell part; GO:0005622 intracellular; GO:0032991 macromolecular complex; GO:0044424 intracellular part; GO:0017053 transcriptional repressor complex; GO:0005623 cell; GO:0015629 actin cytoskeleton; GO:0043228 non-membrane-bounded organelle;	GO:0051015 actin filament binding; GO:0008092 cytoskeletal protein binding; GO:0005488 binding; GO:0044877 macromolecular complex binding; GO:0003779 actin binding; GO:0005515 protein binding; GO:0032403 protein complex binding;	K13887			IPR017986; IPR015943; IPR015048;	WD40-repeat-containing domain; WD40/YVTN repeat-like-containing domain; Domain of unknown function DUF1899;
C7G537	Coactosin-like protein	0.827	Down	0.000432	COTL1	16.106	cytoplasm	GO:0044085 cellular component biogenesis; GO:0016043 cellular component organization; GO:0016477 cell migration; GO:0044707 single-multicellular organism process; GO:0014031 mesenchymal cell development; GO:0051674 localization of cell; GO:0048869 cellular developmental process; GO:0098542 defense response to other organism; GO:0007015 actin filament organization; GO:0044699 single-organism proce…	GO:0070062 extracellular exosome; GO:0043226 organelle; GO:0044421 extracellular region part; GO:0005622 intracellular; GO:0044464 cell part; GO:0031982 vesicle; GO:1903561 extracellular vesicle; GO:0005623 cell; GO:0043227 membrane-bounded organelle; GO:0005576 extracellular region; GO:0043230 extracellular organelle;	GO:0003779 actin binding; GO:0005515 protein binding; GO:0008092 cytoskeletal protein binding; GO:0019899 enzyme binding; GO:0005488 binding;				IPR002108; IPR029006;	Actin-depolymerising factor homology domain; ADF-H/Gelsolin-like domain;
R4GKS3	Cytochrome c oxidase assembly protein COX19	1.572	Up	9.88e-05	COX19	10.591	extracellular	GO:0044085 cellular component biogenesis; GO:0016043 cellular component organization; GO:0034622 cellular macromolecular complex assembly; GO:0071822 protein complex subunit organization; GO:0017004 cytochrome complex assembly; GO:0008535 respiratory chain complex IV assembly; GO:0055114 oxidation-reduction process; GO:0044763 single-organism cellular process; GO:0044699 single-organism process; …	GO:0043229 intracellular organelle; GO:0044429 mitochondrial part; GO:0044446 intracellular organelle part; GO:0031967 organelle envelope; GO:0005737 cytoplasm; GO:0044424 intracellular part; GO:0005623 cell; GO:0005739 mitochondrion; GO:0044422 organelle part; GO:0005740 mitochondrial envelope; GO:0043231 intracellular membrane-bounded organelle; GO:0043226 organelle; GO:0031974 membrane-enclose…		K18183			IPR009069; IPR010625;	Cysteine alpha-hairpin motif superfamily; CHCH;
A0A1D5PHY9	Cytochrome c oxidase protein 20 homolog	0.823	Down	0.0243	Cox20	16.288	cytoplasm		GO:0031224 intrinsic component of membrane; GO:0016020 membrane; GO:0016021 integral component of membrane; GO:0044425 membrane part;		K18184
F1NWK2	"Cytochrome c oxidase subunit 7A2, mitochondrial"	1.219	Up	0.00105	COX7A2	9.5963	mitochondria	GO:0098655 cation transmembrane transport; GO:0034220 ion transmembrane transport; GO:0098660 inorganic ion transmembrane transport; GO:0044699 single-organism process; GO:0006818 hydrogen transport; GO:0015992 proton transport; GO:0051234 establishment of localization; GO:0006810 transport; GO:0055085 transmembrane transport; GO:1902578 single-organism localization; GO:0006812 cation transport; …	GO:0043229 intracellular organelle; GO:0016020 membrane; GO:0044429 mitochondrial part; GO:0031090 organelle membrane; GO:0005737 cytoplasm; GO:0044446 intracellular organelle part; GO:0031967 organelle envelope; GO:0031224 intrinsic component of membrane; GO:0044424 intracellular part; GO:0005623 cell; GO:0044455 mitochondrial membrane part; GO:0016021 integral component of membrane; GO:0044422 …	GO:0015075 ion transmembrane transporter activity; GO:0022892 substrate-specific transporter activity; GO:0015077 monovalent inorganic cation transmembrane transporter activity; GO:0016676 oxidoreductase activity, acting on a heme group of donors, oxygen as acceptor; GO:0016675 oxidoreductase activity, acting on a heme group of donors; GO:0015078 hydrogen ion transmembrane transporter activity; G…	K02270	COX7A; cytochrome c oxidase subunit 7a	gga04260 Cardiac muscle contraction - Gallus gallus (chicken); gga00190 Oxidative phosphorylation - Gallus gallus (chicken);
E1BYS4	Carboxypeptidase D	0.748	Down	0.0214	CPD	138.68	cytoplasm	GO:0006518 peptide metabolic process; GO:0006807 nitrogen compound metabolic process; GO:0016485 protein processing; GO:0043603 cellular amide metabolic process; GO:0044238 primary metabolic process; GO:0044237 cellular metabolic process; GO:0071704 organic substance metabolic process; GO:0008152 metabolic process; GO:0034641 cellular nitrogen compound metabolic process; GO:0006508 proteolysis; G…	GO:0016020 membrane; GO:0070062 extracellular exosome; GO:0043226 organelle; GO:0005615 extracellular space; GO:0044421 extracellular region part; GO:0044425 membrane part; GO:0031982 vesicle; GO:1903561 extracellular vesicle; GO:0031224 intrinsic component of membrane; GO:0043227 membrane-bounded organelle; GO:0016021 integral component of membrane; GO:0005576 extracellular region; GO:0043230 ex…	GO:0004180 carboxypeptidase activity; GO:0008233 peptidase activity; GO:0008238 exopeptidase activity; GO:0043167 ion binding; GO:0008235 metalloexopeptidase activity; GO:0016787 hydrolase activity; GO:0008237 metallopeptidase activity; GO:0008270 zinc ion binding; GO:0004181 metallocarboxypeptidase activity; GO:0046914 transition metal ion binding; GO:0003824 catalytic activity; GO:0005488 bindi…	K07752			IPR008969; IPR000834; IPR014766; IPR034224; IPR033848;	Carboxypeptidase-like, regulatory domain; Peptidase M14, carboxypeptidase A; Carboxypeptidase, regulatory domain; Carboxypeptidase D, carboxypeptidase-like domain 2; Carboxypeptidase D, carboxypeptidase-like domain 3;
F1NR99	"Oxygen-dependent coproporphyrinogen-III oxidase, mitochondrial"	1.269	Up	0.0037	CPOX	45.432	mitochondria	GO:0051188 cofactor biosynthetic process; GO:0046148 pigment biosynthetic process; GO:0006725 cellular aromatic compound metabolic process; GO:0006783 heme biosynthetic process; GO:0044699 single-organism process; GO:0009058 biosynthetic process; GO:1901566 organonitrogen compound biosynthetic process; GO:0042168 heme metabolic process; GO:0044237 cellular metabolic process; GO:0071704 organic su…	GO:0043226 organelle; GO:0043231 intracellular membrane-bounded organelle; GO:0043229 intracellular organelle; GO:0016020 membrane; GO:0044464 cell part; GO:0005622 intracellular; GO:0005737 cytoplasm; GO:0044424 intracellular part; GO:0043227 membrane-bounded organelle; GO:0005829 cytosol; GO:0005623 cell; GO:0005739 mitochondrion; GO:0044444 cytoplasmic part;	GO:0016627 oxidoreductase activity, acting on the CH-CH group of donors; GO:0016634 oxidoreductase activity, acting on the CH-CH group of donors, oxygen as acceptor; GO:0005212 structural constituent of eye lens; GO:0042802 identical protein binding; GO:0003824 catalytic activity; GO:0042803 protein homodimerization activity; GO:0005488 binding; GO:0046983 protein dimerization activity; GO:000551…	K00228	CPOX; coproporphyrinogen III oxidase [EC:1.3.3.3]	gga00860 Porphyrin and chlorophyll metabolism - Gallus gallus (chicken); gga01100 Metabolic pathways - Gallus gallus (chicken);
A0A1D5PJC6	Serine/threonine-protein phosphatase CPPED1	1.309	Up	0.00905	cpped1	35.894	cytoplasm			GO:0016787 hydrolase activity; GO:0003824 catalytic activity;	K21814			IPR029052; IPR004843;	Metallo-dependent phosphatase-like; Calcineurin-like phosphoesterase domain, ApaH type;
A0A1D5PHZ5	Carboxypeptidase Q	0.77	Down	0.0134	cpq	51.997	mitochondria				K01302			IPR007484;	Peptidase M28;
A0A1D5P8H8	CREB-binding protein	0.688	Down	0.0283	Crebbp	257.88	nucleus	GO:0018393 internal peptidyl-lysine acetylation; GO:0050794 regulation of cellular process; GO:0016043 cellular component organization; GO:0060255 regulation of macromolecule metabolic process; GO:0016570 histone modification; GO:0019219 regulation of nucleobase-containing compound metabolic process; GO:0044267 cellular protein metabolic process; GO:0044237 cellular metabolic process; GO:0071704 …	GO:0043229 intracellular organelle; GO:0044446 intracellular organelle part; GO:0032991 macromolecular complex; GO:0031981 nuclear lumen; GO:0044424 intracellular part; GO:1990234 transferase complex; GO:0005623 cell; GO:0000123 histone acetyltransferase complex; GO:0044422 organelle part; GO:0031974 membrane-enclosed lumen; GO:0043231 intracellular membrane-bounded organelle; GO:0043226 organell…	GO:0034212 peptide N-acetyltransferase activity; GO:0061733 peptide-lysine-N-acetyltransferase activity; GO:0043167 ion binding; GO:0005515 protein binding; GO:0008270 zinc ion binding; GO:0003712 transcription cofactor activity; GO:0008080 N-acetyltransferase activity; GO:0016747 transferase activity, transferring acyl groups other than amino-acyl groups; GO:0016407 acetyltransferase activity; G…	K04498	EP300; E1A/CREB-binding protein [EC:2.3.1.48]	gga04110 Cell cycle - Gallus gallus (chicken); gga04068 FoxO signaling pathway - Gallus gallus (chicken); gga05164 Influenza A - Gallus gallus (chicken); gga04350 TGF-beta signaling pathway - Gallus gallus (chicken); gga05168 Herpes simplex infection - Gallus gallus (chicken); gga04310 Wnt signaling pathway - Gallus gallus (chicken); gga04916 Melanogenesis - Gallus gallus (chicken); gga04520 Adhe…	IPR003101; IPR014744; IPR031162; IPR000197; IPR009110; IPR010303; IPR000433; IPR001487;	Coactivator CBP, KIX domain; Nuclear receptor coactivator, CREB-bp-like, interlocking; CBP/p300-type histone acetyltransferase domain; Zinc finger, TAZ-type; Nuclear receptor coactivator, interlocking; CREB-binding protein/p300, atypical RING domain; Zinc finger, ZZ-type; Bromodomain;
A0A1D5PYM8	Protein CREG1	0.724	Down	0.0193	CREG1	7.5605	cytoplasm	GO:0044699 single-organism process; GO:0008152 metabolic process; GO:0055114 oxidation-reduction process; GO:0044710 single-organism metabolic process;		GO:0097159 organic cyclic compound binding; GO:1901363 heterocyclic compound binding; GO:0097367 carbohydrate derivative binding; GO:1901265 nucleoside phosphate binding; GO:0003824 catalytic activity; GO:0032553 ribonucleotide binding; GO:0005488 binding; GO:0043167 ion binding; GO:0043168 anion binding; GO:0000166 nucleotide binding; GO:0010181 FMN binding; GO:0048037 cofactor binding; GO:00164…				IPR012349;	FMN-binding split barrel;
P67966	Cysteine and glycine-rich protein 1	0.77	Down	0.0055	CSRP1	20.385	nucleus	GO:0044707 single-multicellular organism process; GO:0065008 regulation of biological quality; GO:0007596 blood coagulation; GO:0050878 regulation of body fluid levels; GO:0006950 response to stress; GO:0030168 platelet activation; GO:0044763 single-organism cellular process; GO:0098609 cell-cell adhesion; GO:0044699 single-organism process; GO:0050896 response to stimulus; GO:0034109 homotypic c…	GO:0044421 extracellular region part; GO:0030054 cell junction; GO:0005737 cytoplasm; GO:0031982 vesicle; GO:0044424 intracellular part; GO:0005623 cell; GO:0044422 organelle part; GO:0032432 actin filament bundle; GO:0043228 non-membrane-bounded organelle; GO:0070062 extracellular exosome; GO:0005856 cytoskeleton; GO:0005925 focal adhesion; GO:0044464 cell part; GO:0005622 intracellular; GO:0005…	GO:0097159 organic cyclic compound binding; GO:1901363 heterocyclic compound binding; GO:0003723 RNA binding; GO:0008092 cytoskeletal protein binding; GO:0046914 transition metal ion binding; GO:0005488 binding; GO:0042805 actinin binding; GO:0043167 ion binding; GO:0003676 nucleic acid binding; GO:0043169 cation binding; GO:0046872 metal ion binding; GO:0005515 protein binding; GO:0051393 alpha-…	K09377			IPR001781;	Zinc finger, LIM-type;
P50460	Cysteine and glycine-rich protein 2	0.633	Down	0.00421	CSRP2	20.925	nucleus	GO:0032502 developmental process; GO:0044707 single-multicellular organism process; GO:0030154 cell differentiation; GO:0044767 single-organism developmental process; GO:0048869 cellular developmental process; GO:0044763 single-organism cellular process; GO:0044699 single-organism process; GO:0007275 multicellular organism development; GO:0048856 anatomical structure development; GO:0032501 multi…	GO:0043226 organelle; GO:0043231 intracellular membrane-bounded organelle; GO:0043229 intracellular organelle; GO:0005634 nucleus; GO:0044464 cell part; GO:0005622 intracellular; GO:0044424 intracellular part; GO:0043227 membrane-bounded organelle; GO:0005623 cell;	GO:0046872 metal ion binding; GO:0043169 cation binding; GO:0008270 zinc ion binding; GO:0046914 transition metal ion binding; GO:0005488 binding; GO:0043167 ion binding;	K09377			IPR001781;	Zinc finger, LIM-type;
F1NHH1	Cystatin-B	0.816	Down	0.00917	CSTB	11.159	cytoplasm	GO:0050794 regulation of cellular process; GO:0044707 single-multicellular organism process; GO:0010951 negative regulation of endopeptidase activity; GO:0008344 adult locomotory behavior; GO:0060255 regulation of macromolecule metabolic process; GO:0044699 single-organism process; GO:0048523 negative regulation of cellular process; GO:0048519 negative regulation of biological process; GO:0031324…	GO:0043229 intracellular organelle; GO:0005615 extracellular space; GO:0044421 extracellular region part; GO:0043232 intracellular non-membrane-bounded organelle; GO:0044446 intracellular organelle part; GO:0005737 cytoplasm; GO:0031982 vesicle; GO:0031981 nuclear lumen; GO:0044424 intracellular part; GO:0005730 nucleolus; GO:0005829 cytosol; GO:0005623 cell; GO:0005576 extracellular region; GO:0…	GO:0003723 RNA binding; GO:0061134 peptidase regulator activity; GO:0005515 protein binding; GO:0098772 molecular function regulator; GO:0004857 enzyme inhibitor activity; GO:0004866 endopeptidase inhibitor activity; GO:0004869 cysteine-type endopeptidase inhibitor activity; GO:0002020 protease binding; GO:1901363 heterocyclic compound binding; GO:0097159 organic cyclic compound binding; GO:00302…	K13907			IPR000010;	Cystatin domain;
Q5ZIZ6	C-terminal-binding protein 1	1.216	Up	0.0125	ctbp1	46.815	mitochondria	GO:0032270 positive regulation of cellular protein metabolic process; GO:0090311 regulation of protein deacetylation; GO:0051129 negative regulation of cellular component organization; GO:0048869 cellular developmental process; GO:0044699 single-organism process; GO:0051253 negative regulation of RNA metabolic process; GO:0044237 cellular metabolic process; GO:0031400 negative regulation of prote…	GO:0043229 intracellular organelle; GO:0044446 intracellular organelle part; GO:0031981 nuclear lumen; GO:0032991 macromolecular complex; GO:0017053 transcriptional repressor complex; GO:0044424 intracellular part; GO:0005623 cell; GO:0005667 transcription factor complex; GO:0044422 organelle part; GO:0031974 membrane-enclosed lumen; GO:0043231 intracellular membrane-bounded organelle; GO:0043226…	GO:0003714 transcription corepressor activity; GO:1901265 nucleoside phosphate binding; GO:0005515 protein binding; GO:0000166 nucleotide binding; GO:0003712 transcription cofactor activity; GO:0048037 cofactor binding; GO:0003700 transcription factor activity, sequence-specific DNA binding; GO:0016491 oxidoreductase activity; GO:0016614 oxidoreductase activity, acting on CH-OH group of donors; G…	K04496	CTBP; C-terminal binding protein	gga04310 Wnt signaling pathway - Gallus gallus (chicken); gga04330 Notch signaling pathway - Gallus gallus (chicken);	IPR006139; IPR006140; IPR016040;	D-isomer specific 2-hydroxyacid dehydrogenase, catalytic domain; D-isomer specific 2-hydroxyacid dehydrogenase, NAD-binding domain; NAD(P)-binding domain;
Q5F3Z7	CTD small phosphatase-like protein 2	0.75	Down	0.0074	CTDSPL2	52.869	nucleus	GO:0044267 cellular protein metabolic process; GO:0044238 primary metabolic process; GO:0006470 protein dephosphorylation; GO:0016311 dephosphorylation; GO:0044237 cellular metabolic process; GO:0006796 phosphate-containing compound metabolic process; GO:0071704 organic substance metabolic process; GO:0008152 metabolic process; GO:0006793 phosphorus metabolic process; GO:0044260 cellular macromol…		GO:0016787 hydrolase activity; GO:0004721 phosphoprotein phosphatase activity; GO:0042578 phosphoric ester hydrolase activity; GO:0003824 catalytic activity; GO:0016791 phosphatase activity; GO:0016788 hydrolase activity, acting on ester bonds;	K17616			IPR011948; IPR004274; IPR023214;	Dullard phosphatase domain, eukaryotic; FCP1 homology domain; HAD-like domain;
Q98TQ8	Connective tissue growth factor	0.535	Down	0.00014	CTGF	37.499	extracellular	GO:0044700 single organism signaling; GO:0065008 regulation of biological quality; GO:0032872 regulation of stress-activated MAPK cascade; GO:0032270 positive regulation of cellular protein metabolic process; GO:0007166 cell surface receptor signaling pathway; GO:0030323 respiratory tube development; GO:0044237 cellular metabolic process; GO:0001558 regulation of cell growth; GO:0022610 biologica…	GO:0043229 intracellular organelle; GO:0005615 extracellular space; GO:0044421 extracellular region part; GO:0005737 cytoplasm; GO:0012505 endomembrane system; GO:0044424 intracellular part; GO:0005623 cell; GO:0005576 extracellular region; GO:0043226 organelle; GO:0043231 intracellular membrane-bounded organelle; GO:0031012 extracellular matrix; GO:0005622 intracellular; GO:0044464 cell part; GO…	GO:0005520 insulin-like growth factor binding; GO:0005102 receptor binding; GO:0019838 growth factor binding; GO:0043167 ion binding; GO:0044877 macromolecular complex binding; GO:0005515 protein binding; GO:0005178 integrin binding; GO:0008201 heparin binding; GO:1901681 sulfur compound binding; GO:0050839 cell adhesion molecule binding; GO:0097367 carbohydrate derivative binding; GO:0005488 bin…	K06827	CTGF; connective tissue growth factor	gga04371 Apelin signaling pathway - Gallus gallus (chicken);	IPR001007; IPR006208; IPR000867; IPR009030; IPR006207;	VWFC domain; Glycoprotein hormone subunit beta, cystine knot; Insulin-like growth factor-binding protein, IGFBP; Growth factor receptor cysteine-rich domain; Cystine knot, C-terminal;
E1BYF1	Cystathionine gamma-lyase	0.791	Down	0.00237	CTH	43.898	cytoplasm	GO:0044085 cellular component biogenesis; GO:0010941 regulation of cell death; GO:0000097 sulfur amino acid biosynthetic process; GO:1905065 positive regulation of vascular smooth muscle cell differentiation; GO:0044237 cellular metabolic process; GO:0044272 sulfur compound biosynthetic process; GO:0008152 metabolic process; GO:0051240 positive regulation of multicellular organismal process; GO:0…	GO:0070062 extracellular exosome; GO:0043226 organelle; GO:0044421 extracellular region part; GO:0044464 cell part; GO:0005622 intracellular; GO:0031982 vesicle; GO:1903561 extracellular vesicle; GO:0005737 cytoplasm; GO:0044424 intracellular part; GO:0043227 membrane-bounded organelle; GO:0005623 cell; GO:0005576 extracellular region; GO:0043230 extracellular organelle;	GO:0044540 L-cystine L-cysteine-lyase (deaminating); GO:0043167 ion binding; GO:0016829 lyase activity; GO:0005515 protein binding; GO:0048037 cofactor binding; GO:0030170 pyridoxal phosphate binding; GO:1901363 heterocyclic compound binding; GO:0097159 organic cyclic compound binding; GO:0004123 cystathionine gamma-lyase activity; GO:0042802 identical protein binding; GO:0003824 catalytic activi…	K01758	CTH; cystathionine gamma-lyase [EC:4.4.1.1]	gga00260 Glycine, serine and threonine metabolism - Gallus gallus (chicken); gga01230 Biosynthesis of amino acids - Gallus gallus (chicken); gga00450 Selenocompound metabolism - Gallus gallus (chicken); gga00270 Cysteine and methionine metabolism - Gallus gallus (chicken); gga01100 Metabolic pathways - Gallus gallus (chicken);	IPR015424; IPR015421; IPR015422;	Pyridoxal phosphate-dependent transferase; Pyridoxal phosphate-dependent transferase, major region, subdomain 1; Pyridoxal phosphate-dependent transferase, major region, subdomain 2;
A0A1D5PNH7	Collagen triple helix repeat-containing protein 1	0.735	Down	0.0174	Cthrc1	22.851	cytoplasm,nucleus
A0A1L1RSU2	CTP synthase 1	1.207	Up	0.0127	CTPS1	66.707	mitochondria	GO:0009116 nucleoside metabolic process; GO:0046132 pyrimidine ribonucleoside biosynthetic process; GO:0009147 pyrimidine nucleoside triphosphate metabolic process; GO:0009117 nucleotide metabolic process; GO:0044699 single-organism process; GO:0009163 nucleoside biosynthetic process; GO:0009058 biosynthetic process; GO:0046036 CTP metabolic process; GO:0044237 cellular metabolic process; GO:0006…		GO:0016879 ligase activity, forming carbon-nitrogen bonds; GO:0003824 catalytic activity; GO:0003883 CTP synthase activity; GO:0016874 ligase activity;	K01937	pyrG; CTP synthase [EC:6.3.4.2]	gga00240 Pyrimidine metabolism - Gallus gallus (chicken); gga01100 Metabolic pathways - Gallus gallus (chicken);	IPR027417; IPR017456; IPR017926; IPR033828; IPR029062;	P-loop containing nucleoside triphosphate hydrolase; CTP synthase, N-terminal; Glutamine amidotransferase; CTP synthase GATase domain; Class I glutamine amidotransferase-like;
A0A1L1RXB2	Lysosomal protective protein	0.711	Down	1.47e-05	CTSA	44.748	cytoplasm	GO:0006508 proteolysis; GO:0008152 metabolic process; GO:0043170 macromolecule metabolic process; GO:0019538 protein metabolic process; GO:0044238 primary metabolic process; GO:0071704 organic substance metabolic process;		GO:0004180 carboxypeptidase activity; GO:0008233 peptidase activity; GO:0008238 exopeptidase activity; GO:0003824 catalytic activity; GO:0017171 serine hydrolase activity; GO:0008236 serine-type peptidase activity; GO:0070011 peptidase activity, acting on L-amino acid peptides; GO:0016787 hydrolase activity; GO:0004185 serine-type carboxypeptidase activity; GO:0070008 serine-type exopeptidase act…	K13289	CTSA; cathepsin A (carboxypeptidase C) [EC:3.4.16.5]	gga04142 Lysosome - Gallus gallus (chicken);	IPR029058;	Alpha/Beta hydrolase fold;
P43233	Cathepsin B	0.689	Down	9.92e-05	CTSB	37.587	extracellular	GO:0051603 proteolysis involved in cellular protein catabolic process; GO:0044265 cellular macromolecule catabolic process; GO:0044257 cellular protein catabolic process; GO:0044763 single-organism cellular process; GO:0044267 cellular protein metabolic process; GO:0044699 single-organism process; GO:0044238 primary metabolic process; GO:0044237 cellular metabolic process; GO:0071704 organic subs…	GO:0043226 organelle; GO:0043231 intracellular membrane-bounded organelle; GO:0043229 intracellular organelle; GO:0005615 extracellular space; GO:0044421 extracellular region part; GO:0044464 cell part; GO:0005622 intracellular; GO:0005764 lysosome; GO:0005737 cytoplasm; GO:0005773 vacuole; GO:0044424 intracellular part; GO:0043227 membrane-bounded organelle; GO:0005623 cell; GO:0005576 extracell…	GO:0004175 endopeptidase activity; GO:0070011 peptidase activity, acting on L-amino acid peptides; GO:0008234 cysteine-type peptidase activity; GO:0008233 peptidase activity; GO:0016787 hydrolase activity; GO:0004197 cysteine-type endopeptidase activity; GO:0003824 catalytic activity;	K01363	CTSB; cathepsin B [EC:3.4.22.1]	gga04210 Apoptosis - Gallus gallus (chicken); gga04140 Autophagy - animal - Gallus gallus (chicken); gga04621 NOD-like receptor signaling pathway - Gallus gallus (chicken); gga04142 Lysosome - Gallus gallus (chicken);	IPR000668; IPR012599;	Peptidase C1A, papain C-terminal; Peptidase C1A, propeptide;
A0A1L1RK36	Dipeptidyl peptidase 1	0.726	Down	0.000121	CTSC	51.79	extracellular	GO:0006508 proteolysis; GO:0008152 metabolic process; GO:0043170 macromolecule metabolic process; GO:0019538 protein metabolic process; GO:0044238 primary metabolic process; GO:0071704 organic substance metabolic process;		GO:0070011 peptidase activity, acting on L-amino acid peptides; GO:0008234 cysteine-type peptidase activity; GO:0016787 hydrolase activity; GO:0008233 peptidase activity; GO:0003824 catalytic activity;	K01275	CTSC; cathepsin C [EC:3.4.14.1]	gga04210 Apoptosis - Gallus gallus (chicken); gga04142 Lysosome - Gallus gallus (chicken);	IPR014882; IPR000668;	Cathepsin C exclusion; Peptidase C1A, papain C-terminal;
Q05744	Cathepsin D	0.75	Down	0.000205	CTSD	43.298	endoplasmic reticulum	GO:0044763 single-organism cellular process; GO:0044699 single-organism process; GO:0006914 autophagy; GO:0044238 primary metabolic process; GO:0044237 cellular metabolic process; GO:0071704 organic substance metabolic process; GO:1901575 organic substance catabolic process; GO:0008152 metabolic process; GO:0008219 cell death; GO:0030163 protein catabolic process; GO:0009057 macromolecule catabol…	GO:0043226 organelle; GO:0043231 intracellular membrane-bounded organelle; GO:0043229 intracellular organelle; GO:0044464 cell part; GO:0005622 intracellular; GO:0005764 lysosome; GO:0005737 cytoplasm; GO:0005773 vacuole; GO:0044424 intracellular part; GO:0005623 cell; GO:0043227 membrane-bounded organelle; GO:0044444 cytoplasmic part; GO:0000323 lytic vacuole;	GO:0004175 endopeptidase activity; GO:0008233 peptidase activity; GO:0003824 catalytic activity; GO:0004190 aspartic-type endopeptidase activity; GO:0070011 peptidase activity, acting on L-amino acid peptides; GO:0016787 hydrolase activity; GO:0070001 aspartic-type peptidase activity;	K01379	CTSD; cathepsin D [EC:3.4.23.5]	gga04210 Apoptosis - Gallus gallus (chicken); gga04140 Autophagy - animal - Gallus gallus (chicken); gga04142 Lysosome - Gallus gallus (chicken);	IPR033121; IPR021109;	Peptidase family A1 domain; Aspartic peptidase domain;
A0A1D5P0X4	Cathepsin K	0.667	Down	0.00101	CTSK	37.405	extracellular	GO:0006508 proteolysis; GO:0008152 metabolic process; GO:0043170 macromolecule metabolic process; GO:0019538 protein metabolic process; GO:0044238 primary metabolic process; GO:0071704 organic substance metabolic process;		GO:0070011 peptidase activity, acting on L-amino acid peptides; GO:0008234 cysteine-type peptidase activity; GO:0008233 peptidase activity; GO:0016787 hydrolase activity; GO:0003824 catalytic activity;	K01371	CTSK; cathepsin K [EC:3.4.22.38]	gga04210 Apoptosis - Gallus gallus (chicken); gga04620 Toll-like receptor signaling pathway - Gallus gallus (chicken); gga04142 Lysosome - Gallus gallus (chicken);	IPR013201; IPR000668;	Cathepsin propeptide inhibitor domain (I29); Peptidase C1A, papain C-terminal;
A0A1L1RL78	Cathepsin L1	0.802	Down	0.00137	CTSL	38.314	extracellular	GO:0006508 proteolysis; GO:0008152 metabolic process; GO:0043170 macromolecule metabolic process; GO:0019538 protein metabolic process; GO:0044238 primary metabolic process; GO:0071704 organic substance metabolic process;		GO:0070011 peptidase activity, acting on L-amino acid peptides; GO:0008234 cysteine-type peptidase activity; GO:0016787 hydrolase activity; GO:0008233 peptidase activity; GO:0003824 catalytic activity;	K01365	CTSL; cathepsin L [EC:3.4.22.15]	gga04210 Apoptosis - Gallus gallus (chicken); gga04140 Autophagy - animal - Gallus gallus (chicken); gga04145 Phagosome - Gallus gallus (chicken); gga04142 Lysosome - Gallus gallus (chicken);	IPR013201; IPR000668;	Cathepsin propeptide inhibitor domain (I29); Peptidase C1A, papain C-terminal;
H9KYW5	Cathepsin S	0.65	Down	0.00181	CTSS	36.321	extracellular	GO:0044236 multicellular organism metabolic process; GO:0044699 single-organism process; GO:0016485 protein processing; GO:0044237 cellular metabolic process; GO:0071711 basement membrane organization; GO:0008152 metabolic process; GO:0032879 regulation of localization; GO:0002250 adaptive immune response; GO:0044093 positive regulation of molecular function; GO:0022617 extracellular matrix disas…	GO:0043231 intracellular membrane-bounded organelle; GO:0043226 organelle; GO:0043229 intracellular organelle; GO:0005615 extracellular space; GO:0044421 extracellular region part; GO:0044464 cell part; GO:0005622 intracellular; GO:0005764 lysosome; GO:0005737 cytoplasm; GO:0005773 vacuole; GO:0044424 intracellular part; GO:0005623 cell; GO:0043227 membrane-bounded organelle; GO:0005576 extracell…	GO:0008233 peptidase activity; GO:0001968 fibronectin binding; GO:0044877 macromolecular complex binding; GO:0043394 proteoglycan binding; GO:0008234 cysteine-type peptidase activity; GO:0016787 hydrolase activity; GO:0005515 protein binding; GO:0050840 extracellular matrix binding; GO:0004175 endopeptidase activity; GO:0097367 carbohydrate derivative binding; GO:0003824 catalytic activity; GO:00…	K01368	CTSS; cathepsin S [EC:3.4.22.27]	gga04210 Apoptosis - Gallus gallus (chicken); gga04145 Phagosome - Gallus gallus (chicken); gga04142 Lysosome - Gallus gallus (chicken);	IPR013201; IPR000668;	Cathepsin propeptide inhibitor domain (I29); Peptidase C1A, papain C-terminal;
E1C4M3	Cathepsin Z	0.744	Down	0.00223	CTSZ	33.853	extracellular	GO:0044707 single-multicellular organism process; GO:0002009 morphogenesis of an epithelium; GO:0060425 lung morphogenesis; GO:0051603 proteolysis involved in cellular protein catabolic process; GO:0044257 cellular protein catabolic process; GO:0030323 respiratory tube development; GO:0044267 cellular protein metabolic process; GO:0044699 single-organism process; GO:0044237 cellular metabolic pro…	GO:0043229 intracellular organelle; GO:0005615 extracellular space; GO:0005783 endoplasmic reticulum; GO:0044421 extracellular region part; GO:0005737 cytoplasm; GO:0031982 vesicle; GO:0012505 endomembrane system; GO:0044424 intracellular part; GO:0005623 cell; GO:0005576 extracellular region; GO:0043226 organelle; GO:0070062 extracellular exosome; GO:0043231 intracellular membrane-bounded organe…	GO:0004175 endopeptidase activity; GO:0070011 peptidase activity, acting on L-amino acid peptides; GO:0008234 cysteine-type peptidase activity; GO:0016787 hydrolase activity; GO:0008233 peptidase activity; GO:0004197 cysteine-type endopeptidase activity; GO:0003824 catalytic activity;	K08568	CTSZ; cathepsin X [EC:3.4.18.1]	gga04210 Apoptosis - Gallus gallus (chicken); gga04142 Lysosome - Gallus gallus (chicken);	IPR000668;	Peptidase C1A, papain C-terminal;
O73912	Interleukin-8	5.778	Up	0.00019	CXCL8	11.199	extracellular	GO:0044700 single organism signaling; GO:0030335 positive regulation of cell migration; GO:0045321 leukocyte activation; GO:0051674 localization of cell; GO:0007166 cell surface receptor signaling pathway; GO:0040017 positive regulation of locomotion; GO:0044699 single-organism process; GO:0071345 cellular response to cytokine stimulus; GO:0009607 response to biotic stimulus; GO:1990266 neutrophi…	GO:0005615 extracellular space; GO:0044421 extracellular region part; GO:0005576 extracellular region;	GO:0005125 cytokine activity; GO:0045236 CXCR chemokine receptor binding; GO:0005102 receptor binding; GO:0005488 binding; GO:0042379 chemokine receptor binding; GO:0005126 cytokine receptor binding; GO:0005515 protein binding; GO:0001664 G-protein coupled receptor binding; GO:0005153 interleukin-8 receptor binding; GO:0008009 chemokine activity;	K10030	IL8; interleukin 8	gga04622 RIG-I-like receptor signaling pathway - Gallus gallus (chicken); gga05132 Salmonella infection - Gallus gallus (chicken); gga04621 NOD-like receptor signaling pathway - Gallus gallus (chicken); gga04060 Cytokine-cytokine receptor interaction - Gallus gallus (chicken); gga04620 Toll-like receptor signaling pathway - Gallus gallus (chicken); gga05164 Influenza A - Gallus gallus (chicken); …	IPR033899; IPR001811;	CXC Chemokine domain; Chemokine interleukin-8-like domain;
P08317	Interleukin-8	7.486	Up	0.00134	CXCL8	11.056	extracellular	GO:0044700 single organism signaling; GO:0030335 positive regulation of cell migration; GO:0045321 leukocyte activation; GO:0007166 cell surface receptor signaling pathway; GO:0031347 regulation of defense response; GO:0071345 cellular response to cytokine stimulus; GO:0008285 negative regulation of cell proliferation; GO:0009607 response to biotic stimulus; GO:0048145 regulation of fibroblast pr…	GO:0005615 extracellular space; GO:0044421 extracellular region part; GO:0005576 extracellular region;	GO:0008083 growth factor activity; GO:0005125 cytokine activity; GO:0045236 CXCR chemokine receptor binding; GO:0005102 receptor binding; GO:0005488 binding; GO:0042379 chemokine receptor binding; GO:0005126 cytokine receptor binding; GO:0001664 G-protein coupled receptor binding; GO:0005515 protein binding; GO:0008009 chemokine activity; GO:0005153 interleukin-8 receptor binding;	K10030	IL8; interleukin 8	gga04622 RIG-I-like receptor signaling pathway - Gallus gallus (chicken); gga05132 Salmonella infection - Gallus gallus (chicken); gga04621 NOD-like receptor signaling pathway - Gallus gallus (chicken); gga04060 Cytokine-cytokine receptor interaction - Gallus gallus (chicken); gga04620 Toll-like receptor signaling pathway - Gallus gallus (chicken); gga05164 Influenza A - Gallus gallus (chicken); …	IPR033899; IPR001811;	CXC Chemokine domain; Chemokine interleukin-8-like domain;
A0A1D5PBJ1	Cytochrome b reductase 1	0.669	Down	0.005	cybrd1	31.965	plasma membrane	GO:0008152 metabolic process; GO:0042221 response to chemical; GO:0010039 response to iron ion; GO:0055114 oxidation-reduction process; GO:0044710 single-organism metabolic process; GO:0044699 single-organism process; GO:0010035 response to inorganic substance; GO:0050896 response to stimulus; GO:0010038 response to metal ion;	GO:0016020 membrane; GO:0042995 cell projection; GO:0098862 cluster of actin-based cell projections; GO:0005903 brush border; GO:0031526 brush border membrane; GO:0071944 cell periphery; GO:0031224 intrinsic component of membrane; GO:0005623 cell; GO:0044463 cell projection part; GO:0016021 integral component of membrane; GO:0005886 plasma membrane; GO:0044459 plasma membrane part; GO:0098590 pla…	GO:0016722 oxidoreductase activity, oxidizing metal ions; GO:0000293 ferric-chelate reductase activity; GO:0003824 catalytic activity; GO:0016723 oxidoreductase activity, oxidizing metal ions, NAD or NADP as acceptor; GO:0016491 oxidoreductase activity;	K08370			IPR006593;	Cytochrome b561/ferric reductase transmembrane;
P67881	Cytochrome c	1.215	Up	0.000203	CYC	11.71	mitochondria	GO:0009116 nucleoside metabolic process; GO:0042278 purine nucleoside metabolic process; GO:0010941 regulation of cell death; GO:0006123 mitochondrial electron transport, cytochrome c to oxygen; GO:0032270 positive regulation of cellular protein metabolic process; GO:0009167 purine ribonucleoside monophosphate metabolic process; GO:0009117 nucleotide metabolic process; GO:0044699 single-organism …	GO:0016020 membrane; GO:0043229 intracellular organelle; GO:0044429 mitochondrial part; GO:0044446 intracellular organelle part; GO:0031967 organelle envelope; GO:0005737 cytoplasm; GO:0044424 intracellular part; GO:0005829 cytosol; GO:0005623 cell; GO:0044422 organelle part; GO:0005739 mitochondrion; GO:0031974 membrane-enclosed lumen; GO:0005740 mitochondrial envelope; GO:0043231 intracellular …	GO:0097159 organic cyclic compound binding; GO:1901363 heterocyclic compound binding; GO:0009055 electron carrier activity; GO:0020037 heme binding; GO:0005488 binding; GO:0043167 ion binding; GO:0045155 electron transporter, transferring electrons from CoQH2-cytochrome c reductase complex and cytochrome c oxidase complex activity; GO:0046872 metal ion binding; GO:0043169 cation binding; GO:00469…	K08738	CYC; cytochrome c	gga00920 Sulfur metabolism - Gallus gallus (chicken); gga04210 Apoptosis - Gallus gallus (chicken); gga04115 p53 signaling pathway - Gallus gallus (chicken); gga05168 Herpes simplex infection - Gallus gallus (chicken); gga01100 Metabolic pathways - Gallus gallus (chicken); gga05164 Influenza A - Gallus gallus (chicken);	IPR009056;	Cytochrome c-like domain;
Q5QRU7	Cytoglobin	1.888	Up	0.0018	Cygb	20.517	cytoplasm	GO:0015671 oxygen transport; GO:0006810 transport; GO:0015669 gas transport; GO:1902578 single-organism localization; GO:0044699 single-organism process; GO:0051179 localization; GO:0051234 establishment of localization; GO:0044765 single-organism transport;	GO:0043229 intracellular organelle; GO:0042995 cell projection; GO:0044446 intracellular organelle part; GO:0043025 neuronal cell body; GO:0031981 nuclear lumen; GO:0044424 intracellular part; GO:0005623 cell; GO:0016604 nuclear body; GO:0044422 organelle part; GO:0031974 membrane-enclosed lumen; GO:0043226 organelle; GO:0043231 intracellular membrane-bounded organelle; GO:0036477 somatodendritic…	GO:0097159 organic cyclic compound binding; GO:1901363 heterocyclic compound binding; GO:0020037 heme binding; GO:0005506 iron ion binding; GO:0046914 transition metal ion binding; GO:0019825 oxygen binding; GO:0005488 binding; GO:0043167 ion binding; GO:0022892 substrate-specific transporter activity; GO:0046872 metal ion binding; GO:0043169 cation binding; GO:0005344 oxygen transporter activity…	K21894			IPR009050; IPR000971; IPR012292;	Globin-like; Globin; Globin/Protoglobin;
A0A1D5PML0	"1,25-dihydroxyvitamin D(3) 24-hydroxylase, mitochondrial"	1.765	Up	0.000455	CYP24A1	57.957	mitochondria	GO:0044699 single-organism process; GO:0008152 metabolic process; GO:0055114 oxidation-reduction process; GO:0044710 single-organism metabolic process;		GO:0097159 organic cyclic compound binding; GO:1901363 heterocyclic compound binding; GO:0020037 heme binding; GO:0005506 iron ion binding; GO:0046914 transition metal ion binding; GO:0003824 catalytic activity; GO:0005488 binding; GO:0043167 ion binding; GO:0043169 cation binding; GO:0046872 metal ion binding; GO:0016705 oxidoreductase activity, acting on paired donors, with incorporation or red…	K07436	CYP24A1; vitamin D3 24-hydroxylase [EC:1.14.15.16]	gga01100 Metabolic pathways - Gallus gallus (chicken); gga00100 Steroid biosynthesis - Gallus gallus (chicken);
F1NT18	Cytochrome P450 3A9	4.285	Up	0.0179	Cyp3a9	58.247	plasma membrane	GO:0042445 hormone metabolic process; GO:0065008 regulation of biological quality; GO:0009404 toxin metabolic process; GO:1901615 organic hydroxy compound metabolic process; GO:0055114 oxidation-reduction process; GO:0017144 drug metabolic process; GO:0044281 small molecule metabolic process; GO:0070988 demethylation; GO:0044763 single-organism cellular process; GO:0008202 steroid metabolic proce…	GO:0016020 membrane; GO:0016324 apical plasma membrane; GO:0098590 plasma membrane region; GO:0044459 plasma membrane part; GO:0044425 membrane part; GO:0044464 cell part; GO:0071944 cell periphery; GO:0031224 intrinsic component of membrane; GO:0005623 cell; GO:0016021 integral component of membrane; GO:0045177 apical part of cell; GO:0005886 plasma membrane;	GO:0005506 iron ion binding; GO:0043167 ion binding; GO:0016705 oxidoreductase activity, acting on paired donors, with incorporation or reduction of molecular oxygen; GO:0032451 demethylase activity; GO:0016491 oxidoreductase activity; GO:0008395 steroid hydroxylase activity; GO:1901363 heterocyclic compound binding; GO:0097159 organic cyclic compound binding; GO:0020037 heme binding; GO:0046914 …	K07424	CYP3A; cytochrome P450 family 3 subfamily A [EC:1.14.14.1]	gga00591 Linoleic acid metabolism - Gallus gallus (chicken); gga00830 Retinol metabolism - Gallus gallus (chicken); gga01100 Metabolic pathways - Gallus gallus (chicken); gga00140 Steroid hormone biosynthesis - Gallus gallus (chicken);
A0A1D5NYP5	25-hydroxycholesterol 7-alpha-hydroxylase	1.928	Up	8.4e-05	CYP7B1	58.307	endoplasmic reticulum	GO:0044699 single-organism process; GO:0008152 metabolic process; GO:0055114 oxidation-reduction process; GO:0044710 single-organism metabolic process;	GO:0043229 intracellular organelle; GO:0016020 membrane; GO:0042175 nuclear outer membrane-endoplasmic reticulum membrane network; GO:0005783 endoplasmic reticulum; GO:0044446 intracellular organelle part; GO:0005737 cytoplasm; GO:0031224 intrinsic component of membrane; GO:0012505 endomembrane system; GO:0044424 intracellular part; GO:0005623 cell; GO:0016021 integral component of membrane; GO:0…	GO:0097159 organic cyclic compound binding; GO:1901363 heterocyclic compound binding; GO:0020037 heme binding; GO:0005506 iron ion binding; GO:0046914 transition metal ion binding; GO:0003824 catalytic activity; GO:0005488 binding; GO:0043167 ion binding; GO:0016705 oxidoreductase activity, acting on paired donors, with incorporation or reduction of molecular oxygen; GO:0046872 metal ion binding;…	K07430	CYP7B; 25/26-hydroxycholesterol 7alpha-hydroxylase [EC:1.14.14.29]	gga00120 Primary bile acid biosynthesis - Gallus gallus (chicken); gga00140 Steroid hormone biosynthesis - Gallus gallus (chicken);
P19336	Protein CYR61	0.654	Down	0.0325	CYR61	40.651	extracellular	GO:0003171 atrioventricular valve development; GO:0001649 osteoblast differentiation; GO:0010941 regulation of cell death; GO:0030335 positive regulation of cell migration; GO:0032270 positive regulation of cellular protein metabolic process; GO:0030513 positive regulation of BMP signaling pathway; GO:0009891 positive regulation of biosynthetic process; GO:0003179 heart valve morphogenesis; GO:00…	GO:0031012 extracellular matrix; GO:0005615 extracellular space; GO:0044421 extracellular region part; GO:0005576 extracellular region;	GO:0005520 insulin-like growth factor binding; GO:0050839 cell adhesion molecule binding; GO:0005102 receptor binding; GO:0019838 growth factor binding; GO:0005488 binding; GO:0044877 macromolecular complex binding; GO:0005515 protein binding; GO:0005178 integrin binding; GO:0050840 extracellular matrix binding; GO:0032403 protein complex binding;	K06829			IPR001007; IPR006208; IPR000867; IPR009030; IPR006207;	VWFC domain; Glycoprotein hormone subunit beta, cystine knot; Insulin-like growth factor-binding protein, IGFBP; Growth factor receptor cysteine-rich domain; Cystine knot, C-terminal;
E1C2F4	"ES1 protein homolog, mitochondrial"	0.697	Down	0.00087	D10Jhu81e	24.231	extracellular							IPR029062;	Class I glutamine amidotransferase-like;
E1C8Z9	Disabled homolog 2	0.82	Down	0.000106	DAB2	77.492	nucleus	GO:0060627 regulation of vesicle-mediated transport; GO:0010941 regulation of cell death; GO:0030335 positive regulation of cell migration; GO:0010717 regulation of epithelial to mesenchymal transition; GO:0032270 positive regulation of cellular protein metabolic process; GO:1903533 regulation of protein targeting; GO:0032436 positive regulation of proteasomal ubiquitin-dependent protein cataboli…	GO:0016020 membrane; GO:0044421 extracellular region part; GO:0061695 transferase complex, transferring phosphorus-containing groups; GO:0031410 cytoplasmic vesicle; GO:0071944 cell periphery; GO:0030054 cell junction; GO:0005737 cytoplasm; GO:0031982 vesicle; GO:0032991 macromolecular complex; GO:0031224 intrinsic component of membrane; GO:0044424 intracellular part; GO:1902554 serine/threonine …	GO:0098748 endocytic adaptor activity; GO:0030276 clathrin binding; GO:0060089 molecular transducer activity; GO:0030674 protein binding, bridging; GO:0004872 receptor activity; GO:0005488 binding; GO:0038024 cargo receptor activity; GO:0060090 binding, bridging; GO:0005515 protein binding; GO:0008022 protein C-terminus binding; GO:0035615 clathrin adaptor activity; GO:0046332 SMAD binding;	K12475	DAB2; disabled homolog 2	gga04144 Endocytosis - Gallus gallus (chicken);	IPR011993; IPR006020;	PH domain-like; PTB/PI domain;
F1NFU9	Acyl-CoA-binding protein	0.497	Down	6.23e-05	DBI	9.8563	cytoplasm			GO:0000062 fatty-acyl-CoA binding; GO:0005488 binding; GO:0043167 ion binding; GO:0043168 anion binding; GO:0048037 cofactor binding; GO:1901681 sulfur compound binding; GO:0050662 coenzyme binding;				IPR000582; IPR014352;	Acyl-CoA-binding protein, ACBP; FERM/acyl-CoA-binding protein, 3-helical bundle;
Q9PRL8	Acyl-CoA-binding protein	1.283	Up	0.00338	DBI	9.6448	cytoplasm	GO:0006810 transport; GO:0051179 localization; GO:0051234 establishment of localization;	GO:0043226 organelle; GO:0043231 intracellular membrane-bounded organelle; GO:0043229 intracellular organelle; GO:0005783 endoplasmic reticulum; GO:0044464 cell part; GO:0005622 intracellular; GO:0005737 cytoplasm; GO:0012505 endomembrane system; GO:0044424 intracellular part; GO:0005794 Golgi apparatus; GO:0043227 membrane-bounded organelle; GO:0005623 cell; GO:0044444 cytoplasmic part;	GO:0000062 fatty-acyl-CoA binding; GO:0005488 binding; GO:0043167 ion binding; GO:0008289 lipid binding; GO:0043168 anion binding; GO:0048037 cofactor binding; GO:1901681 sulfur compound binding; GO:0050662 coenzyme binding;	K08762	DBI; diazepam-binding inhibitor (GABA receptor modulator, acyl-CoA-binding protein)	gga03320 PPAR signaling pathway - Gallus gallus (chicken);	IPR000582; IPR014352;	Acyl-CoA-binding protein, ACBP; FERM/acyl-CoA-binding protein, 3-helical bundle;
P28675	Decorin	0.756	Down	0.00264	DCN	39.686	extracellular	GO:0044700 single organism signaling; GO:0009968 negative regulation of signal transduction; GO:0007166 cell surface receptor signaling pathway; GO:0023051 regulation of signaling; GO:0044699 single-organism process; GO:0071345 cellular response to cytokine stimulus; GO:0031400 negative regulation of protein modification process; GO:0007165 signal transduction; GO:0010646 regulation of cell commu…	GO:0031012 extracellular matrix; GO:0044421 extracellular region part; GO:0044464 cell part; GO:0005622 intracellular; GO:0005737 cytoplasm; GO:0005578 proteinaceous extracellular matrix; GO:0044424 intracellular part; GO:0005623 cell; GO:0005576 extracellular region;	GO:0030234 enzyme regulator activity; GO:0019210 kinase inhibitor activity; GO:0005488 binding; GO:0044877 macromolecular complex binding; GO:0005518 collagen binding; GO:0005515 protein binding; GO:0004860 protein kinase inhibitor activity; GO:0019207 kinase regulator activity; GO:0019887 protein kinase regulator activity; GO:0004857 enzyme inhibitor activity; GO:0098772 molecular function regul…	K04660	DCN; decorin	gga04350 TGF-beta signaling pathway - Gallus gallus (chicken);	IPR000372; IPR032675;	Leucine-rich repeat N-terminal domain; Leucine-rich repeat domain, L domain-like;
F1NKG5	"N(G),N(G)-dimethylarginine dimethylaminohydrolase 1"	0.775	Down	0.000187	Ddah1	31.09	cytoplasm,nucleus	GO:0050794 regulation of cellular process; GO:0008217 regulation of blood pressure; GO:1901606 alpha-amino acid catabolic process; GO:0065008 regulation of biological quality; GO:1903428 positive regulation of reactive oxygen species biosynthetic process; GO:0045428 regulation of nitric oxide biosynthetic process; GO:0009891 positive regulation of biosynthetic process; GO:0044699 single-organism …	GO:0043229 intracellular organelle; GO:0044421 extracellular region part; GO:0005737 cytoplasm; GO:0031982 vesicle; GO:0044424 intracellular part; GO:0005623 cell; GO:0005576 extracellular region; GO:0005739 mitochondrion; GO:0043226 organelle; GO:0070062 extracellular exosome; GO:0043231 intracellular membrane-bounded organelle; GO:0005622 intracellular; GO:0044464 cell part; GO:1903561 extracel…	GO:0016403 dimethylargininase activity; GO:0016787 hydrolase activity; GO:0003824 catalytic activity; GO:0016810 hydrolase activity, acting on carbon-nitrogen (but not peptide) bonds; GO:0016813 hydrolase activity, acting on carbon-nitrogen (but not peptide) bonds, in linear amidines;	K01482
F1NQV5	Probable ATP-dependent RNA helicase DDX27	0.731	Down	0.000514	DDX27	85.637	nucleus	GO:0016072 rRNA metabolic process; GO:0006396 RNA processing; GO:0034470 ncRNA processing; GO:0044085 cellular component biogenesis; GO:0022613 ribonucleoprotein complex biogenesis; GO:0006725 cellular aromatic compound metabolic process; GO:0006807 nitrogen compound metabolic process; GO:0042254 ribosome biogenesis; GO:1901360 organic cyclic compound metabolic process; GO:0044238 primary metabol…	GO:0043229 intracellular organelle; GO:0043232 intracellular non-membrane-bounded organelle; GO:0044446 intracellular organelle part; GO:0031981 nuclear lumen; GO:0044424 intracellular part; GO:0005730 nucleolus; GO:0005623 cell; GO:0044422 organelle part; GO:0043228 non-membrane-bounded organelle; GO:0043226 organelle; GO:0043231 intracellular membrane-bounded organelle; GO:0031974 membrane-encl…	GO:1901265 nucleoside phosphate binding; GO:0008026 ATP-dependent helicase activity; GO:0016817 hydrolase activity, acting on acid anhydrides; GO:0016787 hydrolase activity; GO:0016887 ATPase activity; GO:1901363 heterocyclic compound binding; GO:0097159 organic cyclic compound binding; GO:0016462 pyrophosphatase activity; GO:0003824 catalytic activity; GO:0032553 ribonucleotide binding; GO:00054…	K13181			IPR014014; IPR011545; IPR027417; IPR014001; IPR001650;	RNA helicase, DEAD-box type, Q motif; DEAD/DEAH box helicase domain; P-loop containing nucleoside triphosphate hydrolase; Helicase superfamily 1/2, ATP-binding domain; Helicase, C-terminal;
F1NQA6	Probable ATP-dependent RNA helicase DDX52	1.235	Up	0.00554	DDX52	67.773	cytoplasm,nucleus	GO:0016072 rRNA metabolic process; GO:0006396 RNA processing; GO:0034470 ncRNA processing; GO:0044085 cellular component biogenesis; GO:0022613 ribonucleoprotein complex biogenesis; GO:0006725 cellular aromatic compound metabolic process; GO:0042254 ribosome biogenesis; GO:1901360 organic cyclic compound metabolic process; GO:0006807 nitrogen compound metabolic process; GO:0044238 primary metabol…		GO:1901265 nucleoside phosphate binding; GO:0008026 ATP-dependent helicase activity; GO:0016817 hydrolase activity, acting on acid anhydrides; GO:0016787 hydrolase activity; GO:0016887 ATPase activity; GO:1901363 heterocyclic compound binding; GO:0097159 organic cyclic compound binding; GO:0016462 pyrophosphatase activity; GO:0032553 ribonucleotide binding; GO:0003824 catalytic activity; GO:00054…	K14779			IPR014014; IPR011545; IPR014001; IPR027417; IPR001650;	RNA helicase, DEAD-box type, Q motif; DEAD/DEAH box helicase domain; Helicase superfamily 1/2, ATP-binding domain; P-loop containing nucleoside triphosphate hydrolase; Helicase, C-terminal;
F1NTK9	ATP-dependent RNA helicase DDX54	0.656	Down	0.000466	DDX54	93.051	nucleus	GO:0050794 regulation of cellular process; GO:0006725 cellular aromatic compound metabolic process; GO:0060255 regulation of macromolecule metabolic process; GO:0019219 regulation of nucleobase-containing compound metabolic process; GO:0048519 negative regulation of biological process; GO:0031324 negative regulation of cellular metabolic process; GO:0048523 negative regulation of cellular process…	GO:0043229 intracellular organelle; GO:0016020 membrane; GO:0043232 intracellular non-membrane-bounded organelle; GO:0005737 cytoplasm; GO:0044446 intracellular organelle part; GO:0012505 endomembrane system; GO:0031981 nuclear lumen; GO:0044424 intracellular part; GO:0005730 nucleolus; GO:0005623 cell; GO:0044422 organelle part; GO:0043228 non-membrane-bounded organelle; GO:0043231 intracellular…	GO:1901265 nucleoside phosphate binding; GO:0005102 receptor binding; GO:0008026 ATP-dependent helicase activity; GO:0016817 hydrolase activity, acting on acid anhydrides; GO:0016787 hydrolase activity; GO:0005515 protein binding; GO:0051427 hormone receptor binding; GO:0016887 ATPase activity; GO:1901363 heterocyclic compound binding; GO:0097159 organic cyclic compound binding; GO:0016462 pyroph…	K14808			IPR014014; IPR011545; IPR012541; IPR014001; IPR027417; IPR001650;	RNA helicase, DEAD-box type, Q motif; DEAD/DEAH box helicase domain; DBP10, C-terminal; Helicase superfamily 1/2, ATP-binding domain; P-loop containing nucleoside triphosphate hydrolase; Helicase, C-terminal;
A0A1L1RZ91	"Peroxisomal 2,4-dienoyl-CoA reductase"	1.214	Up	0.00883	decr2	31.698	cytoplasm,nucleus				K13237	DECR2; peroxisomal 2,4-dienoyl-CoA reductase [EC:1.3.1.34]	gga04146 Peroxisome - Gallus gallus (chicken);	IPR016040;	NAD(P)-binding domain;
Q5F3C1	Sphingolipid delta(4)-desaturase DES1	1.23	Up	0.0282	DEGS1	37.975	plasma membrane	GO:0016053 organic acid biosynthetic process; GO:0006643 membrane lipid metabolic process; GO:0006672 ceramide metabolic process; GO:0044699 single-organism process; GO:0009058 biosynthetic process; GO:0044255 cellular lipid metabolic process; GO:1901566 organonitrogen compound biosynthetic process; GO:0044237 cellular metabolic process; GO:0071704 organic substance metabolic process; GO:0008610 …	GO:0043229 intracellular organelle; GO:0016020 membrane; GO:0042175 nuclear outer membrane-endoplasmic reticulum membrane network; GO:0005783 endoplasmic reticulum; GO:0044446 intracellular organelle part; GO:0005737 cytoplasm; GO:0031224 intrinsic component of membrane; GO:0012505 endomembrane system; GO:0044424 intracellular part; GO:0005623 cell; GO:0016021 integral component of membrane; GO:0…	GO:0042284 sphingolipid delta-4 desaturase activity; GO:0016705 oxidoreductase activity, acting on paired donors, with incorporation or reduction of molecular oxygen; GO:0003824 catalytic activity; GO:0016491 oxidoreductase activity;	K04712	DEGS; sphingolipid 4-desaturase/C4-monooxygenase [EC:1.14.19.17 1.14.18.5]	gga01100 Metabolic pathways - Gallus gallus (chicken); gga00600 Sphingolipid metabolism - Gallus gallus (chicken);	IPR013866; IPR005804;	Sphingolipid delta4-desaturase, N-terminal; Fatty acid desaturase domain;
A0A1L1RLN5	Derlin-2	0.759	Down	0.0334	DERL2	26.631	plasma membrane				K13989	DERL2_3; Derlin-2/3	gga04141 Protein processing in endoplasmic reticulum - Gallus gallus (chicken);
F1NAS1	Diacylglycerol kinase eta	1.789	Up	0.0352	DGKH	131.89	nucleus	GO:0044085 cellular component biogenesis; GO:0050794 regulation of cellular process; GO:0044700 single organism signaling; GO:0016043 cellular component organization; GO:0007205 protein kinase C-activating G-protein coupled receptor signaling pathway; GO:0051716 cellular response to stimulus; GO:0016310 phosphorylation; GO:0071822 protein complex subunit organization; GO:0035556 intracellular sig…	GO:0043226 organelle; GO:0097708 intracellular vesicle; GO:0043229 intracellular organelle; GO:0031410 cytoplasmic vesicle; GO:0044464 cell part; GO:0005622 intracellular; GO:0031982 vesicle; GO:0005737 cytoplasm; GO:0005768 endosome; GO:0012505 endomembrane system; GO:0044424 intracellular part; GO:0043227 membrane-bounded organelle; GO:0005623 cell; GO:0044444 cytoplasmic part;	GO:0005524 ATP binding; GO:1901265 nucleoside phosphate binding; GO:0016773 phosphotransferase activity, alcohol group as acceptor; GO:0001882 nucleoside binding; GO:0043167 ion binding; GO:0004143 diacylglycerol kinase activity; GO:0000166 nucleotide binding; GO:0097159 organic cyclic compound binding; GO:1901363 heterocyclic compound binding; GO:0032549 ribonucleoside binding; GO:0097367 carboh…	K00901	dgkA; diacylglycerol kinase (ATP) [EC:2.7.1.107]	gga00564 Glycerophospholipid metabolism - Gallus gallus (chicken); gga04070 Phosphatidylinositol signaling system - Gallus gallus (chicken); gga01100 Metabolic pathways - Gallus gallus (chicken); gga00561 Glycerolipid metabolism - Gallus gallus (chicken);	IPR001206; IPR002219; IPR016064; IPR000756; IPR011993; IPR001849;	Diacylglycerol kinase, catalytic domain; Protein kinase C-like, phorbol ester/diacylglycerol-binding domain; NAD kinase/diacylglycerol kinase-like domain; Diacylglycerol kinase, accessory domain; PH domain-like; Pleckstrin homology domain;
A0A1D5PAT6	Deoxyhypusine synthase	1.223	Up	0.0108	Dhps	41.161	cytoplasm	GO:0008612 peptidyl-lysine modification to peptidyl-hypusine; GO:0044267 cellular protein metabolic process; GO:0009058 biosynthetic process; GO:0044238 primary metabolic process; GO:0044237 cellular metabolic process; GO:0071704 organic substance metabolic process; GO:0018193 peptidyl-amino acid modification; GO:0018205 peptidyl-lysine modification; GO:0008152 metabolic process; GO:0044260 cellu…			K00809			IPR029035;	DHS-like NAD/FAD-binding domain;
E1BYJ6	Dehydrogenase/reductase SDR family member on chromosome X	1.262	Up	0.0473	DHRSX	37.265	mitochondria	GO:0050794 regulation of cellular process; GO:0050789 regulation of biological process; GO:0009893 positive regulation of metabolic process; GO:0010508 positive regulation of autophagy; GO:0031329 regulation of cellular catabolic process; GO:0031325 positive regulation of cellular metabolic process; GO:0009896 positive regulation of catabolic process; GO:0009894 regulation of catabolic process; G…	GO:0005576 extracellular region;		K11170			IPR016040;	NAD(P)-binding domain;
A0A1D5P580	Putative ATP-dependent RNA helicase DHX57	0.798	Down	0.0343	DHX57	154.52	nucleus			GO:1901265 nucleoside phosphate binding; GO:0016817 hydrolase activity, acting on acid anhydrides; GO:0016787 hydrolase activity; GO:0005515 protein binding; GO:0097159 organic cyclic compound binding; GO:1901363 heterocyclic compound binding; GO:0016462 pyrophosphatase activity; GO:0032553 ribonucleotide binding; GO:0003824 catalytic activity; GO:0005488 binding; GO:0032550 purine ribonucleoside…	K13026			IPR016135; IPR007502; IPR000571; IPR011545; IPR011709; IPR027417; IPR015940; IPR014001; IPR001650; IPR009060; IPR006575;	Ubiquitin-conjugating enzyme/RWD-like; Helicase-associated domain; Zinc finger, CCCH-type; DEAD/DEAH box helicase domain; Domain of unknown function DUF1605; P-loop containing nucleoside triphosphate hydrolase; Ubiquitin-associated domain; Helicase superfamily 1/2, ATP-binding domain; Helicase, C-terminal; UBA-like; RWD domain;
A0A1L1RQX5	Disks large-associated protein 4	0.824	Down	0.00598	Dlgap4	23.907	cytoplasm	GO:0023052 signaling;
F1NKV0	DnaJ homolog subfamily B member 4	0.77	Down	0.000561	DNAJB4	38.277	cytoplasm	GO:0006457 protein folding; GO:0051336 regulation of hydrolase activity; GO:0043462 regulation of ATPase activity; GO:0051345 positive regulation of hydrolase activity; GO:0050790 regulation of catalytic activity; GO:0044093 positive regulation of molecular function; GO:0065009 regulation of molecular function; GO:0032781 positive regulation of ATPase activity; GO:0009987 cellular process; GO:006…	GO:0070062 extracellular exosome; GO:0043226 organelle; GO:0044421 extracellular region part; GO:0044464 cell part; GO:0005622 intracellular; GO:0005737 cytoplasm; GO:0031982 vesicle; GO:1903561 extracellular vesicle; GO:0044424 intracellular part; GO:0005623 cell; GO:0005829 cytosol; GO:0043227 membrane-bounded organelle; GO:0005576 extracellular region; GO:0043230 extracellular organelle; GO:00…	GO:0001671 ATPase activator activity; GO:0030234 enzyme regulator activity; GO:0051087 chaperone binding; GO:0005488 binding; GO:0060589 nucleoside-triphosphatase regulator activity; GO:0005515 protein binding; GO:0051082 unfolded protein binding; GO:0060590 ATPase regulator activity; GO:0098772 molecular function regulator; GO:0008047 enzyme activator activity;	K09510			IPR008971; IPR002939; IPR001623;	HSP40/DnaJ peptide-binding; Chaperone DnaJ, C-terminal; DnaJ domain;
R4GJ54	Docking protein 2	0.575	Down	0.0143	DOK2	14.366	cytoplasm,nucleus			GO:0005515 protein binding; GO:0005102 receptor binding; GO:0005488 binding; GO:0005158 insulin receptor binding; GO:0032403 protein complex binding; GO:0044877 macromolecular complex binding;	K20234			IPR011993; IPR002404;	PH domain-like; IRS-type PTB domain;
A0A1D5PTU8	Dysbindin	0.531	Down	0.0266	Dtnbp1	18.853	nucleus		GO:0044424 intracellular part; GO:0005623 cell; GO:0044464 cell part; GO:0005622 intracellular; GO:0005737 cytoplasm;
E1BWT2	Probable E3 ubiquitin-protein ligase DTX2	3.226	Up	0.00134	DTX2	60.25	nucleus	GO:0050794 regulation of cellular process; GO:0044700 single organism signaling; GO:0051716 cellular response to stimulus; GO:0007165 signal transduction; GO:0050789 regulation of biological process; GO:0007154 cell communication; GO:0007166 cell surface receptor signaling pathway; GO:0044699 single-organism process; GO:0023052 signaling; GO:0050896 response to stimulus; GO:0009987 cellular proce…	GO:0016020 membrane; GO:0043229 intracellular organelle; GO:0031090 organelle membrane; GO:0005635 nuclear envelope; GO:0044446 intracellular organelle part; GO:0031967 organelle envelope; GO:0031981 nuclear lumen; GO:0012505 endomembrane system; GO:0044424 intracellular part; GO:0005623 cell; GO:0044422 organelle part; GO:0031974 membrane-enclosed lumen; GO:0043226 organelle; GO:0043231 intracel…	GO:0046914 transition metal ion binding; GO:0005488 binding; GO:0043167 ion binding; GO:0043169 cation binding; GO:0046872 metal ion binding; GO:0005515 protein binding; GO:0008270 zinc ion binding;	K06058	DTX; deltex [EC:2.3.2.27]	gga04330 Notch signaling pathway - Gallus gallus (chicken);	IPR001841; IPR004170; IPR013083; IPR018957; IPR018123;	Zinc finger, RING-type; WWE domain; Zinc finger, RING/FYVE/PHD-type; Zinc finger, C3HC4 RING-type; WWE domain, subgroup;
E1C979	Transcription factor E2F6	1.278	Up	0.049	E2F6	28.55	cytoplasm	GO:0050794 regulation of cellular process; GO:0006725 cellular aromatic compound metabolic process; GO:0097659 nucleic acid-templated transcription; GO:0060255 regulation of macromolecule metabolic process; GO:0019219 regulation of nucleobase-containing compound metabolic process; GO:0044699 single-organism process; GO:0009058 biosynthetic process; GO:1903047 mitotic cell cycle process; GO:004423…	GO:0043229 intracellular organelle; GO:0043232 intracellular non-membrane-bounded organelle; GO:0044665 MLL1/2 complex; GO:0044446 intracellular organelle part; GO:0032991 macromolecular complex; GO:0031981 nuclear lumen; GO:0035097 histone methyltransferase complex; GO:0044424 intracellular part; GO:0005730 nucleolus; GO:1990234 transferase complex; GO:0005667 transcription factor complex; GO:00…	GO:0097159 organic cyclic compound binding; GO:1901363 heterocyclic compound binding; GO:0003677 DNA binding; GO:0005488 binding; GO:0001071 nucleic acid binding transcription factor activity; GO:0046983 protein dimerization activity; GO:0003676 nucleic acid binding; GO:0005515 protein binding; GO:0003700 transcription factor activity, sequence-specific DNA binding;	K09390			IPR003316; IPR011991; IPR032198;	E2F/DP family, winged-helix DNA-binding domain; Winged helix-turn-helix DNA-binding domain; E2F transcription factor, CC-MB domain;
E1BSA2	Probable rRNA-processing protein EBP2	0.742	Down	0.000126	Ebna1bp2	34.398	nucleus	GO:0016072 rRNA metabolic process; GO:0006396 RNA processing; GO:0034470 ncRNA processing; GO:0044085 cellular component biogenesis; GO:0022613 ribonucleoprotein complex biogenesis; GO:0006725 cellular aromatic compound metabolic process; GO:0006807 nitrogen compound metabolic process; GO:1901360 organic cyclic compound metabolic process; GO:0042254 ribosome biogenesis; GO:0044238 primary metabol…	GO:0043229 intracellular organelle; GO:0043232 intracellular non-membrane-bounded organelle; GO:0044446 intracellular organelle part; GO:0032991 macromolecular complex; GO:0031981 nuclear lumen; GO:0044424 intracellular part; GO:0005730 nucleolus; GO:0005623 cell; GO:0044422 organelle part; GO:0030684 preribosome; GO:0043228 non-membrane-bounded organelle; GO:0043231 intracellular membrane-bounde…		K14823
Q9DGN6	Endothelin-converting enzyme 1	0.828	Down	0.00228	ECE1	84.985	plasma membrane	GO:0065008 regulation of biological quality; GO:0010813 neuropeptide catabolic process; GO:0006518 peptide metabolic process; GO:0043009 chordate embryonic development; GO:0023051 regulation of signaling; GO:0044699 single-organism process; GO:0016486 peptide hormone processing; GO:0016485 protein processing; GO:0060177 regulation of angiotensin metabolic process; GO:0044237 cellular metabolic pr…	GO:0016020 membrane; GO:0044421 extracellular region part; GO:0009897 external side of plasma membrane; GO:0031090 organelle membrane; GO:0031410 cytoplasmic vesicle; GO:0071944 cell periphery; GO:0005737 cytoplasm; GO:0031982 vesicle; GO:0031224 intrinsic component of membrane; GO:0044424 intracellular part; GO:0005623 cell; GO:0044422 organelle part; GO:0005765 lysosomal membrane; GO:0070062 ex…	GO:0004222 metalloendopeptidase activity; GO:0008233 peptidase activity; GO:0046983 protein dimerization activity; GO:0043167 ion binding; GO:0005515 protein binding; GO:0016787 hydrolase activity; GO:0008237 metallopeptidase activity; GO:0008270 zinc ion binding; GO:0004175 endopeptidase activity; GO:0042802 identical protein binding; GO:0046914 transition metal ion binding; GO:0003824 catalytic…	K01415			IPR008753; IPR024079; IPR018497;	Peptidase M13, N-terminal domain; Metallopeptidase, catalytic domain; Peptidase M13, C-terminal domain;
A0A1D5PLR3	Extracellular matrix protein 1	1.659	Up	0.00223	Ecm1	36.222	extracellular	GO:0050794 regulation of cellular process; GO:0044700 single organism signaling; GO:0051716 cellular response to stimulus; GO:0007165 signal transduction; GO:0050789 regulation of biological process; GO:0007154 cell communication; GO:0044699 single-organism process; GO:0023052 signaling; GO:0050896 response to stimulus; GO:0009987 cellular process; GO:0065007 biological regulation;	GO:0005615 extracellular space; GO:0044421 extracellular region part; GO:0005576 extracellular region;					IPR020858;	Serum albumin-like;
E1BRE5	Early endosome antigen 1	0.83	Down	0.00504	EEA1	161.74	nucleus			GO:0046872 metal ion binding; GO:0043169 cation binding; GO:0005488 binding; GO:0043167 ion binding;	K12478	EEA1; early endosome antigen 1	gga04145 Phagosome - Gallus gallus (chicken); gga04144 Endocytosis - Gallus gallus (chicken);	IPR000306; IPR017455; IPR013083; IPR011011;	FYVE zinc finger; Zinc finger, FYVE-related; Zinc finger, RING/FYVE/PHD-type; Zinc finger, FYVE/PHD-type;
F1P4I1	Eukaryotic translation elongation factor 1 epsilon-1	1.211	Up	0.00257	EEF1E1	20.212	cytoplasm				K15439			IPR004046; IPR010987;	Glutathione S-transferase, C-terminal; Glutathione S-transferase, C-terminal-like;
E1C316	EF-hand calcium-binding domain-containing protein 14	1.228	Up	0.00663	EFCAB14	53.4	cytoplasm		GO:0031224 intrinsic component of membrane; GO:0016020 membrane; GO:0016021 integral component of membrane; GO:0044425 membrane part;	GO:0043169 cation binding; GO:0046872 metal ion binding; GO:0005509 calcium ion binding; GO:0005488 binding; GO:0043167 ion binding;				IPR011992; IPR002048;	EF-hand domain pair; EF-hand domain;
A0A1D5PD25	EF-hand domain-containing protein D2	1.379	Up	3.34e-05	EFHD2	24.692	cytoplasm			GO:0043169 cation binding; GO:0046872 metal ion binding; GO:0005509 calcium ion binding; GO:0005488 binding; GO:0043167 ion binding;				IPR011992; IPR002048;	EF-hand domain pair; EF-hand domain;
A0A1D5PKH0	Epidermal growth factor receptor	0.788	Down	0.00101	Egfr	136.47	plasma membrane	GO:0050794 regulation of cellular process; GO:0044700 single organism signaling; GO:0016310 phosphorylation; GO:0007166 cell surface receptor signaling pathway; GO:0044267 cellular protein metabolic process; GO:0018212 peptidyl-tyrosine modification; GO:0044699 single-organism process; GO:0050896 response to stimulus; GO:0044237 cellular metabolic process; GO:0006796 phosphate-containing compound…	GO:0016020 membrane; GO:0005622 intracellular; GO:0044464 cell part; GO:0044425 membrane part; GO:0031224 intrinsic component of membrane; GO:0005623 cell; GO:0016021 integral component of membrane;	GO:1901265 nucleoside phosphate binding; GO:0016773 phosphotransferase activity, alcohol group as acceptor; GO:0004716 signal transducer, downstream of receptor, with protein tyrosine kinase activity; GO:0004713 protein tyrosine kinase activity; GO:0004672 protein kinase activity; GO:0004888 transmembrane signaling receptor activity; GO:0004871 signal transducer activity; GO:0004714 transmembrane…	K04361	EGFR; epidermal growth factor receptor [EC:2.7.10.1]	gga04540 Gap junction - Gallus gallus (chicken); gga04010 MAPK signaling pathway - Gallus gallus (chicken); gga04020 Calcium signaling pathway - Gallus gallus (chicken); gga04068 FoxO signaling pathway - Gallus gallus (chicken); gga04510 Focal adhesion - Gallus gallus (chicken); gga04060 Cytokine-cytokine receptor interaction - Gallus gallus (chicken); gga04012 ErbB signaling pathway - Gallus gal…	IPR000494; IPR001245; IPR032675; IPR009030; IPR011009; IPR000719; IPR006211; IPR020635; IPR032778;	Receptor L-domain; Serine-threonine/tyrosine-protein kinase catalytic domain; Leucine-rich repeat domain, L domain-like; Growth factor receptor cysteine-rich domain; Protein kinase-like domain; Protein kinase domain; Furin-like cysteine-rich domain; Tyrosine-protein kinase, catalytic domain; Growth factor receptor domain 4;
A0A1D5PH79	EH domain-containing protein 2	0.73	Down	0.000857	Ehd2	35.672	cytoplasm	GO:0016043 cellular component organization; GO:0016192 vesicle-mediated transport; GO:0044763 single-organism cellular process; GO:0044699 single-organism process; GO:0051234 establishment of localization; GO:0016197 endosomal transport; GO:0006810 transport; GO:1902589 single-organism organelle organization; GO:0030036 actin cytoskeleton organization; GO:0006996 organelle organization; GO:003002…		GO:0043169 cation binding; GO:0046872 metal ion binding; GO:0005515 protein binding; GO:0005509 calcium ion binding; GO:0005488 binding; GO:0043167 ion binding;				IPR000261; IPR002048; IPR011992;	EH domain; EF-hand domain; EF-hand domain pair;
E1C1T9	Peroxisomal bifunctional enzyme	1.3	Up	0.0183	EHHADH	79.663	mitochondria	GO:0034440 lipid oxidation; GO:0044267 cellular protein metabolic process; GO:0044699 single-organism process; GO:0044255 cellular lipid metabolic process; GO:0044237 cellular metabolic process; GO:0071704 organic substance metabolic process; GO:0008152 metabolic process; GO:0030258 lipid modification; GO:0043543 protein acylation; GO:0032787 monocarboxylic acid metabolic process; GO:0044248 cell…	GO:0043226 organelle; GO:0043231 intracellular membrane-bounded organelle; GO:0043229 intracellular organelle; GO:0044464 cell part; GO:0005622 intracellular; GO:0005777 peroxisome; GO:0042579 microbody; GO:0005737 cytoplasm; GO:0044424 intracellular part; GO:0005623 cell; GO:0043227 membrane-bounded organelle; GO:0005739 mitochondrion; GO:0044444 cytoplasmic part;	GO:0016614 oxidoreductase activity, acting on CH-OH group of donors; GO:0016616 oxidoreductase activity, acting on the CH-OH group of donors, NAD or NADP as acceptor; GO:0003824 catalytic activity; GO:0005102 receptor binding; GO:0005488 binding; GO:0005515 protein binding; GO:0003857 3-hydroxyacyl-CoA dehydrogenase activity; GO:0019899 enzyme binding; GO:0016491 oxidoreductase activity;	K07514	EHHADH; enoyl-CoA hydratase / 3-hydroxyacyl-CoA dehydrogenase / 3,2-trans-enoyl-CoA isomerase [EC:4.2.1.17 1.1.1.35 5.3.3.8]	gga00650 Butanoate metabolism - Gallus gallus (chicken); gga00071 Fatty acid degradation - Gallus gallus (chicken); gga00380 Tryptophan metabolism - Gallus gallus (chicken); gga00310 Lysine degradation - Gallus gallus (chicken); gga01200 Carbon metabolism - Gallus gallus (chicken); gga00640 Propanoate metabolism - Gallus gallus (chicken); gga01212 Fatty acid metabolism - Gallus gallus (chicken); …	IPR029045; IPR008927; IPR013328; IPR016040; IPR006176; IPR006108;	ClpP/crotonase-like domain; 6-phosphogluconate dehydrogenase C-terminal domain-like; 6-phosphogluconate dehydrogenase, domain 2; NAD(P)-binding domain; 3-hydroxyacyl-CoA dehydrogenase, NAD binding; 3-hydroxyacyl-CoA dehydrogenase, C-terminal;
A0A1D5PTF3	Etoposide-induced protein 2.4 homolog	1.277	Up	0.00193	EI24	39.054	plasma membrane		GO:0031224 intrinsic component of membrane; GO:0016020 membrane; GO:0016021 integral component of membrane; GO:0044425 membrane part;		K10134	EI24; etoposide-induced 2.4 mRNA	gga04115 p53 signaling pathway - Gallus gallus (chicken);
E1C182	eIF-2-alpha kinase GCN2	0.8	Down	0.00785	EIF2AK4	184.79	nucleus	GO:0070417 cellular response to cold; GO:0010608 posttranscriptional regulation of gene expression; GO:0043555 regulation of translation in response to stress; GO:0044237 cellular metabolic process; GO:0006796 phosphate-containing compound metabolic process; GO:0009605 response to external stimulus; GO:0008152 metabolic process; GO:0007154 cell communication; GO:0036490 regulation of translation …		GO:0005524 ATP binding; GO:1901265 nucleoside phosphate binding; GO:0016773 phosphotransferase activity, alcohol group as acceptor; GO:0004694 eukaryotic translation initiation factor 2alpha kinase activity; GO:0001882 nucleoside binding; GO:0043167 ion binding; GO:0005515 protein binding; GO:0004672 protein kinase activity; GO:0000166 nucleotide binding; GO:0097159 organic cyclic compound bindin…	K16196	EIF2AK4; eukaryotic translation initiation factor 2-alpha kinase 4 [EC:2.7.11.1]	gga04141 Protein processing in endoplasmic reticulum - Gallus gallus (chicken); gga04140 Autophagy - animal - Gallus gallus (chicken); gga05168 Herpes simplex infection - Gallus gallus (chicken); gga05164 Influenza A - Gallus gallus (chicken);	IPR016135; IPR024435; IPR000719; IPR004154; IPR011009; IPR006575;	Ubiquitin-conjugating enzyme/RWD-like; Histidyl tRNA synthetase-related domain; Protein kinase domain; Anticodon-binding; Protein kinase-like domain; RWD domain;
F1NYA2	Eukaryotic translation initiation factor 4H	1.249	Up	0.00152	Eif4h	27.635	nucleus	GO:0044085 cellular component biogenesis; GO:0016043 cellular component organization; GO:0022613 ribonucleoprotein complex biogenesis; GO:0006518 peptide metabolic process; GO:0022618 ribonucleoprotein complex assembly; GO:0044267 cellular protein metabolic process; GO:0009058 biosynthetic process; GO:1901566 organonitrogen compound biosynthetic process; GO:0044237 cellular metabolic process; GO:…	GO:0044464 cell part; GO:0005622 intracellular; GO:0005737 cytoplasm; GO:0032991 macromolecular complex; GO:0044424 intracellular part; GO:1990904 ribonucleoprotein complex; GO:0043234 protein complex; GO:0030529 intracellular ribonucleoprotein complex; GO:0005623 cell; GO:0044444 cytoplasmic part; GO:0016281 eukaryotic translation initiation factor 4F complex; GO:0005844 polysome;	GO:0003723 RNA binding; GO:1901265 nucleoside phosphate binding; GO:0097617 annealing activity; GO:0003725 double-stranded RNA binding; GO:0044877 macromolecular complex binding; GO:0003743 translation initiation factor activity; GO:0034057 RNA strand-exchange activity; GO:0000166 nucleotide binding; GO:0003727 single-stranded RNA binding; GO:1901363 heterocyclic compound binding; GO:0097159 orga…				IPR034229; IPR000504; IPR012677;	eIF4H, RNA recognition motif; RNA recognition motif domain; Nucleotide-binding alpha-beta plait domain;
Q5ZIE0	Eukaryotic translation initiation factor 5	1.284	Up	4.81e-05	Eif5	49.078	nucleus	GO:0050794 regulation of cellular process; GO:0006518 peptide metabolic process; GO:0060255 regulation of macromolecule metabolic process; GO:0010608 posttranscriptional regulation of gene expression; GO:0044267 cellular protein metabolic process; GO:0009058 biosynthetic process; GO:1901566 organonitrogen compound biosynthetic process; GO:0044237 cellular metabolic process; GO:0071704 organic sub…	GO:0016020 membrane; GO:0071944 cell periphery; GO:0044464 cell part; GO:0005622 intracellular; GO:0005737 cytoplasm; GO:0044424 intracellular part; GO:0005623 cell; GO:0005829 cytosol; GO:0005886 plasma membrane; GO:0044444 cytoplasmic part;	GO:0097159 organic cyclic compound binding; GO:1901363 heterocyclic compound binding; GO:0008135 translation factor activity, RNA binding; GO:0050839 cell adhesion molecule binding; GO:0003723 RNA binding; GO:0005488 binding; GO:0045296 cadherin binding; GO:0003676 nucleic acid binding; GO:0003743 translation initiation factor activity; GO:0005515 protein binding;	K03262	EIF5; translation initiation factor 5	gga03013 RNA transport - Gallus gallus (chicken);	IPR016189; IPR016190; IPR003307; IPR002735; IPR016024; IPR016021;	Translation initiation factor IF2/IF5, N-terminal; Translation initiation factor IF2/IF5, zinc-binding; W2 domain; Translation initiation factor IF2/IF5; Armadillo-type fold; MIF4G-like domain;
E1BQV4	ER membrane protein complex subunit 3	1.207	Up	0.00453	EMC3	30.099	endoplasmic reticulum	GO:0006457 protein folding; GO:0034975 protein folding in endoplasmic reticulum; GO:0009987 cellular process;	GO:0043229 intracellular organelle; GO:0016020 membrane; GO:0005783 endoplasmic reticulum; GO:0042175 nuclear outer membrane-endoplasmic reticulum membrane network; GO:0098796 membrane protein complex; GO:0005737 cytoplasm; GO:0044446 intracellular organelle part; GO:0012505 endomembrane system; GO:0032991 macromolecular complex; GO:0031224 intrinsic component of membrane; GO:0044424 intracellula…
E1C0R9	ER membrane protein complex subunit 7	1.213	Up	0.000776	Emc7	26.68	extracellular		GO:0043229 intracellular organelle; GO:0016020 membrane; GO:0005783 endoplasmic reticulum; GO:0042175 nuclear outer membrane-endoplasmic reticulum membrane network; GO:0098796 membrane protein complex; GO:0005737 cytoplasm; GO:0044446 intracellular organelle part; GO:0012505 endomembrane system; GO:0032991 macromolecular complex; GO:0031224 intrinsic component of membrane; GO:0044424 intracellula…	GO:0030246 carbohydrate binding; GO:0005488 binding;				IPR013784; IPR014766; IPR019008;	Carbohydrate-binding-like fold; Carboxypeptidase, regulatory domain; Domain of unknown function DUF2012;
A0A1D5PLN1	EMILIN-1	1.292	Up	0.00326	Emilin1	52.431	nucleus
A0A1D5PXA2	EMILIN-2	1.301	Up	0.000683	EMILIN2	104.05	mitochondria			GO:0005515 protein binding; GO:0005488 binding;				IPR011489;	EMI domain;
A0A1D5PTM2	Ectonucleotide pyrophosphatase/phosphodiesterase family member 1	0.786	Down	1.01e-05	ENPP1	66.111	cytoplasm	GO:0006725 cellular aromatic compound metabolic process; GO:0016192 vesicle-mediated transport; GO:0006807 nitrogen compound metabolic process; GO:1901360 organic cyclic compound metabolic process; GO:0002376 immune system process; GO:0050896 response to stimulus; GO:0044238 primary metabolic process; GO:0006897 endocytosis; GO:0044237 cellular metabolic process; GO:0071704 organic substance meta…	GO:0016020 membrane; GO:0044464 cell part; GO:0071944 cell periphery; GO:0044425 membrane part; GO:0031224 intrinsic component of membrane; GO:0005623 cell; GO:0016021 integral component of membrane; GO:0005886 plasma membrane;	GO:0004551 nucleotide diphosphatase activity; GO:0038024 cargo receptor activity; GO:0016817 hydrolase activity, acting on acid anhydrides; GO:0005044 scavenger receptor activity; GO:0016787 hydrolase activity; GO:0060089 molecular transducer activity; GO:0016462 pyrophosphatase activity; GO:0030247 polysaccharide binding; GO:0004872 receptor activity; GO:0003824 catalytic activity; GO:0042578 ph…	K01513	ENPP1_3; ectonucleotide pyrophosphatase/phosphodiesterase family member 1/3 [EC:3.1.4.1 3.6.1.9]	gga00740 Riboflavin metabolism - Gallus gallus (chicken); gga00500 Starch and sucrose metabolism - Gallus gallus (chicken); gga00760 Nicotinate and nicotinamide metabolism - Gallus gallus (chicken); gga00230 Purine metabolism - Gallus gallus (chicken); gga00240 Pyrimidine metabolism - Gallus gallus (chicken); gga00770 Pantothenate and CoA biosynthesis - Gallus gallus (chicken); gga01100 Metabolic…	IPR017849; IPR017850; IPR020436; IPR001212;	Alkaline phosphatase-like, alpha/beta/alpha; Alkaline-phosphatase-like, core domain; Somatomedin B, chordata; Somatomedin B domain;
A0A1D5PXN3	Ectonucleotide pyrophosphatase/phosphodiesterase family member 3	0.764	Down	3.89e-06	ENPP3	100.77	plasma membrane	GO:0006725 cellular aromatic compound metabolic process; GO:0016192 vesicle-mediated transport; GO:0006807 nitrogen compound metabolic process; GO:1901360 organic cyclic compound metabolic process; GO:0002376 immune system process; GO:0050896 response to stimulus; GO:0044238 primary metabolic process; GO:0006897 endocytosis; GO:0044237 cellular metabolic process; GO:0071704 organic substance meta…	GO:0031224 intrinsic component of membrane; GO:0016020 membrane; GO:0016021 integral component of membrane; GO:0044425 membrane part;	GO:0004551 nucleotide diphosphatase activity; GO:0043167 ion binding; GO:0038024 cargo receptor activity; GO:0016817 hydrolase activity, acting on acid anhydrides; GO:0005044 scavenger receptor activity; GO:0016787 hydrolase activity; GO:1901363 heterocyclic compound binding; GO:0097159 organic cyclic compound binding; GO:0060089 molecular transducer activity; GO:0004872 receptor activity; GO:001…	K01513	ENPP1_3; ectonucleotide pyrophosphatase/phosphodiesterase family member 1/3 [EC:3.1.4.1 3.6.1.9]	gga00740 Riboflavin metabolism - Gallus gallus (chicken); gga00500 Starch and sucrose metabolism - Gallus gallus (chicken); gga00760 Nicotinate and nicotinamide metabolism - Gallus gallus (chicken); gga00230 Purine metabolism - Gallus gallus (chicken); gga00240 Pyrimidine metabolism - Gallus gallus (chicken); gga00770 Pantothenate and CoA biosynthesis - Gallus gallus (chicken); gga01100 Metabolic…	IPR017849; IPR020821; IPR017850; IPR001604; IPR001212;	Alkaline phosphatase-like, alpha/beta/alpha; Extracellular Endonuclease, subunit A; Alkaline-phosphatase-like, core domain; DNA/RNA non-specific endonuclease; Somatomedin B domain;
F1NV60	Ectonucleoside triphosphate diphosphohydrolase 8	0.782	Down	0.000142	ENTPD8	55.14	plasma membrane		GO:0031224 intrinsic component of membrane; GO:0016020 membrane; GO:0016021 integral component of membrane; GO:0044425 membrane part;	GO:0016787 hydrolase activity; GO:0003824 catalytic activity;	K01510	ENTPD1_3_8; apyrase [EC:3.6.1.5]	gga00230 Purine metabolism - Gallus gallus (chicken); gga00240 Pyrimidine metabolism - Gallus gallus (chicken);
A0A1D5NXZ5	Band 4.1-like protein 2	0.741	Down	3.6e-05	EPB41L2	116.49	nucleus	GO:0016043 cellular component organization; GO:1902589 single-organism organelle organization; GO:0030036 actin cytoskeleton organization; GO:0030866 cortical actin cytoskeleton organization; GO:0006996 organelle organization; GO:0030029 actin filament-based process; GO:0044763 single-organism cellular process; GO:0044699 single-organism process; GO:0007010 cytoskeleton organization; GO:0030865 c…	GO:0016020 membrane; GO:0005856 cytoskeleton; GO:0043226 organelle; GO:0043229 intracellular organelle; GO:0019898 extrinsic component of membrane; GO:0043232 intracellular non-membrane-bounded organelle; GO:0044425 membrane part; GO:0044464 cell part; GO:0005622 intracellular; GO:0005737 cytoplasm; GO:0044424 intracellular part; GO:0005623 cell; GO:0043228 non-membrane-bounded organelle;	GO:0003779 actin binding; GO:0005515 protein binding; GO:0008092 cytoskeletal protein binding; GO:0005198 structural molecule activity; GO:0005488 binding;	K06107			IPR019748; IPR018980; IPR018979; IPR019749; IPR008379; IPR011993; IPR029071; IPR007477; IPR014847; IPR014352; IPR000299;	FERM central domain; FERM, C-terminal PH-like domain; FERM, N-terminal; Band 4.1 domain; Band 4.1, C-terminal; PH domain-like; Ubiquitin-related domain; SAB domain; FERM adjacent (FA); FERM/acyl-CoA-binding protein, 3-helical bundle; FERM domain;
A0A1D5PTD2	Band 4.1-like protein 3	0.768	Down	0.00339	Epb41l3	94.796	nucleus	GO:0050794 regulation of cellular process; GO:0016043 cellular component organization; GO:0065008 regulation of biological quality; GO:0032507 maintenance of protein location in cell; GO:0040008 regulation of growth; GO:0030866 cortical actin cytoskeleton organization; GO:0007016 cytoskeletal anchoring at plasma membrane; GO:0045185 maintenance of protein location; GO:0044763 single-organism cell…	GO:0016020 membrane; GO:0043229 intracellular organelle; GO:0019898 extrinsic component of membrane; GO:0043232 intracellular non-membrane-bounded organelle; GO:0071944 cell periphery; GO:0030054 cell junction; GO:0005737 cytoplasm; GO:0044424 intracellular part; GO:0005911 cell-cell junction; GO:0005623 cell; GO:0005886 plasma membrane; GO:0043228 non-membrane-bounded organelle; GO:0043226 organ…	GO:0003779 actin binding; GO:0005515 protein binding; GO:0008092 cytoskeletal protein binding; GO:0005198 structural molecule activity; GO:0005488 binding;	K06107			IPR019748; IPR018980; IPR019749; IPR018979; IPR008379; IPR011993; IPR029071; IPR007477; IPR014847; IPR000299; IPR014352;	FERM central domain; FERM, C-terminal PH-like domain; Band 4.1 domain; FERM, N-terminal; Band 4.1, C-terminal; PH domain-like; Ubiquitin-related domain; SAB domain; FERM adjacent (FA); FERM domain; FERM/acyl-CoA-binding protein, 3-helical bundle;
A0A1D5PC09	Mammalian ependymin-related protein 1	0.732	Down	0.0479	Epdr1	13.821	extracellular	GO:0007160 cell-matrix adhesion; GO:0022610 biological adhesion; GO:0007155 cell adhesion; GO:0031589 cell-substrate adhesion;	GO:0005576 extracellular region;	GO:0043169 cation binding; GO:0046872 metal ion binding; GO:0005509 calcium ion binding; GO:0005488 binding; GO:0043167 ion binding;
A0A1D5PXE5	Ephrin type-A receptor 2	1.527	Up	0.000216	EPHA2	107.71	plasma membrane	GO:0050794 regulation of cellular process; GO:0044700 single organism signaling; GO:0016310 phosphorylation; GO:0007166 cell surface receptor signaling pathway; GO:0044267 cellular protein metabolic process; GO:0018212 peptidyl-tyrosine modification; GO:0044699 single-organism process; GO:0050896 response to stimulus; GO:0044237 cellular metabolic process; GO:0006796 phosphate-containing compound…	GO:0016020 membrane; GO:0031226 intrinsic component of plasma membrane; GO:0044459 plasma membrane part; GO:0044425 membrane part; GO:0044464 cell part; GO:0071944 cell periphery; GO:0031224 intrinsic component of membrane; GO:0005887 integral component of plasma membrane; GO:0005623 cell; GO:0016021 integral component of membrane; GO:0005886 plasma membrane;	GO:1901265 nucleoside phosphate binding; GO:0016773 phosphotransferase activity, alcohol group as acceptor; GO:0004713 protein tyrosine kinase activity; GO:0005515 protein binding; GO:0004672 protein kinase activity; GO:0004888 transmembrane signaling receptor activity; GO:0004871 signal transducer activity; GO:0004714 transmembrane receptor protein tyrosine kinase activity; GO:0097159 organic cy…	K05103			IPR011641; IPR034263; IPR013761; IPR001660; IPR001245; IPR003961; IPR009030; IPR011009; IPR001090; IPR027936; IPR000719; IPR013783; IPR020635; IPR008979;	Tyrosine-protein kinase ephrin type A/B receptor-like; Ephrin type-A receptor 2, ligand binding domain; Sterile alpha motif/pointed domain; Sterile alpha motif domain; Serine-threonine/tyrosine-protein kinase catalytic domain; Fibronectin type III; Growth factor receptor cysteine-rich domain; Protein kinase-like domain; Ephrin receptor ligand binding domain; Ephrin receptor, transmembrane domain;…
F1NHC7	Ephrin type-B receptor 2	0.793	Down	0.0342	EPHB2	111.03	plasma membrane	GO:0044700 single organism signaling; GO:0065008 regulation of biological quality; GO:0007166 cell surface receptor signaling pathway; GO:0007420 brain development; GO:0051965 positive regulation of synapse assembly; GO:0018212 peptidyl-tyrosine modification; GO:0003407 neural retina development; GO:0060997 dendritic spine morphogenesis; GO:0032989 cellular component morphogenesis; GO:0044237 cel…	GO:0043229 intracellular organelle; GO:0016020 membrane; GO:0030425 dendrite; GO:0031226 intrinsic component of plasma membrane; GO:0042995 cell projection; GO:0071944 cell periphery; GO:0043025 neuronal cell body; GO:0031224 intrinsic component of membrane; GO:0044424 intracellular part; GO:0005887 integral component of plasma membrane; GO:0005623 cell; GO:0016021 integral component of membrane;…	GO:1901265 nucleoside phosphate binding; GO:0016773 phosphotransferase activity, alcohol group as acceptor; GO:0005102 receptor binding; GO:0004713 protein tyrosine kinase activity; GO:0005515 protein binding; GO:0004672 protein kinase activity; GO:0004888 transmembrane signaling receptor activity; GO:0004871 signal transducer activity; GO:0004714 transmembrane receptor protein tyrosine kinase ac…	K05111			IPR011641; IPR013761; IPR001660; IPR034238; IPR001245; IPR003961; IPR009030; IPR011009; IPR001090; IPR027936; IPR000719; IPR013783; IPR020635; IPR008979;	Tyrosine-protein kinase ephrin type A/B receptor-like; Sterile alpha motif/pointed domain; Sterile alpha motif domain; Ephrin type-B receptor 2, ligand binding domain; Serine-threonine/tyrosine-protein kinase catalytic domain; Fibronectin type III; Growth factor receptor cysteine-rich domain; Protein kinase-like domain; Ephrin receptor ligand binding domain; Ephrin receptor, transmembrane domain;…
A0A1D5PQA2	Epoxide hydrolase 3	1.205	Up	0.0207	ephx3	25.223	mitochondria			GO:0003824 catalytic activity;				IPR029058; IPR000073;	Alpha/Beta hydrolase fold; Alpha/beta hydrolase fold-1;
F1NB92	Endoplasmic reticulum aminopeptidase 1	0.822	Down	0.0219	ERAP1	106.56	extracellular	GO:0050794 regulation of cellular process; GO:0044700 single organism signaling; GO:0006509 membrane protein ectodomain proteolysis; GO:0008217 regulation of blood pressure; GO:0065008 regulation of biological quality; GO:0006518 peptide metabolic process; GO:0044699 single-organism process; GO:0050896 response to stimulus; GO:0033619 membrane protein proteolysis; GO:0044237 cellular metabolic pr…	GO:0016020 membrane; GO:0005615 extracellular space; GO:0044421 extracellular region part; GO:0031982 vesicle; GO:0005737 cytoplasm; GO:0044424 intracellular part; GO:0005623 cell; GO:0005576 extracellular region; GO:0043226 organelle; GO:0070062 extracellular exosome; GO:0005622 intracellular; GO:0044464 cell part; GO:1903561 extracellular vesicle; GO:0043227 membrane-bounded organelle; GO:00432…	GO:0008238 exopeptidase activity; GO:0008233 peptidase activity; GO:0005102 receptor binding; GO:0043167 ion binding; GO:0005126 cytokine receptor binding; GO:0070006 metalloaminopeptidase activity; GO:0008235 metalloexopeptidase activity; GO:0005138 interleukin-6 receptor binding; GO:0070851 growth factor receptor binding; GO:0005515 protein binding; GO:0004177 aminopeptidase activity; GO:001678…	K09604			IPR014782; IPR024571;	Peptidase M1, membrane alanine aminopeptidase, N-terminal; ERAP1-like C-terminal domain;
E1C0W7	ERO1-like protein alpha	1.804	Up	1.21e-06	Ero1a	52.926	extracellular	GO:0044700 single organism signaling; GO:0065008 regulation of biological quality; GO:0072503 cellular divalent inorganic cation homeostasis; GO:0061077 chaperone-mediated protein folding; GO:0044699 single-organism process; GO:0044237 cellular metabolic process; GO:0030968 endoplasmic reticulum unfolded protein response; GO:0051234 establishment of localization; GO:0006457 protein folding; GO:00…	GO:0043229 intracellular organelle; GO:0016020 membrane; GO:0042175 nuclear outer membrane-endoplasmic reticulum membrane network; GO:0005783 endoplasmic reticulum; GO:0044446 intracellular organelle part; GO:0005737 cytoplasm; GO:0012505 endomembrane system; GO:0044424 intracellular part; GO:0005623 cell; GO:0044422 organelle part; GO:0043231 intracellular membrane-bounded organelle; GO:0043226 …	GO:0015035 protein disulfide oxidoreductase activity; GO:0015036 disulfide oxidoreductase activity; GO:0016864 intramolecular oxidoreductase activity, transposing S-S bonds; GO:0016853 isomerase activity; GO:0003824 catalytic activity; GO:0016667 oxidoreductase activity, acting on a sulfur group of donors; GO:0016671 oxidoreductase activity, acting on a sulfur group of donors, disulfide as accept…	K10950	ERO1L; ERO1-like protein alpha [EC:1.8.4.-]	gga04141 Protein processing in endoplasmic reticulum - Gallus gallus (chicken);
A0A1D5P5D8	ERO1-like protein beta	1.288	Up	0.00605	Ero1b	49.093	nucleus	GO:0044699 single-organism process; GO:0008152 metabolic process; GO:0055114 oxidation-reduction process; GO:0044710 single-organism metabolic process;	GO:0043226 organelle; GO:0043231 intracellular membrane-bounded organelle; GO:0043229 intracellular organelle; GO:0005783 endoplasmic reticulum; GO:0044464 cell part; GO:0005622 intracellular; GO:0005737 cytoplasm; GO:0012505 endomembrane system; GO:0044424 intracellular part; GO:0043227 membrane-bounded organelle; GO:0005623 cell; GO:0044444 cytoplasmic part;	GO:0016864 intramolecular oxidoreductase activity, transposing S-S bonds; GO:0016853 isomerase activity; GO:0003824 catalytic activity; GO:0016667 oxidoreductase activity, acting on a sulfur group of donors; GO:0016671 oxidoreductase activity, acting on a sulfur group of donors, disulfide as acceptor; GO:0016860 intramolecular oxidoreductase activity; GO:0003756 protein disulfide isomerase activi…	K10976	ERO1LB; ERO1-like protein beta [EC:1.8.4.-]	gga04141 Protein processing in endoplasmic reticulum - Gallus gallus (chicken);
A0A1D5NW85	Extracellular fatty acid-binding protein	0.631	Down	0.000621	EXFABP	20.187	extracellular	GO:0010941 regulation of cell death; GO:0065008 regulation of biological quality; GO:0001101 response to acid chemical; GO:0070543 response to linoleic acid; GO:0044699 single-organism process; GO:0051234 establishment of localization; GO:0009607 response to biotic stimulus; GO:0051385 response to mineralocorticoid; GO:0009605 response to external stimulus; GO:0008152 metabolic process; GO:000750…	GO:0005615 extracellular space; GO:0044421 extracellular region part; GO:0005623 cell; GO:0005576 extracellular region;	GO:0036041 long-chain fatty acid binding; GO:0070540 stearic acid binding; GO:0050544 arachidonic acid binding; GO:0050543 icosatetraenoic acid binding; GO:0043167 ion binding; GO:0043177 organic acid binding; GO:0033293 monocarboxylic acid binding; GO:0031406 carboxylic acid binding; GO:0005488 binding; GO:0070538 oleic acid binding; GO:0008289 lipid binding; GO:0043168 anion binding; GO:0070539…				IPR000566; IPR012674; IPR011038;	Lipocalin/cytosolic fatty-acid binding domain; Calycin; Calycin-like;
F1NUQ3	"Fatty acid-binding protein, heart"	0.606	Down	0.000164	Fabp3	14.844	cytoplasm	GO:2001245 regulation of phosphatidylcholine biosynthetic process; GO:0050794 regulation of cellular process; GO:0065008 regulation of biological quality; GO:1903725 regulation of phospholipid metabolic process; GO:0044699 single-organism process; GO:0019216 regulation of lipid metabolic process; GO:0051234 establishment of localization; GO:0055091 phospholipid homeostasis; GO:0042592 homeostatic…	GO:0070062 extracellular exosome; GO:0043226 organelle; GO:0005615 extracellular space; GO:0044421 extracellular region part; GO:0031982 vesicle; GO:1903561 extracellular vesicle; GO:0043227 membrane-bounded organelle; GO:0005576 extracellular region; GO:0043230 extracellular organelle;	GO:0036041 long-chain fatty acid binding; GO:0008092 cytoskeletal protein binding; GO:0031406 carboxylic acid binding; GO:0070538 oleic acid binding; GO:0005488 binding; GO:0043167 ion binding; GO:0043177 organic acid binding; GO:0008289 lipid binding; GO:0005515 protein binding; GO:0043168 anion binding; GO:0005504 fatty acid binding; GO:0033293 monocarboxylic acid binding; GO:0005215 transporte…	K08752	FABP3; fatty acid-binding protein 3, muscle and heart	gga03320 PPAR signaling pathway - Gallus gallus (chicken);	IPR000463; IPR012674; IPR000566; IPR011038;	Cytosolic fatty-acid binding; Calycin; Lipocalin/cytosolic fatty-acid binding domain; Calycin-like;
A0A1D5NYF3	"Fatty acid-binding protein, adipocyte"	0.529	Down	0.000436	FABP4	14.921	cytoplasm	GO:0006810 transport; GO:0050789 regulation of biological process; GO:0048583 regulation of response to stimulus; GO:0050727 regulation of inflammatory response; GO:0032101 regulation of response to external stimulus; GO:0080134 regulation of response to stress; GO:0051179 localization; GO:0031347 regulation of defense response; GO:0051234 establishment of localization; GO:0065007 biological regu…		GO:0031406 carboxylic acid binding; GO:0005488 binding; GO:0043167 ion binding; GO:0008289 lipid binding; GO:0043177 organic acid binding; GO:0043168 anion binding; GO:0005504 fatty acid binding; GO:0033293 monocarboxylic acid binding; GO:0005215 transporter activity; GO:0036094 small molecule binding;	K08753	FABP4; fatty acid-binding protein 4, adipocyte	gga03320 PPAR signaling pathway - Gallus gallus (chicken);	IPR000463; IPR012674; IPR000566; IPR011038;	Cytosolic fatty-acid binding; Calycin; Lipocalin/cytosolic fatty-acid binding domain; Calycin-like;
Q5ZIR7	"Fatty acid-binding protein, epidermal"	0.819	Down	0.0306	FABP5	15.079	cytoplasm	GO:0046470 phosphatidylcholine metabolic process; GO:0046486 glycerolipid metabolic process; GO:0015749 monosaccharide transport; GO:0008654 phospholipid biosynthetic process; GO:0097164 ammonium ion metabolic process; GO:0044699 single-organism process; GO:0044255 cellular lipid metabolic process; GO:0009058 biosynthetic process; GO:1901566 organonitrogen compound biosynthetic process; GO:004423…	GO:0070062 extracellular exosome; GO:0043226 organelle; GO:0044421 extracellular region part; GO:0031982 vesicle; GO:1903561 extracellular vesicle; GO:0043227 membrane-bounded organelle; GO:0005576 extracellular region; GO:0043230 extracellular organelle;	GO:0008289 lipid binding; GO:0005488 binding; GO:0005215 transporter activity;	K08754	FABP5; fatty acid-binding protein 5, epidermal	gga03320 PPAR signaling pathway - Gallus gallus (chicken);	IPR000463; IPR000566; IPR012674; IPR011038;	Cytosolic fatty-acid binding; Lipocalin/cytosolic fatty-acid binding domain; Calycin; Calycin-like;
Q05423	"Fatty acid-binding protein, brain"	0.771	Down	0.00141	FABP7	14.927	cytoplasm	GO:0007399 nervous system development; GO:0032502 developmental process; GO:0060041 retina development in camera-type eye; GO:0044707 single-multicellular organism process; GO:0043010 camera-type eye development; GO:0007420 brain development; GO:0048731 system development; GO:0044699 single-organism process; GO:0003407 neural retina development; GO:0032501 multicellular organismal process; GO:005…	GO:0044424 intracellular part; GO:0005623 cell; GO:0044464 cell part; GO:0005622 intracellular; GO:0005737 cytoplasm;	GO:0008289 lipid binding; GO:0005515 protein binding; GO:0008134 transcription factor binding; GO:0005488 binding; GO:0005215 transporter activity;	K08756	FABP7; fatty acid-binding protein 7, brain	gga03320 PPAR signaling pathway - Gallus gallus (chicken);	IPR000463; IPR012674; IPR000566; IPR011038;	Cytosolic fatty-acid binding; Calycin; Lipocalin/cytosolic fatty-acid binding domain; Calycin-like;
A6NAB8	Fatty acid desaturase 2	0.752	Down	0.0144	FADS2	51.99	cytoplasm	GO:0008152 metabolic process; GO:0055114 oxidation-reduction process; GO:0044710 single-organism metabolic process; GO:0044699 single-organism process; GO:0044238 primary metabolic process; GO:0071704 organic substance metabolic process; GO:0006629 lipid metabolic process;	GO:0031224 intrinsic component of membrane; GO:0016020 membrane; GO:0016021 integral component of membrane; GO:0044425 membrane part;	GO:0003824 catalytic activity; GO:0016491 oxidoreductase activity;	K10226	FADS2; acyl-CoA 6-desaturase (Delta-6 desaturase) [EC:1.14.19.3]	gga01040 Biosynthesis of unsaturated fatty acids - Gallus gallus (chicken); gga00592 alpha-Linolenic acid metabolism - Gallus gallus (chicken); gga03320 PPAR signaling pathway - Gallus gallus (chicken); gga01212 Fatty acid metabolism - Gallus gallus (chicken);	IPR005804; IPR001199;	Fatty acid desaturase domain; Cytochrome b5-like heme/steroid binding domain;
F1NUY5	FAS-associated factor 2	1.291	Up	0.00295	FAF2	52.621	cytoplasm	GO:0016043 cellular component organization; GO:0046907 intracellular transport; GO:0033554 cellular response to stress; GO:0051603 proteolysis involved in cellular protein catabolic process; GO:0044257 cellular protein catabolic process; GO:0034976 response to endoplasmic reticulum stress; GO:0044267 cellular protein metabolic process; GO:0044699 single-organism process; GO:0036503 ERAD pathway; …	GO:0016020 membrane; GO:0043229 intracellular organelle; GO:0042175 nuclear outer membrane-endoplasmic reticulum membrane network; GO:0005783 endoplasmic reticulum; GO:0043232 intracellular non-membrane-bounded organelle; GO:0098796 membrane protein complex; GO:0044446 intracellular organelle part; GO:0005737 cytoplasm; GO:0034098 VCP-NPL4-UFD1 AAA ATPase complex; GO:0032991 macromolecular comple…	GO:0035473 lipase binding; GO:0055102 lipase inhibitor activity; GO:0031625 ubiquitin protein ligase binding; GO:0030234 enzyme regulator activity; GO:0005488 binding; GO:0043130 ubiquitin binding; GO:0005515 protein binding; GO:0044389 ubiquitin-like protein ligase binding; GO:0098772 molecular function regulator; GO:0004857 enzyme inhibitor activity; GO:0032182 ubiquitin-like protein binding; G…	K18726			IPR006577; IPR001012; IPR029071; IPR009060; IPR012336;	UAS; UBX domain; Ubiquitin-related domain; UBA-like; Thioredoxin-like fold;
A0A1D5P4E9	Protein Niban	0.705	Down	0.000391	FAM129A	108.48	nucleus
E1C589	Protein FAM168A	1.288	Up	0.0391	Fam168a	25.107	nucleus	GO:0050794 regulation of cellular process; GO:0080090 regulation of primary metabolic process; GO:2001020 regulation of response to DNA damage stimulus; GO:0051054 positive regulation of DNA metabolic process; GO:0060255 regulation of macromolecule metabolic process; GO:0019219 regulation of nucleobase-containing compound metabolic process; GO:1905051 regulation of base-excision repair; GO:004852…
F1NDP3	Prolyl endopeptidase FAP	0.638	Down	3.83e-06	FAP	87.229	plasma membrane	GO:0090130 tissue migration; GO:0010941 regulation of cell death; GO:0044246 regulation of multicellular organismal metabolic process; GO:0051674 localization of cell; GO:0051129 negative regulation of cellular component organization; GO:0044699 single-organism process; GO:0010716 negative regulation of extracellular matrix disassembly; GO:0010564 regulation of cell cycle process; GO:1900119 posi…	GO:0031252 cell leading edge; GO:0016020 membrane; GO:0042995 cell projection; GO:0005615 extracellular space; GO:0044421 extracellular region part; GO:0071437 invadopodium; GO:0030054 cell junction; GO:0071944 cell periphery; GO:0070161 anchoring junction; GO:0031224 intrinsic component of membrane; GO:0071438 invadopodium membrane; GO:0005623 cell; GO:0044463 cell projection part; GO:0016021 in…	GO:0008238 exopeptidase activity; GO:0008233 peptidase activity; GO:0005102 receptor binding; GO:0046983 protein dimerization activity; GO:0044877 macromolecular complex binding; GO:0008236 serine-type peptidase activity; GO:0008239 dipeptidyl-peptidase activity; GO:0005178 integrin binding; GO:0005515 protein binding; GO:0016787 hydrolase activity; GO:0004177 aminopeptidase activity; GO:0002020 …	K08674			IPR001375; IPR029058; IPR002469;	Peptidase S9, prolyl oligopeptidase, catalytic domain; Alpha/Beta hydrolase fold; Dipeptidylpeptidase IV, N-terminal domain;
F1NWW5	Protocadherin Fat 1	0.705	Down	0.00409	FAT1	508.22	peroxisome	GO:0016043 cellular component organization; GO:0098609 cell-cell adhesion; GO:0044763 single-organism cellular process; GO:0007015 actin filament organization; GO:0044699 single-organism process; GO:0007163 establishment or maintenance of cell polarity; GO:0022610 biological adhesion; GO:1902589 single-organism organelle organization; GO:0016337 single organismal cell-cell adhesion; GO:0030036 ac…	GO:0016020 membrane; GO:0044421 extracellular region part; GO:0071944 cell periphery; GO:0030054 cell junction; GO:0005737 cytoplasm; GO:0031982 vesicle; GO:0031224 intrinsic component of membrane; GO:0044424 intracellular part; GO:0098858 actin-based cell projection; GO:0005911 cell-cell junction; GO:0005623 cell; GO:0070062 extracellular exosome; GO:0005925 focal adhesion; GO:0005622 intracellu…	GO:0043169 cation binding; GO:0046872 metal ion binding; GO:0005515 protein binding; GO:0005509 calcium ion binding; GO:0005488 binding; GO:0043167 ion binding;	K16506			IPR015919; IPR001881; IPR000742; IPR001791; IPR013320; IPR002126;	Cadherin-like; EGF-like calcium-binding domain; EGF-like domain; Laminin G domain; Concanavalin A-like lectin/glucanase domain; Cadherin;
O73775	Fibulin-1	1.272	Up	0.0105	FBLN1	78.137	extracellular	GO:0050794 regulation of cellular process; GO:0016043 cellular component organization; GO:0032270 positive regulation of cellular protein metabolic process; GO:0060255 regulation of macromolecule metabolic process; GO:0044699 single-organism process; GO:0045862 positive regulation of proteolysis; GO:0009893 positive regulation of metabolic process; GO:0051345 positive regulation of hydrolase acti…	GO:0031012 extracellular matrix; GO:0044421 extracellular region part; GO:0005576 extracellular region; GO:0005578 proteinaceous extracellular matrix;	GO:0030234 enzyme regulator activity; GO:0005488 binding; GO:0043167 ion binding; GO:0061134 peptidase regulator activity; GO:0016504 peptidase activator activity; GO:0043169 cation binding; GO:0046872 metal ion binding; GO:0005515 protein binding; GO:0005509 calcium ion binding; GO:0098772 molecular function regulator; GO:0008047 enzyme activator activity;	K17307			IPR026823; IPR001881; IPR000742; IPR009030; IPR000020;	Complement Clr-like EGF domain; EGF-like calcium-binding domain; EGF-like domain; Growth factor receptor cysteine-rich domain; Anaphylatoxin/fibulin;
F1NII7	Fibrillin-1	1.343	Up	0.0155	FBN1	310.98	cytoplasm	GO:0048569 post-embryonic animal organ development; GO:0051093 negative regulation of developmental process; GO:0065008 regulation of biological quality; GO:0009968 negative regulation of signal transduction; GO:0002762 negative regulation of myeloid leukocyte differentiation; GO:0033627 cell adhesion mediated by integrin; GO:0023051 regulation of signaling; GO:0045637 regulation of myeloid cell …	GO:0005615 extracellular space; GO:0044421 extracellular region part; GO:0031982 vesicle; GO:0099512 supramolecular fiber; GO:0001527 microfibril; GO:0099080 supramolecular complex; GO:0044420 extracellular matrix component; GO:0005576 extracellular region; GO:0099081 supramolecular polymer; GO:0005604 basement membrane; GO:0031012 extracellular matrix; GO:0043226 organelle; GO:0070062 extracellu…	GO:0005102 receptor binding; GO:0043167 ion binding; GO:0044877 macromolecular complex binding; GO:0008061 chitin binding; GO:0005515 protein binding; GO:0005178 integrin binding; GO:0008201 heparin binding; GO:1901681 sulfur compound binding; GO:0050839 cell adhesion molecule binding; GO:0005201 extracellular matrix structural constituent; GO:0097367 carbohydrate derivative binding; GO:0005488 b…	K06825			IPR026823; IPR017878; IPR002557; IPR001881; IPR000742; IPR024731; IPR009030;	Complement Clr-like EGF domain; TB domain; Chitin binding domain; EGF-like calcium-binding domain; EGF-like domain; EGF domain; Growth factor receptor cysteine-rich domain;
F1NJI6	F-box only protein 6	0.635	Down	0.000286	FBXO6	30.659	cytoplasm			GO:0005515 protein binding; GO:0005488 binding;	K10100	FBXO6; F-box protein 6	gga04141 Protein processing in endoplasmic reticulum - Gallus gallus (chicken);	IPR001810; IPR007397; IPR008979;	F-box domain; F-box associated (FBA) domain; Galactose-binding domain-like;
P48800	Fibroblast growth factor 2	0.825	Down	0.0038	FGF2	17.374	cytoplasm	GO:0044700 single organism signaling; GO:0010941 regulation of cell death; GO:0048732 gland development; GO:0030323 respiratory tube development; GO:0009891 positive regulation of biosynthetic process; GO:0003407 neural retina development; GO:0010594 regulation of endothelial cell migration; GO:0021762 substantia nigra development; GO:0071900 regulation of protein serine/threonine kinase activity…	GO:0043229 intracellular organelle; GO:0005615 extracellular space; GO:0044421 extracellular region part; GO:0043232 intracellular non-membrane-bounded organelle; GO:0005737 cytoplasm; GO:0044446 intracellular organelle part; GO:0031981 nuclear lumen; GO:0044424 intracellular part; GO:0005730 nucleolus; GO:0005829 cytosol; GO:0005623 cell; GO:0005576 extracellular region; GO:0044422 organelle par…	GO:0008083 growth factor activity; GO:0097367 carbohydrate derivative binding; GO:0005102 receptor binding; GO:0005488 binding; GO:0043167 ion binding; GO:0070851 growth factor receptor binding; GO:0005515 protein binding; GO:0043168 anion binding; GO:0005539 glycosaminoglycan binding; GO:0008201 heparin binding; GO:1901681 sulfur compound binding; GO:0005104 fibroblast growth factor receptor bin…	K18497	FGF2; fibroblast growth factor 2	gga04010 MAPK signaling pathway - Gallus gallus (chicken); gga04810 Regulation of actin cytoskeleton - Gallus gallus (chicken);
F1NED9	Four and a half LIM domains protein 1	0.643	Down	0.00128	Fhl1	34.108	nucleus	GO:2000045 regulation of G1/S transition of mitotic cell cycle; GO:0050794 regulation of cellular process; GO:0065008 regulation of biological quality; GO:1902807 negative regulation of cell cycle G1/S phase transition; GO:0007346 regulation of mitotic cell cycle; GO:0045786 negative regulation of cell cycle; GO:0040008 regulation of growth; GO:2000021 regulation of ion homeostasis; GO:1901988 ne…	GO:0016020 membrane; GO:0043229 intracellular organelle; GO:0071944 cell periphery; GO:0030054 cell junction; GO:0005737 cytoplasm; GO:0070161 anchoring junction; GO:0044424 intracellular part; GO:0005829 cytosol; GO:0005623 cell; GO:0005886 plasma membrane; GO:0043231 intracellular membrane-bounded organelle; GO:0043226 organelle; GO:0005634 nucleus; GO:0005925 focal adhesion; GO:0005622 intrace…	GO:0046914 transition metal ion binding; GO:0005488 binding; GO:0043167 ion binding; GO:0043169 cation binding; GO:0046872 metal ion binding; GO:0044325 ion channel binding; GO:0005515 protein binding; GO:0008270 zinc ion binding;	K14365			IPR001781;	Zinc finger, LIM-type;
A0A1D5PT26	Four and a half LIM domains protein 3	0.782	Down	0.000689	FHL3	32.309	nucleus			GO:0046872 metal ion binding; GO:0043169 cation binding; GO:0008270 zinc ion binding; GO:0046914 transition metal ion binding; GO:0005488 binding; GO:0043167 ion binding;				IPR001781;	Zinc finger, LIM-type;
E1C0V8	Filamin A-interacting protein 1-like	0.825	Down	0.00375	FILIP1L	135.48	nucleus							IPR019131;	Cortactin-binding protein-2, N-terminal;
A0A1D5P953	Peptidyl-prolyl cis-trans isomerase FKBP5	0.703	Down	2.57e-05	FKBP5	50.099	cytoplasm	GO:0018193 peptidyl-amino acid modification; GO:0008152 metabolic process; GO:0044267 cellular protein metabolic process; GO:0044260 cellular macromolecule metabolic process; GO:0006464 cellular protein modification process; GO:0043170 macromolecule metabolic process; GO:0019538 protein metabolic process; GO:0043412 macromolecule modification; GO:0036211 protein modification process; GO:0044238 p…		GO:0097159 organic cyclic compound binding; GO:1901363 heterocyclic compound binding; GO:0003755 peptidyl-prolyl cis-trans isomerase activity; GO:0031072 heat shock protein binding; GO:0016853 isomerase activity; GO:0003824 catalytic activity; GO:0005488 binding; GO:0005515 protein binding; GO:0008144 drug binding; GO:0005528 FK506 binding; GO:0005527 macrolide binding; GO:0016859 cis-trans isome…	K09571			IPR011990; IPR023114; IPR013026; IPR001179;	Tetratricopeptide-like helical domain; Elongated TPR repeat-containing domain; Tetratricopeptide repeat-containing domain; FKBP-type peptidyl-prolyl cis-trans isomerase domain;
A0A1D5PCD1	Flotillin-2	0.807	Down	0.00837	FLOT2	47.142	mitochondria				K07192	FLOT; flotillin	gga04910 Insulin signaling pathway - Gallus gallus (chicken);	IPR031905; IPR001107;	Flotillin, C-terminal domain; Band 7 domain;
Q8QH01	Dimethylaniline monooxygenase [N-oxide-forming] 3	0.75	Down	0.00716	Fmo3	60.392	peroxisome	GO:0044699 single-organism process; GO:0008152 metabolic process; GO:0055114 oxidation-reduction process; GO:0044710 single-organism metabolic process;	GO:0016020 membrane; GO:0043229 intracellular organelle; GO:0042175 nuclear outer membrane-endoplasmic reticulum membrane network; GO:0005783 endoplasmic reticulum; GO:0031090 organelle membrane; GO:0044446 intracellular organelle part; GO:0005737 cytoplasm; GO:0031224 intrinsic component of membrane; GO:0012505 endomembrane system; GO:0044424 intracellular part; GO:0005623 cell; GO:0016021 integ…	GO:0016709 oxidoreductase activity, acting on paired donors, with incorporation or reduction of molecular oxygen, NAD(P)H as one donor, and incorporation of one atom of oxygen; GO:1901265 nucleoside phosphate binding; GO:0050660 flavin adenine dinucleotide binding; GO:0043167 ion binding; GO:0016705 oxidoreductase activity, acting on paired donors, with incorporation or reduction of molecular oxy…	K00485	FMO; dimethylaniline monooxygenase (N-oxide forming) [EC:1.14.13.8]	gga00982 Drug metabolism - cytochrome P450 - Gallus gallus (chicken);	IPR023753;	FAD/NAD(P)-binding domain;
F1NF19	Synaptic functional regulator FMR1	1.298	Up	0.00468	Fmr1	62.778	cytoplasm	GO:0050794 regulation of cellular process; GO:0060255 regulation of macromolecule metabolic process; GO:0010608 posttranscriptional regulation of gene expression; GO:0017148 negative regulation of translation; GO:0048523 negative regulation of cellular process; GO:0031324 negative regulation of cellular metabolic process; GO:0048519 negative regulation of biological process; GO:0009889 regulation…	GO:0043226 organelle; GO:0043231 intracellular membrane-bounded organelle; GO:0043229 intracellular organelle; GO:0005634 nucleus; GO:0044464 cell part; GO:0005622 intracellular; GO:0005737 cytoplasm; GO:0032991 macromolecular complex; GO:0044424 intracellular part; GO:1990904 ribonucleoprotein complex; GO:0030529 intracellular ribonucleoprotein complex; GO:0043227 membrane-bounded organelle; GO:…	GO:0097159 organic cyclic compound binding; GO:1901363 heterocyclic compound binding; GO:0003729 mRNA binding; GO:0003723 RNA binding; GO:0005488 binding; GO:0003676 nucleic acid binding;	K15516	FMR; fragile X mental retardation protein	gga03013 RNA transport - Gallus gallus (chicken);	IPR004087; IPR022034; IPR004088; IPR008395; IPR032196;	K Homology domain; Fragile X-related 1 protein, C-terminal core; K Homology domain, type 1; Agenet-like domain; Fragile X-related mental retardation protein, C-terminal region 2;
E1BU38	Fibronectin type-III domain-containing protein 3a	1.356	Up	0.000776	FNDC3A	130.57	endoplasmic reticulum		GO:0031224 intrinsic component of membrane; GO:0016020 membrane; GO:0016021 integral component of membrane; GO:0044425 membrane part;	GO:0005515 protein binding; GO:0005488 binding;				IPR013783; IPR003961;	Immunoglobulin-like fold; Fibronectin type III;
Q5ZJP5	Fibronectin type-III domain-containing protein 3a	1.49	Up	0.0018	FNDC3A	131.56	plasma membrane		GO:0043229 intracellular organelle; GO:0016020 membrane; GO:0098588 bounding membrane of organelle; GO:0031090 organelle membrane; GO:0044446 intracellular organelle part; GO:0005737 cytoplasm; GO:0000139 Golgi membrane; GO:0031224 intrinsic component of membrane; GO:0012505 endomembrane system; GO:0044424 intracellular part; GO:0005623 cell; GO:0016021 integral component of membrane; GO:0044422 …	GO:0005515 protein binding; GO:0005488 binding;				IPR013783; IPR003961;	Immunoglobulin-like fold; Fibronectin type III;
E1C7K6	Glutamate carboxypeptidase 2	0.638	Down	1.96e-08	FOLH1	80.48	cytoplasm,nucleus		GO:0031224 intrinsic component of membrane; GO:0016020 membrane; GO:0016021 integral component of membrane; GO:0044425 membrane part;		K14592	FOLH1; glutamate carboxypeptidase II (folate hydrolase 1) [EC:3.4.17.21]	gga01100 Metabolic pathways - Gallus gallus (chicken); gga00250 Alanine, aspartate and glutamate metabolism - Gallus gallus (chicken);	IPR003137; IPR007484; IPR007365;	PA domain; Peptidase M28; Transferrin receptor-like, dimerisation domain;
R4GH11	Proto-oncogene c-Fos	0.681	Down	0.00653	FOS	39.004	nucleus	GO:0044700 single organism signaling; GO:0007166 cell surface receptor signaling pathway; GO:0097659 nucleic acid-templated transcription; GO:0009891 positive regulation of biosynthetic process; GO:0044237 cellular metabolic process; GO:0009605 response to external stimulus; GO:0008152 metabolic process; GO:0007178 transmembrane receptor protein serine/threonine kinase signaling pathway; GO:00512…	GO:0043229 intracellular organelle; GO:0044446 intracellular organelle part; GO:0031981 nuclear lumen; GO:0032991 macromolecular complex; GO:0044424 intracellular part; GO:0005667 transcription factor complex; GO:0005623 cell; GO:0044422 organelle part; GO:0043231 intracellular membrane-bounded organelle; GO:0043226 organelle; GO:0031974 membrane-enclosed lumen; GO:0005654 nucleoplasm; GO:0005634…	GO:0000981 RNA polymerase II transcription factor activity, sequence-specific DNA binding; GO:0001228 transcriptional activator activity, RNA polymerase II transcription regulatory region sequence-specific binding; GO:0003677 DNA binding; GO:0000976 transcription regulatory region sequence-specific DNA binding; GO:0001077 transcriptional activator activity, RNA polymerase II core promoter proxima…	K04379	FOS; proto-oncogene protein c-fos	gga05132 Salmonella infection - Gallus gallus (chicken); gga04210 Apoptosis - Gallus gallus (chicken); gga04010 MAPK signaling pathway - Gallus gallus (chicken); gga05168 Herpes simplex infection - Gallus gallus (chicken); gga04620 Toll-like receptor signaling pathway - Gallus gallus (chicken);	IPR004827;	Basic-leucine zipper domain;
F1NM70	Follistatin-related protein 1	0.688	Down	0.000388	FSTL1	35.784	extracellular	GO:0071634 regulation of transforming growth factor beta production; GO:0006950 response to stress; GO:0001819 positive regulation of cytokine production; GO:1901390 positive regulation of transforming growth factor beta activation; GO:0050896 response to stimulus; GO:0048518 positive regulation of biological process; GO:0051239 regulation of multicellular organismal process; GO:0009991 response …	GO:0070062 extracellular exosome; GO:0043226 organelle; GO:0005615 extracellular space; GO:0044421 extracellular region part; GO:0031982 vesicle; GO:1903561 extracellular vesicle; GO:0043227 membrane-bounded organelle; GO:0005576 extracellular region; GO:0043230 extracellular organelle;	GO:0043169 cation binding; GO:0046872 metal ion binding; GO:0005515 protein binding; GO:0005509 calcium ion binding; GO:0005488 binding; GO:0043167 ion binding;				IPR002350; IPR011992; IPR002048; IPR015369; IPR003645;	Kazal domain; EF-hand domain pair; EF-hand domain; Follistatin/Osteonectin EGF domain; Follistatin-like, N-terminal;
Q8AYG9	Ferritin light chain	0.643	Down	0.036	FTL	30.434	mitochondria	GO:0006879 cellular iron ion homeostasis; GO:0065008 regulation of biological quality; GO:0055076 transition metal ion homeostasis; GO:0050801 ion homeostasis; GO:0030001 metal ion transport; GO:0030003 cellular cation homeostasis; GO:0098771 inorganic ion homeostasis; GO:0044763 single-organism cellular process; GO:0019725 cellular homeostasis; GO:0055072 iron ion homeostasis; GO:0044699 single-…	GO:0005623 cell;	GO:0005506 iron ion binding; GO:0008199 ferric iron binding; GO:0046914 transition metal ion binding; GO:0005488 binding; GO:0043167 ion binding; GO:0043169 cation binding; GO:0046872 metal ion binding;				IPR012347; IPR009040; IPR009078; IPR008331;	Ferritin-related; Ferritin-like diiron domain; Ferritin-like superfamily; Ferritin/DPS protein domain;
A0A1D5PVQ1	pre-rRNA processing protein FTSJ3	0.826	Down	0.0376	FTSJ3	92.63	nucleus	GO:0044085 cellular component biogenesis; GO:0000453 enzyme-directed rRNA 2'-O-methylation; GO:0022613 ribonucleoprotein complex biogenesis; GO:0006725 cellular aromatic compound metabolic process; GO:0000154 rRNA modification; GO:0009451 RNA modification; GO:0044237 cellular metabolic process; GO:0032259 methylation; GO:0071704 organic substance metabolic process; GO:0008152 metabolic process; G…	GO:0043229 intracellular organelle; GO:0043232 intracellular non-membrane-bounded organelle; GO:0044446 intracellular organelle part; GO:0032991 macromolecular complex; GO:0031981 nuclear lumen; GO:0044424 intracellular part; GO:0005730 nucleolus; GO:0005623 cell; GO:0030688 preribosome, small subunit precursor; GO:0044422 organelle part; GO:0030684 preribosome; GO:0043228 non-membrane-bounded or…	GO:0008757 S-adenosylmethionine-dependent methyltransferase activity; GO:0008168 methyltransferase activity; GO:0008173 RNA methyltransferase activity; GO:0003824 catalytic activity; GO:0016741 transferase activity, transferring one-carbon groups; GO:0008649 rRNA methyltransferase activity; GO:0016740 transferase activity;	K14857			IPR024576; IPR012920; IPR029063; IPR002877;	Ribosomal RNA methyltransferase Spb1, domain of unknown function DUF3381; Ribosomal RNA methyltransferase, Spb1, C-terminal; S-adenosyl-L-methionine-dependent methyltransferase; Ribosomal RNA methyltransferase FtsJ domain;
A0A1L1RT92	Tissue alpha-L-fucosidase	0.806	Down	0.0103	FUCA1	42.622	cytoplasm,nucleus	GO:0044723 single-organism carbohydrate metabolic process; GO:0008152 metabolic process; GO:0044710 single-organism metabolic process; GO:0044281 small molecule metabolic process; GO:0005996 monosaccharide metabolic process; GO:0044699 single-organism process; GO:0044238 primary metabolic process; GO:0005975 carbohydrate metabolic process; GO:0006004 fucose metabolic process; GO:0019318 hexose me…		GO:0004553 hydrolase activity, hydrolyzing O-glycosyl compounds; GO:0016787 hydrolase activity; GO:0003824 catalytic activity; GO:0015928 fucosidase activity; GO:0004560 alpha-L-fucosidase activity; GO:0016798 hydrolase activity, acting on glycosyl bonds;	K01206	FUCA; alpha-L-fucosidase [EC:3.2.1.51]	gga00511 Other glycan degradation - Gallus gallus (chicken);	IPR013780; IPR017853; IPR013781; IPR031919;	Glycosyl hydrolase, all-beta; Glycoside hydrolase superfamily; Glycoside hydrolase, catalytic domain; Alpha-L-fucosidase, C-terminal;
E1BS94	Plasma alpha-L-fucosidase	0.822	Down	0.00657	FUCA2	52.405	extracellular	GO:2000535 regulation of entry of bacterium into host cell; GO:0043903 regulation of symbiosis, encompassing mutualism through parasitism; GO:0044699 single-organism process; GO:0016139 glycoside catabolic process; GO:0043207 response to external biotic stimulus; GO:0050896 response to stimulus; GO:0051707 response to other organism; GO:0009607 response to biotic stimulus; GO:0071704 organic subs…	GO:0070062 extracellular exosome; GO:0043226 organelle; GO:0005615 extracellular space; GO:0044421 extracellular region part; GO:0031982 vesicle; GO:1903561 extracellular vesicle; GO:0043227 membrane-bounded organelle; GO:0005576 extracellular region; GO:0043230 extracellular organelle;	GO:0004553 hydrolase activity, hydrolyzing O-glycosyl compounds; GO:0016787 hydrolase activity; GO:0003824 catalytic activity; GO:0015928 fucosidase activity; GO:0004560 alpha-L-fucosidase activity; GO:0016798 hydrolase activity, acting on glycosyl bonds;	K01206	FUCA; alpha-L-fucosidase [EC:3.2.1.51]	gga00511 Other glycan degradation - Gallus gallus (chicken);	IPR013780; IPR017853; IPR013781; IPR031919;	Glycosyl hydrolase, all-beta; Glycoside hydrolase superfamily; Glycoside hydrolase, catalytic domain; Alpha-L-fucosidase, C-terminal;
Q5F3S6	Fragile X mental retardation syndrome-related protein 1	1.234	Up	5.77e-05	Fxr1	72.811	nucleus	GO:0050794 regulation of cellular process; GO:0044707 single-multicellular organism process; GO:0060255 regulation of macromolecule metabolic process; GO:0010608 posttranscriptional regulation of gene expression; GO:0044699 single-organism process; GO:0017148 negative regulation of translation; GO:0048523 negative regulation of cellular process; GO:0031324 negative regulation of cellular metaboli…	GO:0016020 membrane; GO:0030425 dendrite; GO:0030016 myofibril; GO:0005737 cytoplasm; GO:0032991 macromolecular complex; GO:0099512 supramolecular fiber; GO:0044424 intracellular part; GO:0099080 supramolecular complex; GO:0005623 cell; GO:0044422 organelle part; GO:0043197 dendritic spine; GO:0043228 non-membrane-bounded organelle; GO:0044309 neuron spine; GO:0044464 cell part; GO:0005622 intrac…	GO:0003723 RNA binding; GO:0097617 annealing activity; GO:0046982 protein heterodimerization activity; GO:0003725 double-stranded RNA binding; GO:0003730 mRNA 3'-UTR binding; GO:0046983 protein dimerization activity; GO:0002151 G-quadruplex RNA binding; GO:0005515 protein binding; GO:0003727 single-stranded RNA binding; GO:1901363 heterocyclic compound binding; GO:0097159 organic cyclic compound …	K15516	FMR; fragile X mental retardation protein	gga03013 RNA transport - Gallus gallus (chicken);	IPR004087; IPR032177; IPR022034; IPR008395; IPR004088; IPR032172;	K Homology domain; Fragile X-related 1 protein, C-terminal region 3; Fragile X-related 1 protein, C-terminal core; Agenet-like domain; K Homology domain, type 1; Fragile X-related 1 protein, C-terminal region 1;
A0A1D5PZG4	Frizzled-1	0.542	Down	0.0296	FZD1	61.706	plasma membrane	GO:0032502 developmental process; GO:0050794 regulation of cellular process; GO:0044700 single organism signaling; GO:0044707 single-multicellular organism process; GO:0051716 cellular response to stimulus; GO:0007166 cell surface receptor signaling pathway; GO:0044763 single-organism cellular process; GO:0044699 single-organism process; GO:0023052 signaling; GO:0050896 response to stimulus; GO:0…	GO:0031224 intrinsic component of membrane; GO:0016020 membrane; GO:0016021 integral component of membrane; GO:0044425 membrane part;	GO:0038023 signaling receptor activity; GO:0060089 molecular transducer activity; GO:0004872 receptor activity; GO:0005488 binding; GO:0005515 protein binding; GO:0004888 transmembrane signaling receptor activity; GO:0042813 Wnt-activated receptor activity; GO:0004871 signal transducer activity; GO:0099600 transmembrane receptor activity;	K02432	FZD1_7; frizzled 1/7	gga04916 Melanogenesis - Gallus gallus (chicken); gga04310 Wnt signaling pathway - Gallus gallus (chicken); gga04150 mTOR signaling pathway - Gallus gallus (chicken);	IPR020067; IPR017981;	Frizzled domain; GPCR, family 2-like;
A0A1D5NZC8	Lysosomal alpha-glucosidase	0.833	Down	0.0121	GAA	97.192	extracellular	GO:0008152 metabolic process; GO:0005975 carbohydrate metabolic process; GO:0044238 primary metabolic process; GO:0071704 organic substance metabolic process;		GO:0004553 hydrolase activity, hydrolyzing O-glycosyl compounds; GO:0030246 carbohydrate binding; GO:0016787 hydrolase activity; GO:0003824 catalytic activity; GO:0005488 binding; GO:0016798 hydrolase activity, acting on glycosyl bonds;	K12316	GAA; lysosomal alpha-glucosidase [EC:3.2.1.20]	gga00500 Starch and sucrose metabolism - Gallus gallus (chicken); gga00052 Galactose metabolism - Gallus gallus (chicken); gga01100 Metabolic pathways - Gallus gallus (chicken); gga04142 Lysosome - Gallus gallus (chicken);	IPR011013; IPR031727; IPR025887; IPR000519; IPR017853;	Galactose mutarotase-like domain; Galactose mutarotase, N-terminal barrel; Glycoside hydrolase family 31, N-terminal domain; P-type trefoil domain; Glycoside hydrolase superfamily;
A0A1D5P2Y5	Lysosomal alpha-glucosidase	0.688	Down	0.00367	Gaa	104.66	plasma membrane	GO:0008152 metabolic process; GO:0005975 carbohydrate metabolic process; GO:0044238 primary metabolic process; GO:0071704 organic substance metabolic process;	GO:0031224 intrinsic component of membrane; GO:0016020 membrane; GO:0016021 integral component of membrane; GO:0044425 membrane part;	GO:0030246 carbohydrate binding; GO:0004553 hydrolase activity, hydrolyzing O-glycosyl compounds; GO:0016787 hydrolase activity; GO:0003824 catalytic activity; GO:0005488 binding; GO:0016798 hydrolase activity, acting on glycosyl bonds;	K12316	GAA; lysosomal alpha-glucosidase [EC:3.2.1.20]	gga00500 Starch and sucrose metabolism - Gallus gallus (chicken); gga00052 Galactose metabolism - Gallus gallus (chicken); gga01100 Metabolic pathways - Gallus gallus (chicken); gga04142 Lysosome - Gallus gallus (chicken);	IPR011013; IPR031727; IPR025887; IPR000519; IPR017853;	Galactose mutarotase-like domain; Galactose mutarotase, N-terminal barrel; Glycoside hydrolase family 31, N-terminal domain; P-type trefoil domain; Glycoside hydrolase superfamily;
F1NJ89	Galactocerebrosidase	0.783	Down	0.000478	galc	76.054	extracellular	GO:0046477 glycosylceramide catabolic process; GO:1903509 liposaccharide metabolic process; GO:0006643 membrane lipid metabolic process; GO:0019377 glycolipid catabolic process; GO:0006672 ceramide metabolic process; GO:0006687 glycosphingolipid metabolic process; GO:0044699 single-organism process; GO:0044255 cellular lipid metabolic process; GO:0006677 glycosylceramide metabolic process; GO:000…	GO:0043229 intracellular organelle; GO:0044421 extracellular region part; GO:0005737 cytoplasm; GO:0031982 vesicle; GO:0044424 intracellular part; GO:0005623 cell; GO:0005576 extracellular region; GO:0005739 mitochondrion; GO:0043226 organelle; GO:0070062 extracellular exosome; GO:0043231 intracellular membrane-bounded organelle; GO:0005622 intracellular; GO:0044464 cell part; GO:1903561 extracel…	GO:0004336 galactosylceramidase activity; GO:0004553 hydrolase activity, hydrolyzing O-glycosyl compounds; GO:0016787 hydrolase activity; GO:0003824 catalytic activity; GO:0016798 hydrolase activity, acting on glycosyl bonds;	K01202	GALC; galactosylceramidase [EC:3.2.1.46]	gga01100 Metabolic pathways - Gallus gallus (chicken); gga04142 Lysosome - Gallus gallus (chicken); gga00600 Sphingolipid metabolism - Gallus gallus (chicken);	IPR017853; IPR013781;	Glycoside hydrolase superfamily; Glycoside hydrolase, catalytic domain;
A0A1D5PGB1	N-acetylgalactosamine kinase	0.814	Down	0.0023	GALK2	50.18	cytoplasm	GO:0016310 phosphorylation; GO:0044281 small molecule metabolic process; GO:0044699 single-organism process; GO:0005975 carbohydrate metabolic process; GO:0044238 primary metabolic process; GO:0044237 cellular metabolic process; GO:0006796 phosphate-containing compound metabolic process; GO:0071704 organic substance metabolic process; GO:0044723 single-organism carbohydrate metabolic process; GO:…	GO:0044424 intracellular part; GO:0005623 cell; GO:0044464 cell part; GO:0005622 intracellular; GO:0005737 cytoplasm;	GO:0005524 ATP binding; GO:1901265 nucleoside phosphate binding; GO:0016773 phosphotransferase activity, alcohol group as acceptor; GO:0001882 nucleoside binding; GO:0043167 ion binding; GO:0000166 nucleotide binding; GO:0097159 organic cyclic compound binding; GO:1901363 heterocyclic compound binding; GO:0032549 ribonucleoside binding; GO:0019200 carbohydrate kinase activity; GO:0097367 carbohyd…	K18674			IPR019539; IPR020568; IPR006204; IPR014721; IPR013750;	Galactokinase galactose-binding domain; Ribosomal protein S5 domain 2-type fold; GHMP kinase N-terminal domain; Ribosomal protein S5 domain 2-type fold, subgroup; GHMP kinase, C-terminal domain;
F1NW57	N-acetylgalactosamine-6-sulfatase	0.759	Down	0.00556	GALNS	15.094	extracellular	GO:0008152 metabolic process;		GO:0003824 catalytic activity;				IPR017850;	Alkaline-phosphatase-like, core domain;
Q5ZJL1	Polypeptide N-acetylgalactosaminyltransferase 1	0.828	Down	0.00124	GALNT1	64.072	extracellular	GO:0043413 macromolecule glycosylation; GO:0018242 protein O-linked glycosylation via serine; GO:0018210 peptidyl-threonine modification; GO:0018209 peptidyl-serine modification; GO:0044267 cellular protein metabolic process; GO:0044699 single-organism process; GO:0009058 biosynthetic process; GO:0044237 cellular metabolic process; GO:0071704 organic substance metabolic process; GO:0008152 metabo…	GO:0043229 intracellular organelle; GO:0016020 membrane; GO:0098588 bounding membrane of organelle; GO:0031090 organelle membrane; GO:0044446 intracellular organelle part; GO:0005737 cytoplasm; GO:0000139 Golgi membrane; GO:0031224 intrinsic component of membrane; GO:0012505 endomembrane system; GO:0044424 intracellular part; GO:0005623 cell; GO:0016021 integral component of membrane; GO:0044422 …	GO:0004653 polypeptide N-acetylgalactosaminyltransferase activity; GO:0046914 transition metal ion binding; GO:0016758 transferase activity, transferring hexosyl groups; GO:0003824 catalytic activity; GO:0005488 binding; GO:0043167 ion binding; GO:0043169 cation binding; GO:0046872 metal ion binding; GO:0030246 carbohydrate binding; GO:0008194 UDP-glycosyltransferase activity; GO:0016757 transfer…	K00710	GALNT; polypeptide N-acetylgalactosaminyltransferase [EC:2.4.1.41]	gga00512 Mucin type O-glycan biosynthesis - Gallus gallus (chicken); gga01100 Metabolic pathways - Gallus gallus (chicken);	IPR029044; IPR000772; IPR001173;	Nucleotide-diphospho-sugar transferases; Ricin B, lectin domain; Glycosyltransferase 2-like;
F1NDK8	Polypeptide N-acetylgalactosaminyltransferase 2	1.267	Up	0.0032	GALNT2	64.417	extracellular	GO:0002378 immunoglobulin biosynthetic process; GO:0043413 macromolecule glycosylation; GO:0018242 protein O-linked glycosylation via serine; GO:0018210 peptidyl-threonine modification; GO:0018209 peptidyl-serine modification; GO:0044267 cellular protein metabolic process; GO:0044699 single-organism process; GO:0009058 biosynthetic process; GO:0044237 cellular metabolic process; GO:0071704 organi…	GO:0016020 membrane; GO:0044421 extracellular region part; GO:0031090 organelle membrane; GO:0031982 vesicle; GO:0005737 cytoplasm; GO:0031224 intrinsic component of membrane; GO:0044424 intracellular part; GO:0005623 cell; GO:0044422 organelle part; GO:0070062 extracellular exosome; GO:0044425 membrane part; GO:0044464 cell part; GO:0005622 intracellular; GO:1903561 extracellular vesicle; GO:009…	GO:0004653 polypeptide N-acetylgalactosaminyltransferase activity; GO:0016758 transferase activity, transferring hexosyl groups; GO:0046914 transition metal ion binding; GO:0003824 catalytic activity; GO:0005488 binding; GO:0043167 ion binding; GO:0030246 carbohydrate binding; GO:0046872 metal ion binding; GO:0043169 cation binding; GO:0008194 UDP-glycosyltransferase activity; GO:0016757 transfer…	K00710	GALNT; polypeptide N-acetylgalactosaminyltransferase [EC:2.4.1.41]	gga00512 Mucin type O-glycan biosynthesis - Gallus gallus (chicken); gga01100 Metabolic pathways - Gallus gallus (chicken);	IPR029044; IPR000772; IPR001173;	Nucleotide-diphospho-sugar transferases; Ricin B, lectin domain; Glycosyltransferase 2-like;
F1NSM4	Growth arrest-specific protein 2	0.703	Down	0.000119	GAS2	35.277	cytoplasm	GO:0044763 single-organism cellular process; GO:0044699 single-organism process; GO:0012501 programmed cell death; GO:0009987 cellular process; GO:0008219 cell death; GO:0006915 apoptotic process;	GO:0005856 cytoskeleton; GO:0043226 organelle; GO:0043229 intracellular organelle; GO:0043232 intracellular non-membrane-bounded organelle; GO:0044464 cell part; GO:0005622 intracellular; GO:0044424 intracellular part; GO:0005623 cell; GO:0043228 non-membrane-bounded organelle;	GO:0015631 tubulin binding; GO:0005515 protein binding; GO:0008092 cytoskeletal protein binding; GO:0008017 microtubule binding; GO:0005488 binding;				IPR003108; IPR001715;	Gas2-related domain; Calponin homology domain;
A0A1D5NVK3	Growth arrest-specific protein 6	0.334	Down	0.000175	Gas6	75.376	extracellular		GO:0005576 extracellular region;	GO:0043169 cation binding; GO:0046872 metal ion binding; GO:0005515 protein binding; GO:0005509 calcium ion binding; GO:0005488 binding; GO:0043167 ion binding;	K05464			IPR017857; IPR000294; IPR001881; IPR000742; IPR013320; IPR009030; IPR001791;	Coagulation factor, subgroup, Gla domain; Gamma-carboxyglutamic acid-rich (GLA) domain; EGF-like calcium-binding domain; EGF-like domain; Concanavalin A-like lectin/glucanase domain; Growth factor receptor cysteine-rich domain; Laminin G domain;
A0A1D5NWE6	Glucosylceramidase	0.832	Down	0.00261	GBA	42.844	nucleus	GO:0006643 membrane lipid metabolic process; GO:0044763 single-organism cellular process; GO:0006807 nitrogen compound metabolic process; GO:0044699 single-organism process; GO:0044255 cellular lipid metabolic process; GO:0005975 carbohydrate metabolic process; GO:0044238 primary metabolic process; GO:0044237 cellular metabolic process; GO:0071704 organic substance metabolic process; GO:0008152 m…		GO:0004553 hydrolase activity, hydrolyzing O-glycosyl compounds; GO:0016787 hydrolase activity; GO:0003824 catalytic activity; GO:0004348 glucosylceramidase activity; GO:0016798 hydrolase activity, acting on glycosyl bonds;	K01201	GBA; glucosylceramidase [EC:3.2.1.45]	gga01100 Metabolic pathways - Gallus gallus (chicken); gga00511 Other glycan degradation - Gallus gallus (chicken); gga04142 Lysosome - Gallus gallus (chicken); gga00600 Sphingolipid metabolism - Gallus gallus (chicken);	IPR013780; IPR033453; IPR017853; IPR013781;	Glycosyl hydrolase, all-beta; Glycosyl hydrolase family 30, TIM-barrel domain; Glycoside hydrolase superfamily; Glycoside hydrolase, catalytic domain;
A0A1D5PLB3	Non-lysosomal glucosylceramidase	1.214	Up	0.017	Gba2	89.856	mitochondria	GO:0046477 glycosylceramide catabolic process; GO:1903509 liposaccharide metabolic process; GO:0006643 membrane lipid metabolic process; GO:0019377 glycolipid catabolic process; GO:0006672 ceramide metabolic process; GO:0006687 glycosphingolipid metabolic process; GO:0044699 single-organism process; GO:0044255 cellular lipid metabolic process; GO:0006677 glycosylceramide metabolic process; GO:004…	GO:0016020 membrane;	GO:0004553 hydrolase activity, hydrolyzing O-glycosyl compounds; GO:0016787 hydrolase activity; GO:0003824 catalytic activity; GO:0004348 glucosylceramidase activity; GO:0016798 hydrolase activity, acting on glycosyl bonds;	K17108	GBA2; non-lysosomal glucosylceramidase [EC:3.2.1.45]	gga01100 Metabolic pathways - Gallus gallus (chicken); gga00511 Other glycan degradation - Gallus gallus (chicken); gga00600 Sphingolipid metabolism - Gallus gallus (chicken);	IPR006775; IPR024462; IPR008928;	Glycosyl-hydrolase family 116, catalytic region; Glycosyl-hydrolase family 116, N-terminal; Six-hairpin glycosidase-like;
A0A1D5PCB5	Guanylate-binding protein 4	0.747	Down	0.00108	Gbp4	70.278	mitochondria			GO:1901265 nucleoside phosphate binding; GO:0001882 nucleoside binding; GO:0043167 ion binding; GO:0016817 hydrolase activity, acting on acid anhydrides; GO:0016787 hydrolase activity; GO:0000166 nucleotide binding; GO:0017111 nucleoside-triphosphatase activity; GO:1901363 heterocyclic compound binding; GO:0097159 organic cyclic compound binding; GO:0032549 ribonucleoside binding; GO:0097367 carb…	K20899	GBP1_3_4_7; guanylate-binding protein 1/3/4/7	gga04621 NOD-like receptor signaling pathway - Gallus gallus (chicken);	IPR015894; IPR027417; IPR030386; IPR003191;	Guanylate-binding protein, N-terminal; P-loop containing nucleoside triphosphate hydrolase; GB1/RHD3-type guanine nucleotide-binding (G) domain; Guanylate-binding protein, C-terminal;
A0A1D5PCW8	GRIP and coiled-coil domain-containing protein 1	1.324	Up	0.00349	GCC1	88.017	nucleus	GO:0046907 intracellular transport; GO:0034067 protein localization to Golgi apparatus; GO:0072594 establishment of protein localization to organelle; GO:0006891 intra-Golgi vesicle-mediated transport; GO:0016192 vesicle-mediated transport; GO:0000301 retrograde transport, vesicle recycling within Golgi; GO:0072600 establishment of protein localization to Golgi; GO:0048193 Golgi vesicle transport…	GO:0005623 cell; GO:0005622 intracellular; GO:0044464 cell part;	GO:0005515 protein binding; GO:0005488 binding;	K20281			IPR000237;	GRIP domain;
F1NJD6	Guanine deaminase	0.752	Down	0.00406	GDA	50.28	mitochondria	GO:0006725 cellular aromatic compound metabolic process; GO:0006145 purine nucleobase catabolic process; GO:0044699 single-organism process; GO:0046098 guanine metabolic process; GO:0072523 purine-containing compound catabolic process; GO:0044237 cellular metabolic process; GO:0071704 organic substance metabolic process; GO:0044270 cellular nitrogen compound catabolic process; GO:0006147 guanine …	GO:0070062 extracellular exosome; GO:0043226 organelle; GO:0044421 extracellular region part; GO:0031982 vesicle; GO:1903561 extracellular vesicle; GO:0043227 membrane-bounded organelle; GO:0005576 extracellular region; GO:0043230 extracellular organelle;	GO:0008892 guanine deaminase activity; GO:0016814 hydrolase activity, acting on carbon-nitrogen (but not peptide) bonds, in cyclic amidines; GO:0046914 transition metal ion binding; GO:0003824 catalytic activity; GO:0005488 binding; GO:0043167 ion binding; GO:0043169 cation binding; GO:0019239 deaminase activity; GO:0046872 metal ion binding; GO:0016787 hydrolase activity; GO:0008270 zinc ion bin…	K01487	E3.5.4.3; guanine deaminase [EC:3.5.4.3]	gga00230 Purine metabolism - Gallus gallus (chicken); gga01100 Metabolic pathways - Gallus gallus (chicken);	IPR032466; IPR006680; IPR011059;	Metal-dependent hydrolase; Amidohydrolase-related; Metal-dependent hydrolase, composite domain;
A0A1D5PXH4	Glutamine--fructose-6-phosphate aminotransferase [isomerizing] 1	1.244	Up	0.000306	Gfpt1	76.777	mitochondria	GO:0008152 metabolic process; GO:1901137 carbohydrate derivative biosynthetic process; GO:1901135 carbohydrate derivative metabolic process; GO:0009058 biosynthetic process; GO:0044238 primary metabolic process; GO:0005975 carbohydrate metabolic process; GO:1901576 organic substance biosynthetic process; GO:0071704 organic substance metabolic process;		GO:0016769 transferase activity, transferring nitrogenous groups; GO:0097367 carbohydrate derivative binding; GO:0070548 L-glutamine aminotransferase activity; GO:0003824 catalytic activity; GO:0005488 binding; GO:0030246 carbohydrate binding; GO:0008483 transaminase activity; GO:0016740 transferase activity; GO:0004360 glutamine-fructose-6-phosphate transaminase (isomerizing) activity;	K00820	glmS; glucosamine--fructose-6-phosphate aminotransferase (isomerizing) [EC:2.6.1.16]	gga01100 Metabolic pathways - Gallus gallus (chicken); gga00250 Alanine, aspartate and glutamate metabolism - Gallus gallus (chicken); gga00520 Amino sugar and nucleotide sugar metabolism - Gallus gallus (chicken);	IPR029055; IPR001347; IPR017932;	Nucleophile aminohydrolases, N-terminal; Sugar isomerase (SIS); Glutamine amidotransferase type 2 domain;
A0A1D5PH72	Glutamine--fructose-6-phosphate aminotransferase [isomerizing] 2	1.548	Up	1.03e-05	GFPT2	76.286	nucleus	GO:0008152 metabolic process; GO:1901137 carbohydrate derivative biosynthetic process; GO:1901135 carbohydrate derivative metabolic process; GO:0009058 biosynthetic process; GO:0044238 primary metabolic process; GO:0005975 carbohydrate metabolic process; GO:1901576 organic substance biosynthetic process; GO:0071704 organic substance metabolic process;		GO:0016769 transferase activity, transferring nitrogenous groups; GO:0097367 carbohydrate derivative binding; GO:0070548 L-glutamine aminotransferase activity; GO:0003824 catalytic activity; GO:0005488 binding; GO:0030246 carbohydrate binding; GO:0008483 transaminase activity; GO:0016740 transferase activity; GO:0004360 glutamine-fructose-6-phosphate transaminase (isomerizing) activity;	K00820	glmS; glucosamine--fructose-6-phosphate aminotransferase (isomerizing) [EC:2.6.1.16]	gga01100 Metabolic pathways - Gallus gallus (chicken); gga00250 Alanine, aspartate and glutamate metabolism - Gallus gallus (chicken); gga00520 Amino sugar and nucleotide sugar metabolism - Gallus gallus (chicken);	IPR029055; IPR001347; IPR017932;	Nucleophile aminohydrolases, N-terminal; Sugar isomerase (SIS); Glutamine amidotransferase type 2 domain;
A0A1D5PRZ0	ADP-ribosylation factor-binding protein GGA1	1.26	Up	0.00202	GGA1	73.047	nucleus	GO:0045184 establishment of protein localization; GO:0006810 transport; GO:0046907 intracellular transport; GO:0070727 cellular macromolecule localization; GO:0051649 establishment of localization in cell; GO:0016192 vesicle-mediated transport; GO:0006886 intracellular protein transport; GO:0071702 organic substance transport; GO:0008104 protein localization; GO:0033036 macromolecule localization…	GO:0016020 membrane; GO:0030119 AP-type membrane coat adaptor complex; GO:0098796 membrane protein complex; GO:0048475 coated membrane; GO:0005737 cytoplasm; GO:0032991 macromolecular complex; GO:0044424 intracellular part; GO:0005623 cell; GO:0044464 cell part; GO:0005622 intracellular; GO:0044425 membrane part; GO:0030131 clathrin adaptor complex; GO:0030118 clathrin coat; GO:0030117 membrane c…		K12404	GGA; ADP-ribosylation factor-binding protein GGA	gga04142 Lysosome - Gallus gallus (chicken);	IPR002014; IPR008152; IPR004152; IPR008153; IPR008942; IPR013041;	VHS domain; Clathrin adaptor, alpha/beta/gamma-adaptin, appendage, Ig-like subdomain; GAT domain; Clathrin adaptor, gamma-adaptin, appendage; ENTH/VHS; Coatomer/clathrin adaptor appendage, Ig-like subdomain;
A0A1D5P167	Gamma-glutamyl hydrolase	0.67	Down	0.000116	GGH	48.209	extracellular	GO:0009064 glutamine family amino acid metabolic process; GO:0044281 small molecule metabolic process; GO:0044763 single-organism cellular process; GO:0006541 glutamine metabolic process; GO:0006807 nitrogen compound metabolic process; GO:0044699 single-organism process; GO:0044238 primary metabolic process; GO:1901605 alpha-amino acid metabolic process; GO:0044237 cellular metabolic process; GO:…		GO:0070011 peptidase activity, acting on L-amino acid peptides; GO:0008233 peptidase activity; GO:0008238 exopeptidase activity; GO:0016787 hydrolase activity; GO:0003824 catalytic activity; GO:0008242 omega peptidase activity;	K01307	GGH; gamma-glutamyl hydrolase [EC:3.4.19.9]	gga00790 Folate biosynthesis - Gallus gallus (chicken);	IPR029062;	Class I glutamine amidotransferase-like;
A0A1L1RWQ3	Growth hormone-inducible transmembrane protein	1.263	Up	0.000213	GHITM	34.326	plasma membrane				K21890
P14154	Gap junction alpha-1 protein	1.389	Up	0.00203	GJA1	43.125	plasma membrane	GO:0044700 single organism signaling; GO:0032502 developmental process; GO:0072359 circulatory system development; GO:0044707 single-multicellular organism process; GO:0048731 system development; GO:0044763 single-organism cellular process; GO:0044699 single-organism process; GO:0023052 signaling; GO:0032501 multicellular organismal process; GO:0051234 establishment of localization; GO:0006810 tr…	GO:0016020 membrane; GO:0005921 gap junction; GO:0044291 cell-cell contact zone; GO:0071944 cell periphery; GO:0098796 membrane protein complex; GO:0030054 cell junction; GO:0098797 plasma membrane protein complex; GO:0031224 intrinsic component of membrane; GO:0032991 macromolecular complex; GO:0005623 cell; GO:0005911 cell-cell junction; GO:0016021 integral component of membrane; GO:0014704 int…	GO:0022857 transmembrane transporter activity; GO:0005215 transporter activity;	K07372	GJA1; gap junction alpha-1 protein	gga04540 Gap junction - Gallus gallus (chicken);	IPR013124; IPR013092; IPR019570;	Gap junction alpha-1 protein (Cx43), C-terminal; Connexin, N-terminal; Gap junction protein, cysteine-rich domain;
F1NRQ6	Glycerol kinase	1.62	Up	0.000145	Gk	57.85	cytoplasm	GO:0016310 phosphorylation; GO:0046486 glycerolipid metabolic process; GO:1901615 organic hydroxy compound metabolic process; GO:0006066 alcohol metabolic process; GO:0006071 glycerol metabolic process; GO:0044699 single-organism process; GO:0009058 biosynthetic process; GO:0044255 cellular lipid metabolic process; GO:0044237 cellular metabolic process; GO:0006796 phosphate-containing compound me…	GO:0043226 organelle; GO:0043231 intracellular membrane-bounded organelle; GO:0043229 intracellular organelle; GO:0044464 cell part; GO:0005622 intracellular; GO:0005737 cytoplasm; GO:0044424 intracellular part; GO:0043227 membrane-bounded organelle; GO:0005623 cell; GO:0005739 mitochondrion; GO:0044444 cytoplasmic part;	GO:0004370 glycerol kinase activity; GO:0016301 kinase activity; GO:0016773 phosphotransferase activity, alcohol group as acceptor; GO:0003824 catalytic activity; GO:0016740 transferase activity; GO:0016772 transferase activity, transferring phosphorus-containing groups;	K00864	glpK; glycerol kinase [EC:2.7.1.30]	gga01100 Metabolic pathways - Gallus gallus (chicken); gga03320 PPAR signaling pathway - Gallus gallus (chicken); gga00561 Glycerolipid metabolism - Gallus gallus (chicken);	IPR018485; IPR018484;	Carbohydrate kinase, FGGY, C-terminal; Carbohydrate kinase, FGGY, N-terminal;
E1BT44	Alpha-galactosidase A	0.708	Down	0.000234	GLA	45.942	extracellular	GO:0044712 single-organism catabolic process; GO:1901658 glycosyl compound catabolic process; GO:0044699 single-organism process; GO:1901136 carbohydrate derivative catabolic process; GO:0016139 glycoside catabolic process; GO:0005975 carbohydrate metabolic process; GO:0044238 primary metabolic process; GO:0071704 organic substance metabolic process; GO:1901575 organic substance catabolic process…	GO:0043229 intracellular organelle; GO:0044421 extracellular region part; GO:0005737 cytoplasm; GO:0031982 vesicle; GO:0012505 endomembrane system; GO:0044424 intracellular part; GO:0005623 cell; GO:0005576 extracellular region; GO:0043226 organelle; GO:0070062 extracellular exosome; GO:0043231 intracellular membrane-bounded organelle; GO:0005622 intracellular; GO:0044464 cell part; GO:0005764 ly…	GO:0042802 identical protein binding; GO:0015925 galactosidase activity; GO:0003824 catalytic activity; GO:0005102 receptor binding; GO:0042803 protein homodimerization activity; GO:0005488 binding; GO:0016798 hydrolase activity, acting on glycosyl bonds; GO:0046983 protein dimerization activity; GO:0004553 hydrolase activity, hydrolyzing O-glycosyl compounds; GO:0005515 protein binding; GO:00167…	K01189	GLA; alpha-galactosidase [EC:3.2.1.22]	gga00603 Glycosphingolipid biosynthesis - globo and isoglobo series - Gallus gallus (chicken); gga00052 Galactose metabolism - Gallus gallus (chicken); gga00561 Glycerolipid metabolism - Gallus gallus (chicken); gga04142 Lysosome - Gallus gallus (chicken); gga00600 Sphingolipid metabolism - Gallus gallus (chicken);	IPR013785; IPR013780; IPR017853;	Aldolase-type TIM barrel; Glycosyl hydrolase, all-beta; Glycoside hydrolase superfamily;
A0A1D5PXL0	Beta-galactosidase	0.774	Down	0.000128	GLB1	73.445	extracellular	GO:0008152 metabolic process; GO:0005975 carbohydrate metabolic process; GO:0044238 primary metabolic process; GO:0071704 organic substance metabolic process;		GO:0004553 hydrolase activity, hydrolyzing O-glycosyl compounds; GO:0004565 beta-galactosidase activity; GO:0016787 hydrolase activity; GO:0015925 galactosidase activity; GO:0003824 catalytic activity; GO:0016798 hydrolase activity, acting on glycosyl bonds;	K12309	GLB1; beta-galactosidase [EC:3.2.1.23]	gga00052 Galactose metabolism - Gallus gallus (chicken); gga01100 Metabolic pathways - Gallus gallus (chicken); gga00531 Glycosaminoglycan degradation - Gallus gallus (chicken); gga00604 Glycosphingolipid biosynthesis - ganglio series - Gallus gallus (chicken); gga00511 Other glycan degradation - Gallus gallus (chicken); gga04142 Lysosome - Gallus gallus (chicken); gga00600 Sphingolipid metabolis…	IPR031330; IPR025300; IPR017853; IPR013781; IPR008979;	Glycoside hydrolase 35, catalytic domain; Beta-galactosidase jelly roll domain; Glycoside hydrolase superfamily; Glycoside hydrolase, catalytic domain; Galactose-binding domain-like;
F1N9U6	Glioma pathogenesis-related protein 1	0.739	Down	0.000326	GLIPR1	30.169	plasma membrane		GO:0031224 intrinsic component of membrane; GO:0016020 membrane; GO:0005576 extracellular region; GO:0016021 integral component of membrane; GO:0044425 membrane part;					IPR034121; IPR014044;	Glioma pathogenesis-related protein 1-like, SCP domain; CAP domain;
R4GGF3	Golgi-associated plant pathogenesis-related protein 1	0.758	Down	0.000853	GLIPR2	16.922	nucleus	GO:0050794 regulation of cellular process; GO:0030335 positive regulation of cell migration; GO:0010717 regulation of epithelial to mesenchymal transition; GO:0032270 positive regulation of cellular protein metabolic process; GO:0060255 regulation of macromolecule metabolic process; GO:0040017 positive regulation of locomotion; GO:0031399 regulation of protein modification process; GO:0023051 reg…	GO:0043229 intracellular organelle; GO:0016020 membrane; GO:0044421 extracellular region part; GO:0098588 bounding membrane of organelle; GO:0031090 organelle membrane; GO:0005737 cytoplasm; GO:0044446 intracellular organelle part; GO:0031982 vesicle; GO:0000139 Golgi membrane; GO:0012505 endomembrane system; GO:0044424 intracellular part; GO:0005623 cell; GO:0005576 extracellular region; GO:0044…	GO:0005515 protein binding; GO:0042802 identical protein binding; GO:0042803 protein homodimerization activity; GO:0005488 binding; GO:0046983 protein dimerization activity;				IPR034113; IPR014044;	Golgi-associated plant pathogenesis-related protein 1, SCP domain; CAP domain;
Q5ZK23	"Glutaredoxin-related protein 5, mitochondrial"	0.78	Down	0.00279	GLRX5	17.425	mitochondria	GO:0050794 regulation of cellular process; GO:0065008 regulation of biological quality; GO:0055114 oxidation-reduction process; GO:0045454 cell redox homeostasis; GO:0044763 single-organism cellular process; GO:0044267 cellular protein metabolic process; GO:0019725 cellular homeostasis; GO:0044699 single-organism process; GO:0044238 primary metabolic process; GO:0044237 cellular metabolic process…	GO:0005759 mitochondrial matrix; GO:0043229 intracellular organelle; GO:0044429 mitochondrial part; GO:0005737 cytoplasm; GO:0044446 intracellular organelle part; GO:0044424 intracellular part; GO:0005623 cell; GO:0005739 mitochondrion; GO:0044422 organelle part; GO:0031974 membrane-enclosed lumen; GO:0043226 organelle; GO:0043231 intracellular membrane-bounded organelle; GO:0070013 intracellular…	GO:0015035 protein disulfide oxidoreductase activity; GO:0016667 oxidoreductase activity, acting on a sulfur group of donors; GO:0015036 disulfide oxidoreductase activity; GO:0009055 electron carrier activity; GO:0003824 catalytic activity; GO:0016491 oxidoreductase activity;	K07390			IPR033658; IPR002109; IPR012336;	Glutaredoxin, PICOT-like; Glutaredoxin; Thioredoxin-like fold;
A0A1D5PBV9	Glutamine synthetase	1.455	Up	0.00156	GLUL	42.199	cytoplasm	GO:0009064 glutamine family amino acid metabolic process; GO:0008652 cellular amino acid biosynthetic process; GO:0006542 glutamine biosynthetic process; GO:0016053 organic acid biosynthetic process; GO:0044711 single-organism biosynthetic process; GO:0044281 small molecule metabolic process; GO:0006541 glutamine metabolic process; GO:0044763 single-organism cellular process; GO:0044699 single-or…		GO:0004356 glutamate-ammonia ligase activity; GO:0005524 ATP binding; GO:1901265 nucleoside phosphate binding; GO:0016874 ligase activity; GO:0001882 nucleoside binding; GO:0043167 ion binding; GO:0016211 ammonia ligase activity; GO:0000166 nucleotide binding; GO:0016879 ligase activity, forming carbon-nitrogen bonds; GO:0097159 organic cyclic compound binding; GO:1901363 heterocyclic compound bi…	K01915	glnA; glutamine synthetase [EC:6.3.1.2]	gga01230 Biosynthesis of amino acids - Gallus gallus (chicken); gga04217 Necroptosis - Gallus gallus (chicken); gga00220 Arginine biosynthesis - Gallus gallus (chicken); gga01100 Metabolic pathways - Gallus gallus (chicken); gga00630 Glyoxylate and dicarboxylate metabolism - Gallus gallus (chicken); gga00250 Alanine, aspartate and glutamate metabolism - Gallus gallus (chicken); gga00910 Nitrogen …	IPR008146; IPR008147; IPR014746;	Glutamine synthetase, catalytic domain; Glutamine synthetase, beta-Grasp domain; Glutamine synthetase/guanido kinase, catalytic domain;
Q5ZK02	Ganglioside GM2 activator	0.76	Down	0.00518	GM2A	12.77	extracellular	GO:1903509 liposaccharide metabolic process; GO:0006643 membrane lipid metabolic process; GO:0019377 glycolipid catabolic process; GO:0006672 ceramide metabolic process; GO:0006687 glycosphingolipid metabolic process; GO:0044699 single-organism process; GO:0044255 cellular lipid metabolic process; GO:0044237 cellular metabolic process; GO:0006689 ganglioside catabolic process; GO:0071704 organic …		GO:0098772 molecular function regulator; GO:0030234 enzyme regulator activity; GO:0008047 enzyme activator activity;	K12383	GM2A; ganglioside GM2 activator	gga04142 Lysosome - Gallus gallus (chicken);	IPR003172;	MD-2-related lipid-recognition domain;
E1C347	Guanine nucleotide-binding protein G(o) subunit alpha	0.756	Down	3.71e-05	GNAO1	40.102	cytoplasm	GO:0050794 regulation of cellular process; GO:0044700 single organism signaling; GO:0051716 cellular response to stimulus; GO:1903522 regulation of blood circulation; GO:0007212 dopamine receptor signaling pathway; GO:0044699 single-organism process; GO:0008016 regulation of heart contraction; GO:0023052 signaling; GO:0050896 response to stimulus; GO:0051239 regulation of multicellular organismal…	GO:0016020 membrane; GO:0030425 dendrite; GO:1905360 GTPase complex; GO:0042995 cell projection; GO:0019898 extrinsic component of membrane; GO:0071944 cell periphery; GO:0098796 membrane protein complex; GO:0098797 plasma membrane protein complex; GO:0019897 extrinsic component of plasma membrane; GO:0032991 macromolecular complex; GO:0044424 intracellular part; GO:0031234 extrinsic component of…	GO:0051429 corticotropin-releasing hormone receptor binding; GO:1901265 nucleoside phosphate binding; GO:0005102 receptor binding; GO:0031683 G-protein beta/gamma-subunit complex binding; GO:0016817 hydrolase activity, acting on acid anhydrides; GO:0016787 hydrolase activity; GO:0005515 protein binding; GO:0051427 hormone receptor binding; GO:0004871 signal transducer activity; GO:1901363 heteroc…	K04534	GNAO; guanine nucleotide-binding protein G(o) subunit alpha	gga04916 Melanogenesis - Gallus gallus (chicken);	IPR027417; IPR011025;	P-loop containing nucleoside triphosphate hydrolase; G protein alpha subunit, helical insertion;
A0A1D5PDG4	Guanine nucleotide-binding protein G(s) subunit alpha	0.818	Down	0.000798	gnas	37.715	cytoplasm	GO:0007186 G-protein coupled receptor signaling pathway; GO:0050794 regulation of cellular process; GO:0044700 single organism signaling; GO:0051716 cellular response to stimulus; GO:0007165 signal transduction; GO:0050789 regulation of biological process; GO:0007154 cell communication; GO:0044699 single-organism process; GO:0023052 signaling; GO:0050896 response to stimulus; GO:0009987 cellular …		GO:1901265 nucleoside phosphate binding; GO:0031683 G-protein beta/gamma-subunit complex binding; GO:0016817 hydrolase activity, acting on acid anhydrides; GO:0016787 hydrolase activity; GO:0005515 protein binding; GO:0004871 signal transducer activity; GO:1901363 heterocyclic compound binding; GO:0097159 organic cyclic compound binding; GO:0016462 pyrophosphatase activity; GO:0003824 catalytic a…	K04632	GNAS; guanine nucleotide-binding protein G(s) subunit alpha	gga04540 Gap junction - Gallus gallus (chicken); gga04270 Vascular smooth muscle contraction - Gallus gallus (chicken); gga04020 Calcium signaling pathway - Gallus gallus (chicken); gga04916 Melanogenesis - Gallus gallus (chicken); gga04261 Adrenergic signaling in cardiomyocytes - Gallus gallus (chicken); gga04912 GnRH signaling pathway - Gallus gallus (chicken);	IPR027417; IPR011025;	P-loop containing nucleoside triphosphate hydrolase; G protein alpha subunit, helical insertion;
F1NMQ2	Bifunctional UDP-N-acetylglucosamine 2-epimerase/N-acetylmannosamine kinase	1.231	Up	0.0251	GNE	82.777	cytoplasm	GO:0006047 UDP-N-acetylglucosamine metabolic process; GO:0006725 cellular aromatic compound metabolic process; GO:1901360 organic cyclic compound metabolic process; GO:0006807 nitrogen compound metabolic process; GO:0044238 primary metabolic process; GO:0044237 cellular metabolic process; GO:0071704 organic substance metabolic process; GO:0008152 metabolic process; GO:0046483 heterocycle metaboli…		GO:0004553 hydrolase activity, hydrolyzing O-glycosyl compounds; GO:0016787 hydrolase activity; GO:0003824 catalytic activity; GO:0016798 hydrolase activity, acting on glycosyl bonds;	K12409	GNE; bifunctional UDP-N-acetylglucosamine 2-epimerase / N-acetylmannosamine kinase [EC:3.2.1.183 2.7.1.60]	gga01100 Metabolic pathways - Gallus gallus (chicken); gga00520 Amino sugar and nucleotide sugar metabolism - Gallus gallus (chicken);	IPR003331;	UDP-N-acetylglucosamine 2-epimerase domain;
F1NLK0	Guanine nucleotide-binding protein-like 3	0.767	Down	8.23e-05	GNL3	63.983	nucleus	GO:1902895 positive regulation of pri-miRNA transcription from RNA polymerase II promoter; GO:0065008 regulation of biological quality; GO:0032270 positive regulation of cellular protein metabolic process; GO:0033235 positive regulation of protein sumoylation; GO:0009891 positive regulation of biosynthetic process; GO:1904816 positive regulation of protein localization to chromosome, telomeric re…	GO:0043229 intracellular organelle; GO:0016020 membrane; GO:0005615 extracellular space; GO:0044421 extracellular region part; GO:0043232 intracellular non-membrane-bounded organelle; GO:0044446 intracellular organelle part; GO:0031981 nuclear lumen; GO:0044424 intracellular part; GO:0005730 nucleolus; GO:0016604 nuclear body; GO:0005623 cell; GO:0005576 extracellular region; GO:0044422 organelle…	GO:0003723 RNA binding; GO:1901265 nucleoside phosphate binding; GO:0001882 nucleoside binding; GO:0043167 ion binding; GO:0000166 nucleotide binding; GO:1901363 heterocyclic compound binding; GO:0097159 organic cyclic compound binding; GO:0032549 ribonucleoside binding; GO:0097367 carbohydrate derivative binding; GO:0032553 ribonucleotide binding; GO:0005488 binding; GO:0003676 nucleic acid bind…	K14538	NUG1; nuclear GTP-binding protein	gga03008 Ribosome biogenesis in eukaryotes - Gallus gallus (chicken);	IPR006073; IPR027417; IPR030378; IPR023179; IPR014813;	GTP binding domain; P-loop containing nucleoside triphosphate hydrolase; Circularly permuted (CP)-type guanine nucleotide-binding (G) domain; GTP-binding protein, orthogonal bundle domain; Guanine nucleotide-binding protein-like 3, N-terminal domain;
E1C0V1	Glucosamine 6-phosphate N-acetyltransferase	1.233	Up	0.00254	GNPNAT1	21.378	cytoplasm	GO:0009226 nucleotide-sugar biosynthetic process; GO:0006047 UDP-N-acetylglucosamine metabolic process; GO:0018130 heterocycle biosynthetic process; GO:0006725 cellular aromatic compound metabolic process; GO:0034654 nucleobase-containing compound biosynthetic process; GO:1901360 organic cyclic compound metabolic process; GO:0006807 nitrogen compound metabolic process; GO:0009058 biosynthetic pro…	GO:0097708 intracellular vesicle; GO:0043229 intracellular organelle; GO:0005770 late endosome; GO:0031410 cytoplasmic vesicle; GO:0005737 cytoplasm; GO:0031982 vesicle; GO:0012505 endomembrane system; GO:0044424 intracellular part; GO:0005623 cell; GO:0043226 organelle; GO:0043231 intracellular membrane-bounded organelle; GO:0044464 cell part; GO:0005622 intracellular; GO:0005793 endoplasmic ret…	GO:0016746 transferase activity, transferring acyl groups; GO:0042802 identical protein binding; GO:0003824 catalytic activity; GO:0005488 binding; GO:0005515 protein binding; GO:0008080 N-acetyltransferase activity; GO:0016747 transferase activity, transferring acyl groups other than amino-acyl groups; GO:0016740 transferase activity; GO:0004343 glucosamine 6-phosphate N-acetyltransferase activi…	K00621	GNPNAT1; glucosamine-phosphate N-acetyltransferase [EC:2.3.1.4]	gga00520 Amino sugar and nucleotide sugar metabolism - Gallus gallus (chicken);	IPR000182; IPR016181;	GNAT domain; Acyl-CoA N-acyltransferase;
F1NI04	N-acetylglucosamine-6-sulfatase	0.741	Down	0.000322	GNS	60.635	extracellular	GO:0008152 metabolic process; GO:1901135 carbohydrate derivative metabolic process; GO:0006807 nitrogen compound metabolic process; GO:0043170 macromolecule metabolic process; GO:0006022 aminoglycan metabolic process; GO:0071704 organic substance metabolic process; GO:1901564 organonitrogen compound metabolic process; GO:0030203 glycosaminoglycan metabolic process;	GO:0043229 intracellular organelle; GO:0044421 extracellular region part; GO:0005737 cytoplasm; GO:0031982 vesicle; GO:0044424 intracellular part; GO:0005623 cell; GO:0005576 extracellular region; GO:0043226 organelle; GO:0070062 extracellular exosome; GO:0043231 intracellular membrane-bounded organelle; GO:0005622 intracellular; GO:0044464 cell part; GO:0005764 lysosome; GO:1903561 extracellular…	GO:0008484 sulfuric ester hydrolase activity; GO:0008449 N-acetylglucosamine-6-sulfatase activity; GO:0003824 catalytic activity; GO:0005488 binding; GO:0016788 hydrolase activity, acting on ester bonds; GO:0043167 ion binding; GO:0043169 cation binding; GO:0046872 metal ion binding; GO:0016787 hydrolase activity;	K01137	GNS; N-acetylglucosamine-6-sulfatase [EC:3.1.6.14]	gga01100 Metabolic pathways - Gallus gallus (chicken); gga00531 Glycosaminoglycan degradation - Gallus gallus (chicken); gga04142 Lysosome - Gallus gallus (chicken);	IPR017849; IPR000917; IPR017850;	Alkaline phosphatase-like, alpha/beta/alpha; Sulfatase, N-terminal; Alkaline-phosphatase-like, core domain;
E1C3N9	Golgi membrane protein 1	0.813	Down	0.0134	GOLM1	43.042	extracellular	GO:0006997 nucleus organization; GO:0016043 cellular component organization; GO:0050789 regulation of biological process; GO:0080090 regulation of primary metabolic process; GO:0006996 organelle organization; GO:0019222 regulation of metabolic process; GO:0019216 regulation of lipid metabolic process; GO:0009987 cellular process; GO:0065007 biological regulation; GO:0071840 cellular component org…	GO:0043229 intracellular organelle; GO:0016020 membrane; GO:0005615 extracellular space; GO:0044421 extracellular region part; GO:0005737 cytoplasm; GO:0031982 vesicle; GO:0031224 intrinsic component of membrane; GO:0012505 endomembrane system; GO:0044424 intracellular part; GO:0005623 cell; GO:0016021 integral component of membrane; GO:0005576 extracellular region; GO:0043226 organelle; GO:00700…					IPR029013;	HP0062-like domain;
Q5ZLL8	Glycerol-3-phosphate acyltransferase 3	2.456	Up	1.58e-05	GPAT3	50.112	plasma membrane	GO:0050794 regulation of cellular process; GO:0046486 glycerolipid metabolic process; GO:0023051 regulation of signaling; GO:0008654 phospholipid biosynthetic process; GO:0044699 single-organism process; GO:0046463 acylglycerol biosynthetic process; GO:0044255 cellular lipid metabolic process; GO:0009058 biosynthetic process; GO:0044237 cellular metabolic process; GO:0019432 triglyceride biosynth…	GO:0043229 intracellular organelle; GO:0016020 membrane; GO:0042175 nuclear outer membrane-endoplasmic reticulum membrane network; GO:0005783 endoplasmic reticulum; GO:0044446 intracellular organelle part; GO:0005737 cytoplasm; GO:0031224 intrinsic component of membrane; GO:0012505 endomembrane system; GO:0044424 intracellular part; GO:0005623 cell; GO:0016021 integral component of membrane; GO:0…	GO:0016746 transferase activity, transferring acyl groups; GO:0003841 1-acylglycerol-3-phosphate O-acyltransferase activity; GO:0003824 catalytic activity; GO:0016411 acylglycerol O-acyltransferase activity; GO:0042171 lysophosphatidic acid acyltransferase activity; GO:0004366 glycerol-3-phosphate O-acyltransferase activity; GO:0071617 lysophospholipid acyltransferase activity; GO:0016740 transfe…	K13506	GPAT3_4; glycerol-3-phosphate O-acyltransferase 3/4 [EC:2.3.1.15]	gga00564 Glycerophospholipid metabolism - Gallus gallus (chicken); gga01100 Metabolic pathways - Gallus gallus (chicken); gga00561 Glycerolipid metabolism - Gallus gallus (chicken);	IPR002123;	Phospholipid/glycerol acyltransferase;
F1NAU1	Glypican-4	0.482	Down	0.000121	Gpc4	57.556	cytoplasm		GO:0031012 extracellular matrix; GO:0016020 membrane; GO:0044421 extracellular region part; GO:0044464 cell part; GO:0071944 cell periphery; GO:0044425 membrane part; GO:0031225 anchored component of membrane; GO:0005578 proteinaceous extracellular matrix; GO:0031224 intrinsic component of membrane; GO:0005623 cell; GO:0005576 extracellular region; GO:0005886 plasma membrane;	GO:0097367 carbohydrate derivative binding; GO:0005488 binding; GO:0043167 ion binding; GO:0043394 proteoglycan binding; GO:0043395 heparan sulfate proteoglycan binding; GO:0043168 anion binding; GO:0005515 protein binding; GO:0001948 glycoprotein binding; GO:1901681 sulfur compound binding;	K08110	GPC4; glypican 4	gga04310 Wnt signaling pathway - Gallus gallus (chicken);
A0A1D5PNX5	Granulins	0.799	Down	0.00603	GRN	32.848	extracellular							IPR000118;	Granulin;
F1NG73	"GrpE protein homolog 2, mitochondrial"	1.266	Up	0.00721	GRPEL2	24.943	extracellular	GO:0046907 intracellular transport; GO:0016043 cellular component organization; GO:0072594 establishment of protein localization to organelle; GO:0017038 protein import; GO:0006839 mitochondrial transport; GO:0044699 single-organism process; GO:0015031 protein transport; GO:0051234 establishment of localization; GO:0006457 protein folding; GO:0006605 protein targeting; GO:0051649 establishment of…	GO:0016020 membrane; GO:0043229 intracellular organelle; GO:0044429 mitochondrial part; GO:0098800 inner mitochondrial membrane protein complex; GO:0031090 organelle membrane; GO:0098796 membrane protein complex; GO:0005737 cytoplasm; GO:0044446 intracellular organelle part; GO:0031967 organelle envelope; GO:0032991 macromolecular complex; GO:0044424 intracellular part; GO:0098798 mitochondrial p…	GO:1901265 nucleoside phosphate binding; GO:0051087 chaperone binding; GO:0060589 nucleoside-triphosphatase regulator activity; GO:0046983 protein dimerization activity; GO:0005515 protein binding; GO:0000166 nucleotide binding; GO:0098772 molecular function regulator; GO:1901363 heterocyclic compound binding; GO:0097159 organic cyclic compound binding; GO:0042802 identical protein binding; GO:00…	K03687			IPR009012; IPR013805;	GrpE nucleotide exchange factor, head; GrpE nucleotide exchange factor, coiled-coil;
E1BUB6	Glutathione S-transferase theta-1	0.821	Down	0.000186	GSTT1	27.954	cytoplasm			GO:0005515 protein binding; GO:0005488 binding;	K00799	GST; glutathione S-transferase [EC:2.5.1.18]	gga00980 Metabolism of xenobiotics by cytochrome P450 - Gallus gallus (chicken); gga00480 Glutathione metabolism - Gallus gallus (chicken); gga00982 Drug metabolism - cytochrome P450 - Gallus gallus (chicken);	IPR004046; IPR010987; IPR004045; IPR012336;	Glutathione S-transferase, C-terminal; Glutathione S-transferase, C-terminal-like; Glutathione S-transferase, N-terminal; Thioredoxin-like fold;
P20135	Glutathione S-transferase theta-1	0.819	Down	0.00139	GSTT1	29.822	cytoplasm		GO:0044424 intracellular part; GO:0005623 cell; GO:0044464 cell part; GO:0005622 intracellular; GO:0005737 cytoplasm;	GO:0004364 glutathione transferase activity; GO:0016765 transferase activity, transferring alkyl or aryl (other than methyl) groups; GO:0005515 protein binding; GO:0003824 catalytic activity; GO:0016740 transferase activity; GO:0005488 binding;	K00799	GST; glutathione S-transferase [EC:2.5.1.18]	gga00980 Metabolism of xenobiotics by cytochrome P450 - Gallus gallus (chicken); gga00480 Glutathione metabolism - Gallus gallus (chicken); gga00982 Drug metabolism - cytochrome P450 - Gallus gallus (chicken);	IPR004046; IPR010987; IPR012336; IPR004045;	Glutathione S-transferase, C-terminal; Glutathione S-transferase, C-terminal-like; Thioredoxin-like fold; Glutathione S-transferase, N-terminal;
Q5ZM18	Nucleolar GTP-binding protein 1	0.813	Down	0.00465	GTPBP4	73.934	cytoplasm	GO:0044085 cellular component biogenesis; GO:0001649 osteoblast differentiation; GO:0065008 regulation of biological quality; GO:0022613 ribonucleoprotein complex biogenesis; GO:0048869 cellular developmental process; GO:0044699 single-organism process; GO:0033341 regulation of collagen binding; GO:0032091 negative regulation of protein binding; GO:0044237 cellular metabolic process; GO:0042273 r…	GO:0016020 membrane; GO:0031090 organelle membrane; GO:0005737 cytoplasm; GO:0044424 intracellular part; GO:0005623 cell; GO:0044422 organelle part; GO:0043228 non-membrane-bounded organelle; GO:0031974 membrane-enclosed lumen; GO:0031965 nuclear membrane; GO:0070013 intracellular organelle lumen; GO:0005622 intracellular; GO:0044464 cell part; GO:0048471 perinuclear region of cytoplasm; GO:00432…	GO:0003723 RNA binding; GO:1901265 nucleoside phosphate binding; GO:0001882 nucleoside binding; GO:0043167 ion binding; GO:0016817 hydrolase activity, acting on acid anhydrides; GO:0016787 hydrolase activity; GO:0000166 nucleotide binding; GO:0017111 nucleoside-triphosphatase activity; GO:1901363 heterocyclic compound binding; GO:0097159 organic cyclic compound binding; GO:0032549 ribonucleoside …	K06943	NOG1; nucleolar GTP-binding protein	gga03008 Ribosome biogenesis in eukaryotes - Gallus gallus (chicken);	IPR005225; IPR006073; IPR031167; IPR027417; IPR010674; IPR012973;	Small GTP-binding protein domain; GTP binding domain; OBG-type guanine nucleotide-binding (G) domain; P-loop containing nucleoside triphosphate hydrolase; Nucleolar GTP-binding protein 1, Rossman-fold domain; NOG, C-terminal;
A0A1D5PNQ6	PTB domain-containing engulfment adapter protein 1	0.728	Down	0.000137	GULP1	34.343	nucleus			GO:0005515 protein binding; GO:0005488 binding;				IPR011993; IPR006020;	PH domain-like; PTB/PI domain;
F1NI86	Beta-glucuronidase	0.664	Down	1.53e-05	GUSB	74.58	endoplasmic reticulum	GO:0046677 response to antibiotic; GO:0008152 metabolic process; GO:0042221 response to chemical; GO:0005975 carbohydrate metabolic process; GO:0044238 primary metabolic process; GO:0050896 response to stimulus; GO:0071704 organic substance metabolic process;	GO:0016020 membrane; GO:0043229 intracellular organelle; GO:0005615 extracellular space; GO:0044421 extracellular region part; GO:0044194 cytolytic granule; GO:0005737 cytoplasm; GO:0031982 vesicle; GO:0044424 intracellular part; GO:0005623 cell; GO:0005576 extracellular region; GO:0043226 organelle; GO:0070062 extracellular exosome; GO:0043231 intracellular membrane-bounded organelle; GO:0005622…	GO:0003824 catalytic activity; GO:0005102 receptor binding; GO:0005488 binding; GO:0004566 beta-glucuronidase activity; GO:0016798 hydrolase activity, acting on glycosyl bonds; GO:0004553 hydrolase activity, hydrolyzing O-glycosyl compounds; GO:0019904 protein domain specific binding; GO:0005515 protein binding; GO:0016787 hydrolase activity;	K01195	uidA; beta-glucuronidase [EC:3.2.1.31]	gga00040 Pentose and glucuronate interconversions - Gallus gallus (chicken); gga00860 Porphyrin and chlorophyll metabolism - Gallus gallus (chicken); gga01100 Metabolic pathways - Gallus gallus (chicken); gga00531 Glycosaminoglycan degradation - Gallus gallus (chicken); gga04142 Lysosome - Gallus gallus (chicken); gga00983 Drug metabolism - other enzymes - Gallus gallus (chicken);	IPR006104; IPR006102; IPR017853; IPR013781; IPR006103; IPR013812; IPR008979;	Glycosyl hydrolases family 2, sugar binding domain; Glycoside hydrolase, family 2, immunoglobulin-like beta-sandwich; Glycoside hydrolase superfamily; Glycoside hydrolase, catalytic domain; Glycoside hydrolase family 2, catalytic domain; Glycoside hydrolase, family 2/20, immunoglobulin-like beta-sandwich domain; Galactose-binding domain-like;
A0A1D5PKI0	Histone H1x	0.759	Down	0.00526	H1FX	22.67	nucleus	GO:0044085 cellular component biogenesis; GO:0016043 cellular component organization; GO:0034728 nucleosome organization; GO:0034622 cellular macromolecular complex assembly; GO:0006333 chromatin assembly or disassembly; GO:0043933 macromolecular complex subunit organization; GO:0065004 protein-DNA complex assembly; GO:0006323 DNA packaging; GO:0006334 nucleosome assembly; GO:0051276 chromosome o…	GO:0043229 intracellular organelle; GO:0043232 intracellular non-membrane-bounded organelle; GO:0044446 intracellular organelle part; GO:0032991 macromolecular complex; GO:0044424 intracellular part; GO:0005623 cell; GO:0044422 organelle part; GO:0044427 chromosomal part; GO:0000786 nucleosome; GO:0043228 non-membrane-bounded organelle; GO:0043231 intracellular membrane-bounded organelle; GO:0043…	GO:0097159 organic cyclic compound binding; GO:1901363 heterocyclic compound binding; GO:0003677 DNA binding; GO:0005488 binding; GO:0003676 nucleic acid binding;	K11275			IPR011991; IPR005818;	Winged helix-turn-helix DNA-binding domain; Linker histone H1/H5, domain H15;
F1NYG7	2-hydroxyacyl-CoA lyase 1	1.248	Up	0.000776	Hacl1	62.008	cytoplasm	GO:0044085 cellular component biogenesis; GO:0016043 cellular component organization; GO:0034440 lipid oxidation; GO:0044699 single-organism process; GO:0044255 cellular lipid metabolic process; GO:0044237 cellular metabolic process; GO:0051259 protein oligomerization; GO:0071704 organic substance metabolic process; GO:0008152 metabolic process; GO:0022607 cellular component assembly; GO:0065003 …	GO:0016020 membrane; GO:0043229 intracellular organelle; GO:0005777 peroxisome; GO:0005737 cytoplasm; GO:0031224 intrinsic component of membrane; GO:0044424 intracellular part; GO:0005623 cell; GO:0016021 integral component of membrane; GO:0043226 organelle; GO:0043231 intracellular membrane-bounded organelle; GO:0005622 intracellular; GO:0044464 cell part; GO:0044425 membrane part; GO:0042579 mi…	GO:0000287 magnesium ion binding; GO:0019842 vitamin binding; GO:0005102 receptor binding; GO:0043167 ion binding; GO:0016829 lyase activity; GO:0005515 protein binding; GO:1901681 sulfur compound binding; GO:0048037 cofactor binding; GO:0030976 thiamine pyrophosphate binding; GO:1901363 heterocyclic compound binding; GO:0097159 organic cyclic compound binding; GO:0042802 identical protein bindin…	K12261	HACL1; 2-hydroxyacyl-CoA lyase 1 [EC:4.1.-.-]	gga04146 Peroxisome - Gallus gallus (chicken);	IPR012000; IPR029035; IPR029061; IPR012001; IPR011766;	Thiamine pyrophosphate enzyme, central domain; DHS-like NAD/FAD-binding domain; Thiamin diphosphate-binding fold; Thiamine pyrophosphate enzyme, N-terminal TPP-binding domain; Thiamine pyrophosphate enzyme, C-terminal TPP-binding;
F1NB21	Hepatoma-derived growth factor-related protein 3	0.728	Down	0.00107	HDGFRP3	23.001	nucleus	GO:0044085 cellular component biogenesis; GO:0031111 negative regulation of microtubule polymerization or depolymerization; GO:0031109 microtubule polymerization or depolymerization; GO:0048666 neuron development; GO:0048869 cellular developmental process; GO:0051129 negative regulation of cellular component organization; GO:0022008 neurogenesis; GO:0044699 single-organism process; GO:0031110 reg…	GO:0043229 intracellular organelle; GO:0005737 cytoplasm; GO:0044446 intracellular organelle part; GO:0031981 nuclear lumen; GO:0044424 intracellular part; GO:0005829 cytosol; GO:0005623 cell; GO:0044422 organelle part; GO:0043226 organelle; GO:0043231 intracellular membrane-bounded organelle; GO:0031974 membrane-enclosed lumen; GO:0005654 nucleoplasm; GO:0005634 nucleus; GO:0070013 intracellular…	GO:0015631 tubulin binding; GO:0005515 protein binding; GO:0008092 cytoskeletal protein binding; GO:0008017 microtubule binding; GO:0005488 binding;				IPR000313;	PWWP domain;
E1C0Z0	Helicase with zinc finger domain 2	1.288	Up	0.00634	HELZ2	181.74	nucleus	GO:0050794 regulation of cellular process; GO:1903506 regulation of nucleic acid-templated transcription; GO:2001141 regulation of RNA biosynthetic process; GO:0050789 regulation of biological process; GO:0031326 regulation of cellular biosynthetic process; GO:0080090 regulation of primary metabolic process; GO:0009889 regulation of biosynthetic process; GO:0060255 regulation of macromolecule met…		GO:0000989 transcription factor activity, transcription factor binding; GO:0003713 transcription coactivator activity; GO:0030374 ligand-dependent nuclear receptor transcription coactivator activity; GO:0003712 transcription cofactor activity; GO:0000988 transcription factor activity, protein binding;				IPR012340; IPR027417;	Nucleic acid-binding, OB-fold; P-loop containing nucleoside triphosphate hydrolase;
E1C4H7	Probable E3 ubiquitin-protein ligase HERC1	1.227	Up	0.0246	HERC1	533.11	nucleus	GO:0007420 brain development; GO:0048666 neuron development; GO:0048869 cellular developmental process; GO:0044699 single-organism process; GO:0022008 neurogenesis; GO:0021533 cell differentiation in hindbrain; GO:0044237 cellular metabolic process; GO:0050877 neurological system process; GO:0021697 cerebellar cortex formation; GO:0008152 metabolic process; GO:0060322 head development; GO:0019538…		GO:0005515 protein binding; GO:0019787 ubiquitin-like protein transferase activity; GO:0003824 catalytic activity; GO:0016740 transferase activity; GO:0005488 binding; GO:0004842 ubiquitin-protein transferase activity;	K10594	HERC1; E3 ubiquitin-protein ligase HERC1 [EC:2.3.2.26]	gga04120 Ubiquitin mediated proteolysis - Gallus gallus (chicken);	IPR009091; IPR017986; IPR001870; IPR015943; IPR000569; IPR013320; IPR003877;	Regulator of chromosome condensation 1/beta-lactamase-inhibitor protein II; WD40-repeat-containing domain; B30.2/SPRY domain; WD40/YVTN repeat-like-containing domain; HECT domain; Concanavalin A-like lectin/glucanase domain; SPRY domain;
A0A1D5P3N9	Probable E3 ubiquitin-protein ligase HERC4	1.719	Up	8.24e-05	Herc4	116.65	nucleus	GO:0008152 metabolic process; GO:0032446 protein modification by small protein conjugation; GO:0016567 protein ubiquitination; GO:0044260 cellular macromolecule metabolic process; GO:0044267 cellular protein metabolic process; GO:0006464 cellular protein modification process; GO:0043170 macromolecule metabolic process; GO:0019538 protein metabolic process; GO:0070647 protein modification by small…		GO:0019787 ubiquitin-like protein transferase activity; GO:0016740 transferase activity; GO:0003824 catalytic activity; GO:0004842 ubiquitin-protein transferase activity;				IPR009091; IPR000569;	Regulator of chromosome condensation 1/beta-lactamase-inhibitor protein II; HECT domain;
F1P0U4	Homocysteine-responsive endoplasmic reticulum-resident ubiquitin-like domain member 1 protein	1.868	Up	0.00425	HERPUD1	36.743	nucleus	GO:0044700 single organism signaling; GO:0065008 regulation of biological quality; GO:0010941 regulation of cell death; GO:0032270 positive regulation of cellular protein metabolic process; GO:0032436 positive regulation of proteasomal ubiquitin-dependent protein catabolic process; GO:0036503 ERAD pathway; GO:1905897 regulation of response to endoplasmic reticulum stress; GO:0044237 cellular meta…	GO:0043229 intracellular organelle; GO:0016020 membrane; GO:0042175 nuclear outer membrane-endoplasmic reticulum membrane network; GO:0005783 endoplasmic reticulum; GO:0044446 intracellular organelle part; GO:0016234 inclusion body; GO:0005737 cytoplasm; GO:0034703 cation channel complex; GO:0032991 macromolecular complex; GO:0031224 intrinsic component of membrane; GO:0012505 endomembrane system…	GO:0044325 ion channel binding; GO:0005515 protein binding; GO:0005488 binding;	K14027	HERPUD1; homocysteine-responsive endoplasmic reticulum-resident ubiquitin-like domain member 1 protein	gga04141 Protein processing in endoplasmic reticulum - Gallus gallus (chicken);	IPR029071;	Ubiquitin-related domain;
A0A1D5PP48	Beta-hexosaminidase subunit alpha	0.664	Down	9.89e-05	HEXA	56.396	mitochondria	GO:0008152 metabolic process; GO:0005975 carbohydrate metabolic process; GO:0044238 primary metabolic process; GO:0071704 organic substance metabolic process;		GO:0004563 beta-N-acetylhexosaminidase activity; GO:0004553 hydrolase activity, hydrolyzing O-glycosyl compounds; GO:0016787 hydrolase activity; GO:0003824 catalytic activity; GO:0015929 hexosaminidase activity; GO:0016798 hydrolase activity, acting on glycosyl bonds;	K12373	HEXA_B; hexosaminidase [EC:3.2.1.52]	gga00603 Glycosphingolipid biosynthesis - globo and isoglobo series - Gallus gallus (chicken); gga01100 Metabolic pathways - Gallus gallus (chicken); gga00531 Glycosaminoglycan degradation - Gallus gallus (chicken); gga00520 Amino sugar and nucleotide sugar metabolism - Gallus gallus (chicken); gga00604 Glycosphingolipid biosynthesis - ganglio series - Gallus gallus (chicken); gga00511 Other glyc…	IPR029018; IPR029019; IPR015883; IPR017853; IPR013781;	Chitobiase/beta-hexosaminidase domain 2-like; Beta-hexosaminidase, eukaryotic type, N-terminal; Glycoside hydrolase family 20, catalytic domain; Glycoside hydrolase superfamily; Glycoside hydrolase, catalytic domain;
F1NTQ2	Beta-hexosaminidase subunit beta	0.727	Down	0.000108	HEXB	63.008	endoplasmic reticulum	GO:0065008 regulation of biological quality; GO:0007272 ensheathment of neurons; GO:0022414 reproductive process; GO:0006672 ceramide metabolic process; GO:0009891 positive regulation of biosynthetic process; GO:0044255 cellular lipid metabolic process; GO:0044237 cellular metabolic process; GO:0050877 neurological system process; GO:0006689 ganglioside catabolic process; GO:0030203 glycosaminogl…	GO:0097708 intracellular vesicle; GO:0043229 intracellular organelle; GO:0016020 membrane; GO:0005615 extracellular space; GO:0044421 extracellular region part; GO:0031410 cytoplasmic vesicle; GO:0005737 cytoplasm; GO:0031982 vesicle; GO:0012505 endomembrane system; GO:0044424 intracellular part; GO:0005623 cell; GO:0005576 extracellular region; GO:0042582 azurophil granule; GO:0043226 organelle;…	GO:0008375 acetylglucosaminyltransferase activity; GO:0046982 protein heterodimerization activity; GO:0016758 transferase activity, transferring hexosyl groups; GO:0046983 protein dimerization activity; GO:0004553 hydrolase activity, hydrolyzing O-glycosyl compounds; GO:0008194 UDP-glycosyltransferase activity; GO:0005515 protein binding; GO:0016787 hydrolase activity; GO:0042802 identical protei…	K12373	HEXA_B; hexosaminidase [EC:3.2.1.52]	gga00603 Glycosphingolipid biosynthesis - globo and isoglobo series - Gallus gallus (chicken); gga01100 Metabolic pathways - Gallus gallus (chicken); gga00531 Glycosaminoglycan degradation - Gallus gallus (chicken); gga00520 Amino sugar and nucleotide sugar metabolism - Gallus gallus (chicken); gga00604 Glycosphingolipid biosynthesis - ganglio series - Gallus gallus (chicken); gga00511 Other glyc…	IPR029018; IPR015883; IPR029019; IPR017853; IPR013781;	Chitobiase/beta-hexosaminidase domain 2-like; Glycoside hydrolase family 20, catalytic domain; Beta-hexosaminidase, eukaryotic type, N-terminal; Glycoside hydrolase superfamily; Glycoside hydrolase, catalytic domain;
R4GGS3	"Histidine triad nucleotide-binding protein 2, mitochondrial"	1.478	Up	0.0023	HINT2	16.915	mitochondria	GO:0050794 regulation of cellular process; GO:0044707 single-multicellular organism process; GO:0007586 digestion; GO:0060255 regulation of macromolecule metabolic process; GO:0031399 regulation of protein modification process; GO:0044236 multicellular organism metabolic process; GO:0044699 single-organism process; GO:0048523 negative regulation of cellular process; GO:0048519 negative regulation…	GO:0043229 intracellular organelle; GO:0043232 intracellular non-membrane-bounded organelle; GO:0005737 cytoplasm; GO:0044446 intracellular organelle part; GO:0031981 nuclear lumen; GO:0044424 intracellular part; GO:0005730 nucleolus; GO:0005623 cell; GO:0005739 mitochondrion; GO:0044422 organelle part; GO:0043228 non-membrane-bounded organelle; GO:0043226 organelle; GO:0043231 intracellular memb…	GO:0003824 catalytic activity;				IPR011146;	HIT-like domain;
P84247	Histone H3.3	0.783	Down	0.0112	His3.3A	15.328	nucleus		GO:0043229 intracellular organelle; GO:0043232 intracellular non-membrane-bounded organelle; GO:0044446 intracellular organelle part; GO:0032991 macromolecular complex; GO:0044424 intracellular part; GO:0005623 cell; GO:0044422 organelle part; GO:0044427 chromosomal part; GO:0000786 nucleosome; GO:0043228 non-membrane-bounded organelle; GO:0043231 intracellular membrane-bounded organelle; GO:0043…	GO:0097159 organic cyclic compound binding; GO:1901363 heterocyclic compound binding; GO:0003677 DNA binding; GO:0046982 protein heterodimerization activity; GO:0005488 binding; GO:0046983 protein dimerization activity; GO:0003676 nucleic acid binding; GO:0005515 protein binding;	K11253			IPR009072; IPR007125;	Histone-fold; Histone H2A/H2B/H3;
A0A1D5PEV5	Hexokinase-2	1.34	Up	0.000306	HK2	102.29	cytoplasm	GO:0006757 ATP generation from ADP; GO:0065008 regulation of biological quality; GO:0009116 nucleoside metabolic process; GO:0042278 purine nucleoside metabolic process; GO:0006165 nucleoside diphosphate phosphorylation; GO:0046031 ADP metabolic process; GO:0019362 pyridine nucleotide metabolic process; GO:0006096 glycolytic process; GO:0009167 purine ribonucleoside monophosphate metabolic proces…	GO:0005623 cell;	GO:0005524 ATP binding; GO:1901265 nucleoside phosphate binding; GO:0016773 phosphotransferase activity, alcohol group as acceptor; GO:0005536 glucose binding; GO:0001882 nucleoside binding; GO:0043167 ion binding; GO:0048029 monosaccharide binding; GO:0000166 nucleotide binding; GO:0097159 organic cyclic compound binding; GO:1901363 heterocyclic compound binding; GO:0032549 ribonucleoside bindin…	K00844	HK; hexokinase [EC:2.7.1.1]	gga00010 Glycolysis / Gluconeogenesis - Gallus gallus (chicken); gga00051 Fructose and mannose metabolism - Gallus gallus (chicken); gga01200 Carbon metabolism - Gallus gallus (chicken); gga00500 Starch and sucrose metabolism - Gallus gallus (chicken); gga01100 Metabolic pathways - Gallus gallus (chicken); gga00052 Galactose metabolism - Gallus gallus (chicken); gga00524 Neomycin, kanamycin and g…	IPR022672; IPR022673;	Hexokinase, N-terminal; Hexokinase, C-terminal;
F1P0C0	Non-histone chromosomal protein HMG-14B	1.343	Up	0.00063	HMG14	11.152	nucleus		GO:0043229 intracellular organelle; GO:0043232 intracellular non-membrane-bounded organelle; GO:0044446 intracellular organelle part; GO:0044424 intracellular part; GO:0005623 cell; GO:0044422 organelle part; GO:0044427 chromosomal part; GO:0043228 non-membrane-bounded organelle; GO:0043231 intracellular membrane-bounded organelle; GO:0043226 organelle; GO:0005634 nucleus; GO:0000785 chromatin; G…	GO:0097159 organic cyclic compound binding; GO:1901363 heterocyclic compound binding; GO:0003677 DNA binding; GO:0031490 chromatin DNA binding; GO:0005488 binding; GO:0003676 nucleic acid binding; GO:0044877 macromolecular complex binding; GO:0031491 nucleosome binding; GO:0003682 chromatin binding; GO:0031492 nucleosomal DNA binding;	K11299	HMGN1; high-mobility group nucleosome-binding domain-containing protein 1	gga05168 Herpes simplex infection - Gallus gallus (chicken);
Q5ZKF4	High mobility group protein 20A	0.713	Down	0.0256	HMG20A	40.12	nucleus	GO:0050794 regulation of cellular process; GO:0006725 cellular aromatic compound metabolic process; GO:0097659 nucleic acid-templated transcription; GO:0060255 regulation of macromolecule metabolic process; GO:0019219 regulation of nucleobase-containing compound metabolic process; GO:0009058 biosynthetic process; GO:0044237 cellular metabolic process; GO:0071704 organic substance metabolic proces…	GO:0043226 organelle; GO:0043231 intracellular membrane-bounded organelle; GO:0043229 intracellular organelle; GO:0005634 nucleus; GO:0044464 cell part; GO:0005622 intracellular; GO:0044424 intracellular part; GO:0043227 membrane-bounded organelle; GO:0005623 cell;	GO:0097159 organic cyclic compound binding; GO:1901363 heterocyclic compound binding; GO:0003677 DNA binding; GO:0005488 binding; GO:0003676 nucleic acid binding;				IPR009071;	High mobility group box domain;
A0A1L1RQX4	High mobility group protein B3	0.811	Down	0.00151	HMGB3	21.79	nucleus		GO:0043226 organelle; GO:0043231 intracellular membrane-bounded organelle; GO:0043229 intracellular organelle; GO:0005634 nucleus; GO:0044464 cell part; GO:0005622 intracellular; GO:0044424 intracellular part; GO:0043227 membrane-bounded organelle; GO:0005623 cell;	GO:0097159 organic cyclic compound binding; GO:1901363 heterocyclic compound binding; GO:0003677 DNA binding; GO:0005488 binding; GO:0003676 nucleic acid binding;	K11296			IPR009071;	High mobility group box domain;
E1C420	3-hydroxy-3-methylglutaryl-coenzyme A reductase	1.313	Up	0.0108	HMGCR	101.33	plasma membrane	GO:0044085 cellular component biogenesis; GO:0009116 nucleoside metabolic process; GO:0006066 alcohol metabolic process; GO:0044255 cellular lipid metabolic process; GO:0044237 cellular metabolic process; GO:0050877 neurological system process; GO:0008610 lipid biosynthetic process; GO:0007610 behavior; GO:0071900 regulation of protein serine/threonine kinase activity; GO:0008152 metabolic proces…	GO:0031903 microbody membrane; GO:0043229 intracellular organelle; GO:0016020 membrane; GO:0042175 nuclear outer membrane-endoplasmic reticulum membrane network; GO:0005783 endoplasmic reticulum; GO:0098588 bounding membrane of organelle; GO:0044439 peroxisomal part; GO:0031090 organelle membrane; GO:0005777 peroxisome; GO:0044446 intracellular organelle part; GO:0005737 cytoplasm; GO:0044438 mic…	GO:1901265 nucleoside phosphate binding; GO:0070402 NADPH binding; GO:0043167 ion binding; GO:0000166 nucleotide binding; GO:0048037 cofactor binding; GO:0042282 hydroxymethylglutaryl-CoA reductase activity; GO:0016491 oxidoreductase activity; GO:1901363 heterocyclic compound binding; GO:0097159 organic cyclic compound binding; GO:0016614 oxidoreductase activity, acting on CH-OH group of donors; …	K00021	HMGCR; hydroxymethylglutaryl-CoA reductase (NADPH) [EC:1.1.1.34]	gga01100 Metabolic pathways - Gallus gallus (chicken); gga00900 Terpenoid backbone biosynthesis - Gallus gallus (chicken);	IPR009029; IPR023074; IPR009023; IPR023282; IPR000731;	Hydroxymethylglutaryl-CoA reductase, class I/II, substrate-binding domain; Hydroxymethylglutaryl-CoA reductase, class I/II, catalytic domain; Hydroxymethylglutaryl-CoA reductase, class I/II, NAD/NADP-binding domain; Hydroxymethylglutaryl-CoA reductase, N-terminal; Sterol-sensing domain;
P23228	"Hydroxymethylglutaryl-CoA synthase, cytoplasmic"	1.502	Up	0.00364	HMGCS1	57.558	cytoplasm	GO:1901615 organic hydroxy compound metabolic process; GO:1902652 secondary alcohol metabolic process; GO:0006066 alcohol metabolic process; GO:1902653 secondary alcohol biosynthetic process; GO:0044699 single-organism process; GO:0044255 cellular lipid metabolic process; GO:0009058 biosynthetic process; GO:0016125 sterol metabolic process; GO:0044237 cellular metabolic process; GO:0071704 organi…	GO:0044424 intracellular part; GO:0005623 cell; GO:0044464 cell part; GO:0005622 intracellular; GO:0005737 cytoplasm;	GO:0004421 hydroxymethylglutaryl-CoA synthase activity; GO:0016746 transferase activity, transferring acyl groups; GO:0003824 catalytic activity; GO:0016740 transferase activity; GO:0046912 transferase activity, transferring acyl groups, acyl groups converted into alkyl on transfer;	K01641	E2.3.3.10; hydroxymethylglutaryl-CoA synthase [EC:2.3.3.10]	gga00650 Butanoate metabolism - Gallus gallus (chicken); gga00280 Valine, leucine and isoleucine degradation - Gallus gallus (chicken); gga00072 Synthesis and degradation of ketone bodies - Gallus gallus (chicken); gga01100 Metabolic pathways - Gallus gallus (chicken); gga00900 Terpenoid backbone biosynthesis - Gallus gallus (chicken);	IPR013746; IPR016039; IPR013528;	Hydroxymethylglutaryl-coenzyme A synthase C-terminal domain; Thiolase-like; Hydroxymethylglutaryl-coenzyme A synthase, N-terminal;
P02314	Non-histone chromosomal protein HMG-17	0.78	Down	0.0261	HMGN2	9.4526	nucleus		GO:0043229 intracellular organelle; GO:0043232 intracellular non-membrane-bounded organelle; GO:0044446 intracellular organelle part; GO:0044424 intracellular part; GO:0005623 cell; GO:0044422 organelle part; GO:0044427 chromosomal part; GO:0043228 non-membrane-bounded organelle; GO:0043231 intracellular membrane-bounded organelle; GO:0043226 organelle; GO:0005634 nucleus; GO:0000785 chromatin; G…	GO:0097159 organic cyclic compound binding; GO:1901363 heterocyclic compound binding; GO:0003677 DNA binding; GO:0031490 chromatin DNA binding; GO:0005488 binding; GO:0044877 macromolecular complex binding; GO:0003676 nucleic acid binding; GO:0031491 nucleosome binding; GO:0003682 chromatin binding; GO:0031492 nucleosomal DNA binding;	K11300
F1NQF4	Heme oxygenase 1	1.555	Up	0.00634	HMOX1	33.479	cytoplasm	GO:0044700 single organism signaling; GO:0044085 cellular component biogenesis; GO:0035094 response to nicotine; GO:0010941 regulation of cell death; GO:0065008 regulation of biological quality; GO:0072718 response to cisplatin; GO:0002262 myeloid cell homeostasis; GO:0046685 response to arsenic-containing substance; GO:0044237 cellular metabolic process; GO:0008285 negative regulation of cell pr…	GO:0043229 intracellular organelle; GO:0016020 membrane; GO:0005783 endoplasmic reticulum; GO:0005737 cytoplasm; GO:0031224 intrinsic component of membrane; GO:0012505 endomembrane system; GO:0044424 intracellular part; GO:0005623 cell; GO:0016021 integral component of membrane; GO:0043231 intracellular membrane-bounded organelle; GO:0043226 organelle; GO:0005634 nucleus; GO:0044425 membrane part…	GO:0097159 organic cyclic compound binding; GO:1901363 heterocyclic compound binding; GO:0020037 heme binding; GO:0042802 identical protein binding; GO:0003824 catalytic activity; GO:0042803 protein homodimerization activity; GO:0005488 binding; GO:0046983 protein dimerization activity; GO:0016705 oxidoreductase activity, acting on paired donors, with incorporation or reduction of molecular oxyge…	K00510	HMOX1; heme oxygenase 1 [EC:1.14.14.18]	gga00860 Porphyrin and chlorophyll metabolism - Gallus gallus (chicken); gga04216 Ferroptosis - Gallus gallus (chicken); gga01100 Metabolic pathways - Gallus gallus (chicken);	IPR016084;	Haem oxygenase-like, multi-helical;
E1C378	Histamine N-methyltransferase	0.692	Down	0.000121	Hnmt	32.887	mitochondria	GO:0032502 developmental process; GO:0007399 nervous system development; GO:0044707 single-multicellular organism process; GO:0007420 brain development; GO:0048731 system development; GO:0044699 single-organism process; GO:0032501 multicellular organismal process; GO:0032259 methylation; GO:0008152 metabolic process; GO:0048513 animal organ development; GO:0007417 central nervous system developme…	GO:0042995 cell projection; GO:0005623 cell; GO:0044464 cell part; GO:0097458 neuron part; GO:0043005 neuron projection;	GO:0046539 histamine N-methyltransferase activity; GO:0008757 S-adenosylmethionine-dependent methyltransferase activity; GO:0008168 methyltransferase activity; GO:0003824 catalytic activity; GO:0016741 transferase activity, transferring one-carbon groups; GO:0008170 N-methyltransferase activity; GO:0016740 transferase activity;	K00546	HNMT; histamine N-methyltransferase [EC:2.1.1.8]	gga00340 Histidine metabolism - Gallus gallus (chicken);	IPR029063;	S-adenosyl-L-methionine-dependent methyltransferase;
Q5ZM33	Heterochromatin protein 1-binding protein 3	0.802	Down	0.000775	HP1BP3	61.851	nucleus	GO:0044085 cellular component biogenesis; GO:0050794 regulation of cellular process; GO:0034728 nucleosome organization; GO:0016043 cellular component organization; GO:0060255 regulation of macromolecule metabolic process; GO:0019219 regulation of nucleobase-containing compound metabolic process; GO:2001141 regulation of RNA biosynthetic process; GO:0006323 DNA packaging; GO:0006334 nucleosome as…	GO:0043229 intracellular organelle; GO:0043232 intracellular non-membrane-bounded organelle; GO:0044446 intracellular organelle part; GO:0032991 macromolecular complex; GO:0044424 intracellular part; GO:0005623 cell; GO:0044422 organelle part; GO:0044427 chromosomal part; GO:0000786 nucleosome; GO:0043228 non-membrane-bounded organelle; GO:0043231 intracellular membrane-bounded organelle; GO:0043…	GO:0097159 organic cyclic compound binding; GO:1901363 heterocyclic compound binding; GO:0003677 DNA binding; GO:0003682 chromatin binding; GO:0005488 binding; GO:0003676 nucleic acid binding;				IPR011991; IPR005818;	Winged helix-turn-helix DNA-binding domain; Linker histone H1/H5, domain H15;
E1C3C1	Phospholipid-metabolizing enzyme A-C1	2.388	Up	0.0213	HRASLS	18.762	cytoplasm		GO:0031224 intrinsic component of membrane; GO:0016020 membrane; GO:0016021 integral component of membrane; GO:0044425 membrane part;					IPR007053;	LRAT-like domain;
E1BWB7	HCLS1-binding protein 3	0.825	Down	0.00509	HS1BP3	43.231	cytoplasm	GO:0050794 regulation of cellular process; GO:0043067 regulation of programmed cell death; GO:0010941 regulation of cell death; GO:0050789 regulation of biological process; GO:0042981 regulation of apoptotic process; GO:0065007 biological regulation;	GO:0043226 organelle; GO:0043231 intracellular membrane-bounded organelle; GO:0043229 intracellular organelle; GO:0005783 endoplasmic reticulum; GO:0044464 cell part; GO:0005622 intracellular; GO:0005737 cytoplasm; GO:0012505 endomembrane system; GO:0044424 intracellular part; GO:0043227 membrane-bounded organelle; GO:0005623 cell; GO:0005739 mitochondrion; GO:0044444 cytoplasmic part;	GO:0008289 lipid binding; GO:0043168 anion binding; GO:0005488 binding; GO:0035091 phosphatidylinositol binding; GO:0005543 phospholipid binding; GO:0043167 ion binding;				IPR001683;	Phox homologous domain;
F1N857	"Iron-sulfur cluster co-chaperone protein HscB, mitochondrial"	1.33	Up	0.0281	HSCB	26.62	mitochondria	GO:0044085 cellular component biogenesis; GO:0051188 cofactor biosynthetic process; GO:0016043 cellular component organization; GO:0009058 biosynthetic process; GO:0044237 cellular metabolic process; GO:0051259 protein oligomerization; GO:0071704 organic substance metabolic process; GO:0006457 protein folding; GO:0008152 metabolic process; GO:0031163 metallo-sulfur cluster assembly; GO:0051345 po…	GO:0043226 organelle; GO:0043231 intracellular membrane-bounded organelle; GO:0043229 intracellular organelle; GO:0005634 nucleus; GO:0044464 cell part; GO:0005622 intracellular; GO:0005737 cytoplasm; GO:0044424 intracellular part; GO:0005829 cytosol; GO:0043227 membrane-bounded organelle; GO:0005623 cell; GO:0005739 mitochondrion; GO:0044444 cytoplasmic part;	GO:0001671 ATPase activator activity; GO:0030234 enzyme regulator activity; GO:0051087 chaperone binding; GO:0005488 binding; GO:0060589 nucleoside-triphosphatase regulator activity; GO:0005515 protein binding; GO:0060590 ATPase regulator activity; GO:0098772 molecular function regulator; GO:0008047 enzyme activator activity;	K04082			IPR009073; IPR001623;	Co-chaperone HscB, C-terminal oligomerisation domain; DnaJ domain;
A0A1D5PQ18	Hydroxysteroid 11-beta-dehydrogenase 1-like protein	1.209	Up	0.0155	HSD11B1L	30.238	extracellular	GO:0044699 single-organism process; GO:0008152 metabolic process; GO:0055114 oxidation-reduction process; GO:0044710 single-organism metabolic process;		GO:0003824 catalytic activity; GO:0016491 oxidoreductase activity;				IPR016040;	NAD(P)-binding domain;
A0A1L1RNG9	Heat shock protein 30C	1.472	Up	0.00936	hsp30c	21.944	mitochondria							IPR002068; IPR008978;	Alpha crystallin/Hsp20 domain; HSP20-like chaperone;
A0A1D5PHC5	Heat shock cognate protein HSP 90-beta	1.257	Up	0.00778	HSP90AB1	80.018	cytoplasm	GO:0006457 protein folding; GO:0006950 response to stress; GO:0050896 response to stimulus; GO:0009987 cellular process;		GO:0005524 ATP binding; GO:1901265 nucleoside phosphate binding; GO:0001882 nucleoside binding; GO:0043167 ion binding; GO:0005515 protein binding; GO:0000166 nucleotide binding; GO:0097159 organic cyclic compound binding; GO:1901363 heterocyclic compound binding; GO:0032549 ribonucleoside binding; GO:0097367 carbohydrate derivative binding; GO:0032553 ribonucleotide binding; GO:0005488 binding; …	K04079	HSP90A; molecular chaperone HtpG	gga04141 Protein processing in endoplasmic reticulum - Gallus gallus (chicken); gga04217 Necroptosis - Gallus gallus (chicken); gga04914 Progesterone-mediated oocyte maturation - Gallus gallus (chicken); gga04621 NOD-like receptor signaling pathway - Gallus gallus (chicken);	IPR020575; IPR020568; IPR003594;	Heat shock protein Hsp90, N-terminal; Ribosomal protein S5 domain 2-type fold; Histidine kinase-like ATPase, C-terminal domain;
E1BVP6	Heat shock 70 kDa protein 12A	0.822	Down	0.000495	HSPA12A	74.675	cytoplasm
R4GJN4	Heat shock 70 kDa protein 12B	1.36	Up	0.00129	HSPA12B	68.776	plasma membrane
Q90593	78 kDa glucose-regulated protein	1.26	Up	0.0062	HSPA5	72.018	endoplasmic reticulum	GO:0065008 regulation of biological quality; GO:0009116 nucleoside metabolic process; GO:0042278 purine nucleoside metabolic process; GO:0009167 purine ribonucleoside monophosphate metabolic process; GO:0051129 negative regulation of cellular component organization; GO:0009117 nucleotide metabolic process; GO:0044699 single-organism process; GO:0051253 negative regulation of RNA metabolic process…	GO:0016020 membrane; GO:0005615 extracellular space; GO:0044421 extracellular region part; GO:0005783 endoplasmic reticulum; GO:0030054 cell junction; GO:0000974 Prp19 complex; GO:0031982 vesicle; GO:0005737 cytoplasm; GO:0032991 macromolecular complex; GO:0044424 intracellular part; GO:0005623 cell; GO:0044422 organelle part; GO:0070062 extracellular exosome; GO:0031974 membrane-enclosed lumen; …	GO:0055131 C3HC4-type RING finger domain binding; GO:1901265 nucleoside phosphate binding; GO:0031625 ubiquitin protein ligase binding; GO:0005102 receptor binding; GO:0016817 hydrolase activity, acting on acid anhydrides; GO:0016787 hydrolase activity; GO:0005515 protein binding; GO:0003823 antigen binding; GO:0016887 ATPase activity; GO:1901363 heterocyclic compound binding; GO:0097159 organic …	K09490	HSPA5; heat shock 70kDa protein 5	gga04141 Protein processing in endoplasmic reticulum - Gallus gallus (chicken); gga03060 Protein export - Gallus gallus (chicken);	IPR029048; IPR029047;	Heat shock protein 70kD, C-terminal domain; Heat shock protein 70kD, peptide-binding domain;
F1P593	Heat shock protein beta-1	0.683	Down	0.0058	HSPB1	21.826	mitochondria	GO:0098840 protein transport along microtubule; GO:0044700 single organism signaling; GO:0007596 blood coagulation; GO:0065008 regulation of biological quality; GO:0010941 regulation of cell death; GO:0030335 positive regulation of cell migration; GO:0032680 regulation of tumor necrosis factor production; GO:0042108 positive regulation of cytokine biosynthetic process; GO:0007166 cell surface rec…	GO:0016020 membrane; GO:0005615 extracellular space; GO:0044421 extracellular region part; GO:0071944 cell periphery; GO:0030054 cell junction; GO:0030016 myofibril; GO:0099568 cytoplasmic region; GO:0031982 vesicle; GO:0005737 cytoplasm; GO:0032838 cell projection cytoplasm; GO:0099512 supramolecular fiber; GO:0044424 intracellular part; GO:0030018 Z disc; GO:0099080 supramolecular complex; GO:0…	GO:0030291 protein serine/threonine kinase inhibitor activity; GO:0003723 RNA binding; GO:0019901 protein kinase binding; GO:0004860 protein kinase inhibitor activity; GO:0008426 protein kinase C inhibitor activity; GO:0005515 protein binding; GO:0019207 kinase regulator activity; GO:0019887 protein kinase regulator activity; GO:0004857 enzyme inhibitor activity; GO:0098772 molecular function reg…	K04455	HSPB1; heat shock protein beta-1	gga04010 MAPK signaling pathway - Gallus gallus (chicken); gga04370 VEGF signaling pathway - Gallus gallus (chicken);	IPR002068; IPR008978;	Alpha crystallin/Hsp20 domain; HSP20-like chaperone;
A0A1L1RXQ8	Heat shock protein beta-11	2.209	Up	0.000861	hspb11	20.755	mitochondria							IPR002068; IPR008978;	Alpha crystallin/Hsp20 domain; HSP20-like chaperone;
A0A1D5P1Z5	Serine protease HTRA3	0.781	Down	0.0112	Htra3	49.896	extracellular	GO:0001558 regulation of cell growth; GO:0050794 regulation of cellular process; GO:0008152 metabolic process; GO:0050789 regulation of biological process; GO:0040008 regulation of growth; GO:0006508 proteolysis; GO:0043170 macromolecule metabolic process; GO:0019538 protein metabolic process; GO:0051128 regulation of cellular component organization; GO:0044238 primary metabolic process; GO:00717…	GO:0005576 extracellular region;	GO:0004252 serine-type endopeptidase activity; GO:0004175 endopeptidase activity; GO:0005520 insulin-like growth factor binding; GO:0008233 peptidase activity; GO:0003824 catalytic activity; GO:0017171 serine hydrolase activity; GO:0019838 growth factor binding; GO:0005488 binding; GO:0008236 serine-type peptidase activity; GO:0070011 peptidase activity, acting on L-amino acid peptides; GO:001678…	K08785			IPR009003; IPR002350; IPR001478; IPR000867; IPR009030;	Peptidase S1, PA clan; Kazal domain; PDZ domain; Insulin-like growth factor-binding protein, IGFBP; Growth factor receptor cysteine-rich domain;
O42404	ICOS ligand	0.791	Down	0.000561	ICOSLG	33.155	mitochondria		GO:0031224 intrinsic component of membrane; GO:0016020 membrane; GO:0016021 integral component of membrane; GO:0044425 membrane part;	GO:0005515 protein binding; GO:0005488 binding;	K06710	ICOSLG; inducible T-cell co-stimulator ligand	gga04672 Intestinal immune network for IgA production - Gallus gallus (chicken); gga04514 Cell adhesion molecules (CAMs) - Gallus gallus (chicken);	IPR007110; IPR013783; IPR013162; IPR003599; IPR013106;	Immunoglobulin-like domain; Immunoglobulin-like fold; CD80-like, immunoglobulin C2-set; Immunoglobulin subtype; Immunoglobulin V-set domain;
K7XM59	Gamma-interferon-inducible lysosomal thiol reductase	0.749	Down	0.0448	IFI30	27.557	extracellular	GO:0050794 regulation of cellular process; GO:0065008 regulation of biological quality; GO:0042127 regulation of cell proliferation; GO:0055114 oxidation-reduction process; GO:0048002 antigen processing and presentation of peptide antigen; GO:0002474 antigen processing and presentation of peptide antigen via MHC class I; GO:0044699 single-organism process; GO:0002376 immune system process; GO:004…	GO:0043229 intracellular organelle; GO:0030054 cell junction; GO:0005737 cytoplasm; GO:0044424 intracellular part; GO:0005829 cytosol; GO:0005623 cell; GO:0043226 organelle; GO:0043231 intracellular membrane-bounded organelle; GO:0005622 intracellular; GO:0044464 cell part; GO:0005764 lysosome; GO:0005773 vacuole; GO:0043227 membrane-bounded organelle; GO:0044444 cytoplasmic part; GO:0000323 lyti…	GO:0016667 oxidoreductase activity, acting on a sulfur group of donors; GO:0003824 catalytic activity; GO:0016491 oxidoreductase activity;	K08059
R4GJX3	Interferon-induced transmembrane protein 1	0.604	Down	0.000868	IFITM1	14.947	plasma membrane	GO:0050896 response to stimulus; GO:0009607 response to biotic stimulus;	GO:0031224 intrinsic component of membrane; GO:0016020 membrane; GO:0016021 integral component of membrane; GO:0044425 membrane part;		K06566
P49705	Insulin-like growth factor-binding protein 2	0.299	Down	0.00894	IGFBP2	33.538	extracellular	GO:0001558 regulation of cell growth; GO:0050794 regulation of cellular process; GO:0010646 regulation of cell communication; GO:0050789 regulation of biological process; GO:0040008 regulation of growth; GO:0043567 regulation of insulin-like growth factor receptor signaling pathway; GO:0023051 regulation of signaling; GO:0048583 regulation of response to stimulus; GO:0051128 regulation of cellula…	GO:0005576 extracellular region;	GO:0031994 insulin-like growth factor I binding; GO:0005520 insulin-like growth factor binding; GO:0005515 protein binding; GO:0031995 insulin-like growth factor II binding; GO:0019838 growth factor binding; GO:0005488 binding;				IPR000716; IPR000867; IPR009030;	Thyroglobulin type-1; Insulin-like growth factor-binding protein, IGFBP; Growth factor receptor cysteine-rich domain;
E1BQL9	Putative interleukin-17 receptor E-like	2.233	Up	0.0456	IL17REL	39.085	extracellular	GO:0050794 regulation of cellular process; GO:0044700 single organism signaling; GO:0051716 cellular response to stimulus; GO:0034097 response to cytokine; GO:0007166 cell surface receptor signaling pathway; GO:0071310 cellular response to organic substance; GO:0044699 single-organism process; GO:0010033 response to organic substance; GO:0023052 signaling; GO:0050896 response to stimulus; GO:0071…	GO:0016020 membrane; GO:0031226 intrinsic component of plasma membrane; GO:0044459 plasma membrane part; GO:0044425 membrane part; GO:0044464 cell part; GO:0071944 cell periphery; GO:0031224 intrinsic component of membrane; GO:0005887 integral component of plasma membrane; GO:0005623 cell; GO:0016021 integral component of membrane; GO:0005886 plasma membrane;	GO:0038023 signaling receptor activity; GO:0030368 interleukin-17 receptor activity; GO:0060089 molecular transducer activity; GO:0004872 receptor activity; GO:0004888 transmembrane signaling receptor activity; GO:0004896 cytokine receptor activity; GO:0004871 signal transducer activity; GO:0099600 transmembrane receptor activity;				IPR027841;	Interleukin-17 receptor C/E, N-terminal;
R4GIU3	Interleukin-34	1.462	Up	0.0346	IL34	20.2	extracellular	GO:0050794 regulation of cellular process; GO:0032270 positive regulation of cellular protein metabolic process; GO:0042127 regulation of cell proliferation; GO:0060255 regulation of macromolecule metabolic process; GO:0045637 regulation of myeloid cell differentiation; GO:0031399 regulation of protein modification process; GO:0045651 positive regulation of macrophage differentiation; GO:0051239 …	GO:0005615 extracellular space; GO:0044421 extracellular region part; GO:0005576 extracellular region;	GO:0005157 macrophage colony-stimulating factor receptor binding; GO:0005125 cytokine activity; GO:0005515 protein binding; GO:0005102 receptor binding; GO:0005488 binding; GO:0005126 cytokine receptor binding;
Q90YI0	Interleukin-6	4.703	Up	0.000227	IL6	26.79	plasma membrane	GO:0044700 single organism signaling; GO:0002694 regulation of leukocyte activation; GO:0010941 regulation of cell death; GO:0070417 cellular response to cold; GO:0010608 posttranscriptional regulation of gene expression; GO:0098542 defense response to other organism; GO:0009891 positive regulation of biosynthetic process; GO:0031347 regulation of defense response; GO:0009607 response to biotic s…	GO:0016020 membrane; GO:0031226 intrinsic component of plasma membrane; GO:0005615 extracellular space; GO:0044421 extracellular region part; GO:0005896 interleukin-6 receptor complex; GO:0071944 cell periphery; GO:0098802 plasma membrane receptor complex; GO:0043235 receptor complex; GO:0032991 macromolecular complex; GO:0031224 intrinsic component of membrane; GO:0005887 integral component of p…	GO:0008083 growth factor activity; GO:0005125 cytokine activity; GO:0005102 receptor binding; GO:0005488 binding; GO:0005126 cytokine receptor binding; GO:0070851 growth factor receptor binding; GO:0005138 interleukin-6 receptor binding; GO:0005515 protein binding;	K05405	IL6; interleukin 6	gga05132 Salmonella infection - Gallus gallus (chicken); gga04623 Cytosolic DNA-sensing pathway - Gallus gallus (chicken); gga04068 FoxO signaling pathway - Gallus gallus (chicken); gga04621 NOD-like receptor signaling pathway - Gallus gallus (chicken); gga04060 Cytokine-cytokine receptor interaction - Gallus gallus (chicken); gga04620 Toll-like receptor signaling pathway - Gallus gallus (chicken…	IPR009079; IPR012351;	Four-helical cytokine-like, core; Four-helical cytokine, core;
F1P0Q6	Inositol monophosphatase 2	1.411	Up	0.000615	IMPA2	31.149	cytoplasm	GO:0050794 regulation of cellular process; GO:0044700 single organism signaling; GO:0016310 phosphorylation; GO:0046486 glycerolipid metabolic process; GO:1901615 organic hydroxy compound metabolic process; GO:0046434 organophosphate catabolic process; GO:0006020 inositol metabolic process; GO:0006066 alcohol metabolic process; GO:0046854 phosphatidylinositol phosphorylation; GO:0044699 single-or…	GO:0044424 intracellular part; GO:0005623 cell; GO:0044464 cell part; GO:0005622 intracellular; GO:0005737 cytoplasm;	GO:0052745 inositol phosphate phosphatase activity; GO:0042802 identical protein binding; GO:0052834 inositol monophosphate phosphatase activity; GO:0003824 catalytic activity; GO:0042578 phosphoric ester hydrolase activity; GO:0042803 protein homodimerization activity; GO:0005488 binding; GO:0016791 phosphatase activity; GO:0046983 protein dimerization activity; GO:0016788 hydrolase activity, ac…	K01092	E3.1.3.25; myo-inositol-1(or 4)-monophosphatase [EC:3.1.3.25]	gga04070 Phosphatidylinositol signaling system - Gallus gallus (chicken); gga00562 Inositol phosphate metabolism - Gallus gallus (chicken); gga01100 Metabolic pathways - Gallus gallus (chicken);
E1BWB9	Inverted formin-2	0.737	Down	0.000282	INF2	143.61	nucleus	GO:0050794 regulation of cellular process; GO:0016043 cellular component organization; GO:0044763 single-organism cellular process; GO:0033043 regulation of organelle organization; GO:0044699 single-organism process; GO:0010821 regulation of mitochondrion organization; GO:1902589 single-organism organelle organization; GO:0030036 actin cytoskeleton organization; GO:0050789 regulation of biologica…	GO:0044464 cell part; GO:0005622 intracellular; GO:0005737 cytoplasm; GO:0048471 perinuclear region of cytoplasm; GO:0044424 intracellular part; GO:0005623 cell; GO:0044444 cytoplasmic part;	GO:0031267 small GTPase binding; GO:0017048 Rho GTPase binding; GO:0008092 cytoskeletal protein binding; GO:0017016 Ras GTPase binding; GO:0005488 binding; GO:0003779 actin binding; GO:0005515 protein binding; GO:0051020 GTPase binding; GO:0019899 enzyme binding;				IPR010473; IPR010472; IPR003124; IPR014768; IPR015425; IPR016024; IPR009408;	Formin, GTPase-binding domain; Formin, FH3 domain; WH2 domain; Rho GTPase-binding/formin homology 3 (GBD/FH3) domain; Formin, FH2 domain; Armadillo-type fold; Formin Homology 1;
F1NW40	"Phosphatidylinositol 3,4,5-trisphosphate 5-phosphatase 2"	1.315	Up	0.00892	INPPL1	123.05	nucleus	GO:0044085 cellular component biogenesis; GO:0046486 glycerolipid metabolic process; GO:0008654 phospholipid biosynthetic process; GO:0044699 single-organism process; GO:0044255 cellular lipid metabolic process; GO:0009058 biosynthetic process; GO:0044237 cellular metabolic process; GO:0006796 phosphate-containing compound metabolic process; GO:0008285 negative regulation of cell proliferation; G…	GO:0043229 intracellular organelle; GO:0016020 membrane; GO:0071944 cell periphery; GO:0005737 cytoplasm; GO:0012505 endomembrane system; GO:0044424 intracellular part; GO:0005623 cell; GO:0005829 cytosol; GO:0005886 plasma membrane; GO:0043231 intracellular membrane-bounded organelle; GO:0043226 organelle; GO:0005622 intracellular; GO:0044464 cell part; GO:0043227 membrane-bounded organelle; GO:…	GO:0005515 protein binding; GO:0019904 protein domain specific binding; GO:0016787 hydrolase activity; GO:0003824 catalytic activity; GO:0005488 binding; GO:0042169 SH2 domain binding;	K15909	SHIP2; phosphatidylinositol-3,4,5-trisphosphate 5-phosphatase 2 [EC:3.1.3.86]	gga04070 Phosphatidylinositol signaling system - Gallus gallus (chicken); gga00562 Inositol phosphate metabolism - Gallus gallus (chicken); gga04910 Insulin signaling pathway - Gallus gallus (chicken);	IPR000300; IPR000980; IPR005135;	Inositol polyphosphate-related phosphatase; SH2 domain; Endonuclease/exonuclease/phosphatase;
Q5ZKK2	Integrator complex subunit 9	0.832	Down	0.00395	INTS9	73.762	cytoplasm,nucleus	GO:0006396 RNA processing; GO:0034470 ncRNA processing; GO:0006725 cellular aromatic compound metabolic process; GO:1901360 organic cyclic compound metabolic process; GO:0006807 nitrogen compound metabolic process; GO:0044238 primary metabolic process; GO:0044237 cellular metabolic process; GO:0071704 organic substance metabolic process; GO:0016070 RNA metabolic process; GO:0008152 metabolic proc…	GO:0043229 intracellular organelle; GO:0000428 DNA-directed RNA polymerase complex; GO:0055029 nuclear DNA-directed RNA polymerase complex; GO:0061695 transferase complex, transferring phosphorus-containing groups; GO:0044446 intracellular organelle part; GO:0030880 RNA polymerase complex; GO:0032991 macromolecular complex; GO:0031981 nuclear lumen; GO:0044424 intracellular part; GO:1990234 trans…		K13146			IPR022712; IPR001279;	Beta-Casp domain; Metallo-beta-lactamase;
A0A1D5PII9	Importin-5	1.232	Up	0.00715	IPO5	40.307	cytoplasm			GO:0005488 binding;				IPR011989; IPR016024;	Armadillo-like helical; Armadillo-type fold;
Q90ZD4	Interferon regulatory factor 3	1.219	Up	0.0434	IRF3	54.44	nucleus	GO:0032481 positive regulation of type I interferon production; GO:0016064 immunoglobulin mediated immune response; GO:0097659 nucleic acid-templated transcription; GO:0023051 regulation of signaling; GO:0032647 regulation of interferon-alpha production; GO:0009891 positive regulation of biosynthetic process; GO:0044699 single-organism process; GO:0009058 biosynthetic process; GO:0031347 regulati…	GO:0043229 intracellular organelle; GO:0044446 intracellular organelle part; GO:0005737 cytoplasm; GO:0031981 nuclear lumen; GO:0044424 intracellular part; GO:0005623 cell; GO:0005829 cytosol; GO:0044422 organelle part; GO:0043231 intracellular membrane-bounded organelle; GO:0043226 organelle; GO:0031974 membrane-enclosed lumen; GO:0005654 nucleoplasm; GO:0005634 nucleus; GO:0070013 intracellular…	GO:0000981 RNA polymerase II transcription factor activity, sequence-specific DNA binding; GO:0003677 DNA binding; GO:0000976 transcription regulatory region sequence-specific DNA binding; GO:0003690 double-stranded DNA binding; GO:1990837 sequence-specific double-stranded DNA binding; GO:0001012 RNA polymerase II regulatory region DNA binding; GO:0000979 RNA polymerase II core promoter sequence-…	K09447	IRF7; interferon regulatory factor 7	gga04622 RIG-I-like receptor signaling pathway - Gallus gallus (chicken); gga04623 Cytosolic DNA-sensing pathway - Gallus gallus (chicken); gga04621 NOD-like receptor signaling pathway - Gallus gallus (chicken); gga05168 Herpes simplex infection - Gallus gallus (chicken); gga04620 Toll-like receptor signaling pathway - Gallus gallus (chicken); gga05164 Influenza A - Gallus gallus (chicken);	IPR011991; IPR017855; IPR001346; IPR008984; IPR019471;	Winged helix-turn-helix DNA-binding domain; SMAD domain-like; Interferon regulatory factor DNA-binding domain; SMAD/FHA domain; Interferon regulatory factor-3;
F1NDQ2	Insulin receptor substrate 2-B	0.748	Down	0.0156	irs2-b	125.27	nucleus	GO:0050794 regulation of cellular process; GO:0044700 single organism signaling; GO:0008286 insulin receptor signaling pathway; GO:0007166 cell surface receptor signaling pathway; GO:0071310 cellular response to organic substance; GO:1901700 response to oxygen-containing compound; GO:0044699 single-organism process; GO:0019216 regulation of lipid metabolic process; GO:0050896 response to stimulus…	GO:0016020 membrane; GO:0071944 cell periphery; GO:0044464 cell part; GO:0005622 intracellular; GO:0005737 cytoplasm; GO:0044424 intracellular part; GO:0005829 cytosol; GO:0005623 cell; GO:0005886 plasma membrane; GO:0044444 cytoplasmic part;	GO:0043548 phosphatidylinositol 3-kinase binding; GO:0005102 receptor binding; GO:0005488 binding; GO:0044877 macromolecular complex binding; GO:0005515 protein binding; GO:0004871 signal transducer activity; GO:0005158 insulin receptor binding; GO:0032403 protein complex binding;	K07187	IRS2; insulin receptor substrate 2	gga04068 FoxO signaling pathway - Gallus gallus (chicken); gga04140 Autophagy - animal - Gallus gallus (chicken); gga04920 Adipocytokine signaling pathway - Gallus gallus (chicken); gga04910 Insulin signaling pathway - Gallus gallus (chicken);	IPR011993; IPR002404; IPR001849;	PH domain-like; IRS-type PTB domain; Pleckstrin homology domain;
E1C0V6	Integrin alpha-1	0.643	Down	0.000154	ITGA1	130.27	peroxisome	GO:0050794 regulation of cellular process; GO:0044700 single organism signaling; GO:0051716 cellular response to stimulus; GO:0022610 biological adhesion; GO:0007165 signal transduction; GO:0050789 regulation of biological process; GO:0007154 cell communication; GO:0007166 cell surface receptor signaling pathway; GO:0007155 cell adhesion; GO:0044699 single-organism process; GO:0007229 integrin-me…	GO:0016020 membrane; GO:0098636 protein complex involved in cell adhesion; GO:0031226 intrinsic component of plasma membrane; GO:0071944 cell periphery; GO:0098796 membrane protein complex; GO:0098797 plasma membrane protein complex; GO:0098802 plasma membrane receptor complex; GO:0043235 receptor complex; GO:0032991 macromolecular complex; GO:0008305 integrin complex; GO:0031224 intrinsic compon…		K06480	ITGA1; integrin alpha 1	gga04512 ECM-receptor interaction - Gallus gallus (chicken); gga04810 Regulation of actin cytoskeleton - Gallus gallus (chicken); gga04510 Focal adhesion - Gallus gallus (chicken);	IPR032695; IPR013649; IPR002035;	Integrin domain; Integrin alpha-2; von Willebrand factor, type A;
E1C311	Integrin alpha-11	0.733	Down	8.09e-05	ITGA11	132.68	plasma membrane	GO:0050794 regulation of cellular process; GO:0044700 single organism signaling; GO:0016477 cell migration; GO:0001649 osteoblast differentiation; GO:0044707 single-multicellular organism process; GO:0051674 localization of cell; GO:0007166 cell surface receptor signaling pathway; GO:0033627 cell adhesion mediated by integrin; GO:0048869 cellular developmental process; GO:0044699 single-organism …	GO:0016020 membrane; GO:0098636 protein complex involved in cell adhesion; GO:0031226 intrinsic component of plasma membrane; GO:0071944 cell periphery; GO:0098796 membrane protein complex; GO:0030054 cell junction; GO:0098797 plasma membrane protein complex; GO:0098802 plasma membrane receptor complex; GO:0043235 receptor complex; GO:0070161 anchoring junction; GO:0032991 macromolecular complex;…	GO:0038023 signaling receptor activity; GO:0098639 collagen binding involved in cell-matrix adhesion; GO:0044877 macromolecular complex binding; GO:0005515 protein binding; GO:0004888 transmembrane signaling receptor activity; GO:0004871 signal transducer activity; GO:0060089 molecular transducer activity; GO:0004872 receptor activity; GO:0098631 protein binding involved in cell adhesion; GO:0005…	K06587	ITGA11; integrin alpha 11	gga04512 ECM-receptor interaction - Gallus gallus (chicken); gga04810 Regulation of actin cytoskeleton - Gallus gallus (chicken); gga04510 Focal adhesion - Gallus gallus (chicken);	IPR032695; IPR013649; IPR002035;	Integrin domain; Integrin alpha-2; von Willebrand factor, type A;
A0A1D5P307	Integrin alpha-3	0.721	Down	2.12e-05	ITGA3	113.76	plasma membrane	GO:0050794 regulation of cellular process; GO:0044700 single organism signaling; GO:0051716 cellular response to stimulus; GO:0022610 biological adhesion; GO:0007165 signal transduction; GO:0050789 regulation of biological process; GO:0007154 cell communication; GO:0007166 cell surface receptor signaling pathway; GO:0007155 cell adhesion; GO:0044699 single-organism process; GO:0007229 integrin-me…	GO:0016020 membrane; GO:0098636 protein complex involved in cell adhesion; GO:0031226 intrinsic component of plasma membrane; GO:0071944 cell periphery; GO:0098796 membrane protein complex; GO:0098797 plasma membrane protein complex; GO:0098802 plasma membrane receptor complex; GO:0043235 receptor complex; GO:0032991 macromolecular complex; GO:0008305 integrin complex; GO:0031224 intrinsic compon…		K06482	ITGA3; integrin alpha 3	gga04512 ECM-receptor interaction - Gallus gallus (chicken); gga04810 Regulation of actin cytoskeleton - Gallus gallus (chicken); gga04510 Focal adhesion - Gallus gallus (chicken);	IPR032695; IPR013649;	Integrin domain; Integrin alpha-2;
A0A1D5PRA9	Integrin alpha-5	1.406	Up	0.000216	Itga5	51.012	cytoplasm	GO:0007155 cell adhesion; GO:0022610 biological adhesion;	GO:0016020 membrane; GO:0098636 protein complex involved in cell adhesion; GO:0031226 intrinsic component of plasma membrane; GO:0071944 cell periphery; GO:0098796 membrane protein complex; GO:0098797 plasma membrane protein complex; GO:0098802 plasma membrane receptor complex; GO:0043235 receptor complex; GO:0032991 macromolecular complex; GO:0008305 integrin complex; GO:0031224 intrinsic compon…					IPR032695; IPR013649;	Integrin domain; Integrin alpha-2;
P26007	Integrin alpha-6	0.779	Down	0.0275	ITGA6	119.2	endoplasmic reticulum	GO:0050794 regulation of cellular process; GO:0044700 single organism signaling; GO:0051716 cellular response to stimulus; GO:0022610 biological adhesion; GO:0007165 signal transduction; GO:0050789 regulation of biological process; GO:0007154 cell communication; GO:0007166 cell surface receptor signaling pathway; GO:0007155 cell adhesion; GO:0044699 single-organism process; GO:0007229 integrin-me…	GO:0016020 membrane; GO:0098636 protein complex involved in cell adhesion; GO:0031226 intrinsic component of plasma membrane; GO:0071944 cell periphery; GO:0098796 membrane protein complex; GO:0098797 plasma membrane protein complex; GO:0098802 plasma membrane receptor complex; GO:0043235 receptor complex; GO:0032991 macromolecular complex; GO:0008305 integrin complex; GO:0031224 intrinsic compon…	GO:0046872 metal ion binding; GO:0043169 cation binding; GO:0005488 binding; GO:0043167 ion binding;	K06485	ITGA6; integrin alpha 6	gga04514 Cell adhesion molecules (CAMs) - Gallus gallus (chicken); gga04512 ECM-receptor interaction - Gallus gallus (chicken); gga04810 Regulation of actin cytoskeleton - Gallus gallus (chicken); gga04510 Focal adhesion - Gallus gallus (chicken);	IPR032695; IPR013649;	Integrin domain; Integrin alpha-2;
P26009	Integrin alpha-8	0.531	Down	1.88e-05	ITGA8	116.14	plasma membrane	GO:0050794 regulation of cellular process; GO:0044700 single organism signaling; GO:0007399 nervous system development; GO:0032502 developmental process; GO:0051716 cellular response to stimulus; GO:0044707 single-multicellular organism process; GO:0007166 cell surface receptor signaling pathway; GO:0048731 system development; GO:0048869 cellular developmental process; GO:0044763 single-organism …	GO:0016020 membrane; GO:0098636 protein complex involved in cell adhesion; GO:0031226 intrinsic component of plasma membrane; GO:0071944 cell periphery; GO:0098796 membrane protein complex; GO:0098797 plasma membrane protein complex; GO:0098802 plasma membrane receptor complex; GO:0043235 receptor complex; GO:0032991 macromolecular complex; GO:0008305 integrin complex; GO:0031224 intrinsic compon…	GO:0046872 metal ion binding; GO:0043169 cation binding; GO:0005488 binding; GO:0043167 ion binding;	K06584	ITGA8; integrin alpha 8	gga04514 Cell adhesion molecules (CAMs) - Gallus gallus (chicken); gga04512 ECM-receptor interaction - Gallus gallus (chicken); gga04810 Regulation of actin cytoskeleton - Gallus gallus (chicken); gga04510 Focal adhesion - Gallus gallus (chicken);	IPR032695; IPR013649;	Integrin domain; Integrin alpha-2;
Q92071	Integrin beta-3	1.345	Up	0.000343	Itgb3	86.115	extracellular	GO:0044700 single organism signaling; GO:0044085 cellular component biogenesis; GO:0065008 regulation of biological quality; GO:0007596 blood coagulation; GO:0048008 platelet-derived growth factor receptor signaling pathway; GO:0030335 positive regulation of cell migration; GO:0060055 angiogenesis involved in wound healing; GO:0007166 cell surface receptor signaling pathway; GO:0010762 regulation…	GO:0016020 membrane; GO:0098636 protein complex involved in cell adhesion; GO:0031226 intrinsic component of plasma membrane; GO:0009897 external side of plasma membrane; GO:0016324 apical plasma membrane; GO:0098796 membrane protein complex; GO:0071944 cell periphery; GO:0098797 plasma membrane protein complex; GO:0098802 plasma membrane receptor complex; GO:0043235 receptor complex; GO:0032991 …	GO:0050839 cell adhesion molecule binding; GO:0060089 molecular transducer activity; GO:0004872 receptor activity; GO:0042802 identical protein binding; GO:0005102 receptor binding; GO:0005488 binding; GO:0044877 macromolecular complex binding; GO:0005515 protein binding; GO:0005178 integrin binding; GO:0019899 enzyme binding; GO:0032403 protein complex binding;	K06493	ITGB3; integrin beta 3	gga04512 ECM-receptor interaction - Gallus gallus (chicken); gga04145 Phagosome - Gallus gallus (chicken); gga04810 Regulation of actin cytoskeleton - Gallus gallus (chicken); gga04510 Focal adhesion - Gallus gallus (chicken);	IPR013111; IPR032695; IPR033760; IPR002369; IPR012896; IPR014836; IPR002035;	EGF-like domain, extracellular; Integrin domain; Integrin beta N-terminal; Integrin beta subunit, VWA domain; Integrin beta subunit, tail; Integrin beta subunit, cytoplasmic domain; von Willebrand factor, type A;
F1P4X6	Integral membrane protein 2A	0.75	Down	0.0281	ITM2A	28.271	cytoplasm	GO:0002317 plasma cell differentiation; GO:0044707 single-multicellular organism process; GO:0045321 leukocyte activation; GO:0002252 immune effector process; GO:0048869 cellular developmental process; GO:0044699 single-organism process; GO:0050896 response to stimulus; GO:0030098 lymphocyte differentiation; GO:0030154 cell differentiation; GO:0002313 mature B cell differentiation involved in imm…	GO:0031224 intrinsic component of membrane; GO:0016020 membrane; GO:0016021 integral component of membrane; GO:0044425 membrane part;		K18241			IPR007084;	BRICHOS domain;
F1NSB3	Junctional adhesion molecule C	0.433	Down	0.000121	JAM3	33.204	plasma membrane	GO:0044700 single organism signaling; GO:0065008 regulation of biological quality; GO:0051674 localization of cell; GO:0001568 blood vessel development; GO:0007272 ensheathment of neurons; GO:0022414 reproductive process; GO:0002262 myeloid cell homeostasis; GO:0048869 cellular developmental process; GO:0044699 single-organism process; GO:0050877 neurological system process; GO:0022610 biological…	GO:0016020 membrane; GO:0043218 compact myelin; GO:0005615 extracellular space; GO:0044421 extracellular region part; GO:0044291 cell-cell contact zone; GO:0030054 cell junction; GO:0070161 anchoring junction; GO:0031224 intrinsic component of membrane; GO:0005623 cell; GO:0005911 cell-cell junction; GO:0005923 bicellular tight junction; GO:0016021 integral component of membrane; GO:0005576 extra…	GO:0050839 cell adhesion molecule binding; GO:0042802 identical protein binding; GO:0046982 protein heterodimerization activity; GO:0005102 receptor binding; GO:0042803 protein homodimerization activity; GO:0005488 binding; GO:0044877 macromolecular complex binding; GO:0046983 protein dimerization activity; GO:0005515 protein binding; GO:0005178 integrin binding; GO:0032403 protein complex bindin…	K06785	JAM3; junctional adhesion molecule 3	gga04514 Cell adhesion molecules (CAMs) - Gallus gallus (chicken); gga04530 Tight junction - Gallus gallus (chicken);	IPR003598; IPR007110; IPR013783; IPR013106; IPR003599;	Immunoglobulin subtype 2; Immunoglobulin-like domain; Immunoglobulin-like fold; Immunoglobulin V-set domain; Immunoglobulin subtype;
F1NCN0	Transcription factor AP-1	1.616	Up	0.00378	JUN	33.966	nucleus	GO:0044700 single organism signaling; GO:0010941 regulation of cell death; GO:0048732 gland development; GO:0043523 regulation of neuron apoptotic process; GO:0009891 positive regulation of biosynthetic process; GO:0044237 cellular metabolic process; GO:0048145 regulation of fibroblast proliferation; GO:0008152 metabolic process; GO:0001525 angiogenesis; GO:0048146 positive regulation of fibrobla…	GO:0043229 intracellular organelle; GO:0000791 euchromatin; GO:0043232 intracellular non-membrane-bounded organelle; GO:0044446 intracellular organelle part; GO:0032991 macromolecular complex; GO:0031981 nuclear lumen; GO:0017053 transcriptional repressor complex; GO:0044424 intracellular part; GO:0005667 transcription factor complex; GO:0005623 cell; GO:0044422 organelle part; GO:0044427 chromos…	GO:0000981 RNA polymerase II transcription factor activity, sequence-specific DNA binding; GO:0001158 enhancer sequence-specific DNA binding; GO:0060589 nucleoside-triphosphatase regulator activity; GO:0003690 double-stranded DNA binding; GO:0003705 transcription factor activity, RNA polymerase II distal enhancer sequence-specific binding; GO:0030695 GTPase regulator activity; GO:0005515 protein …	K04448	JUN; transcription factor AP-1	gga05132 Salmonella infection - Gallus gallus (chicken); gga04010 MAPK signaling pathway - Gallus gallus (chicken); gga04621 NOD-like receptor signaling pathway - Gallus gallus (chicken); gga04510 Focal adhesion - Gallus gallus (chicken); gga04620 Toll-like receptor signaling pathway - Gallus gallus (chicken); gga05164 Influenza A - Gallus gallus (chicken); gga04012 ErbB signaling pathway - Gallu…	IPR004827; IPR005643; IPR008917;	Basic-leucine zipper domain; Jun-like transcription factor; Transcription factor, Skn-1-like, DNA-binding domain;
P27921	Transcription factor jun-D	1.331	Up	4.35e-05	JUND	33.205	nucleus	GO:0010941 regulation of cell death; GO:0097659 nucleic acid-templated transcription; GO:0009891 positive regulation of biosynthetic process; GO:0046683 response to organophosphorus; GO:0009058 biosynthetic process; GO:0044237 cellular metabolic process; GO:0051253 negative regulation of RNA metabolic process; GO:0009607 response to biotic stimulus; GO:0009605 response to external stimulus; GO:20…	GO:0043229 intracellular organelle; GO:0043232 intracellular non-membrane-bounded organelle; GO:0044446 intracellular organelle part; GO:0031981 nuclear lumen; GO:0032991 macromolecular complex; GO:0044424 intracellular part; GO:0005667 transcription factor complex; GO:0005623 cell; GO:0044422 organelle part; GO:0044427 chromosomal part; GO:0043228 non-membrane-bounded organelle; GO:0031974 membr…	GO:0003677 DNA binding; GO:0000981 RNA polymerase II transcription factor activity, sequence-specific DNA binding; GO:0000976 transcription regulatory region sequence-specific DNA binding; GO:0003690 double-stranded DNA binding; GO:1990837 sequence-specific double-stranded DNA binding; GO:0001012 RNA polymerase II regulatory region DNA binding; GO:0005515 protein binding; GO:0003712 transcription…	K04449	JUND; transcription factor jun-D	gga04010 MAPK signaling pathway - Gallus gallus (chicken);	IPR004827; IPR005643; IPR008917;	Basic-leucine zipper domain; Jun-like transcription factor; Transcription factor, Skn-1-like, DNA-binding domain;
E1C1V3	Junction plakoglobin	0.826	Down	0.00235	Jup	82.125	cytoplasm	GO:0044085 cellular component biogenesis; GO:0050794 regulation of cellular process; GO:0044700 single organism signaling; GO:0007043 cell-cell junction assembly; GO:0016043 cellular component organization; GO:0034329 cell junction assembly; GO:0051716 cellular response to stimulus; GO:0002934 desmosome organization; GO:0044763 single-organism cellular process; GO:0045216 cell-cell junction organ…	GO:0016020 membrane; GO:0043229 intracellular organelle; GO:0019898 extrinsic component of membrane; GO:0030054 cell junction; GO:0071944 cell periphery; GO:0098796 membrane protein complex; GO:0098797 plasma membrane protein complex; GO:0005737 cytoplasm; GO:0070161 anchoring junction; GO:0019897 extrinsic component of plasma membrane; GO:0032991 macromolecular complex; GO:0044424 intracellular …	GO:0050839 cell adhesion molecule binding; GO:0019903 protein phosphatase binding; GO:0005488 binding; GO:0045296 cadherin binding; GO:0005515 protein binding; GO:0019902 phosphatase binding; GO:0045294 alpha-catenin binding; GO:0005198 structural molecule activity; GO:0004871 signal transducer activity; GO:0019899 enzyme binding;	K10056			IPR011989; IPR016024;	Armadillo-like helical; Armadillo-type fold;
R4GFK2	KN motif and ankyrin repeat domain-containing protein 3	0.689	Down	0.000238	Kank3	113.44	nucleus			GO:0005515 protein binding; GO:0005488 binding;				IPR020683;	Ankyrin repeat-containing domain;
E1C250	KN motif and ankyrin repeat domain-containing protein 4	0.731	Down	0.000453	KANK4	97.119	nucleus		GO:0043226 organelle; GO:0005856 cytoskeleton; GO:0043229 intracellular organelle; GO:0015630 microtubule cytoskeleton; GO:0043232 intracellular non-membrane-bounded organelle; GO:0044464 cell part; GO:0005622 intracellular; GO:0005737 cytoplasm; GO:0044424 intracellular part; GO:0005829 cytosol; GO:0005623 cell; GO:0044444 cytoplasmic part; GO:0043228 non-membrane-bounded organelle;	GO:0005515 protein binding; GO:0005488 binding;				IPR020683;	Ankyrin repeat-containing domain;
A0A1L1RYG0	BTB/POZ domain-containing protein KCTD12	0.555	Down	0.000985	KCTD12	30.644	cytoplasm	GO:0044085 cellular component biogenesis; GO:0016043 cellular component organization; GO:0071822 protein complex subunit organization; GO:0051260 protein homooligomerization; GO:0022607 cellular component assembly; GO:0065003 macromolecular complex assembly; GO:0070271 protein complex biogenesis; GO:0009987 cellular process; GO:0006461 protein complex assembly; GO:0071840 cellular component organ…		GO:0005515 protein binding; GO:0005488 binding;	K21918			IPR003131; IPR011333; IPR000210;	Potassium channel tetramerisation-type BTB domain; SKP1/BTB/POZ domain; BTB/POZ domain;
F1P0I2	KDEL motif-containing protein 2	1.304	Up	0.00441	KDELC2	47.865	cytoplasm,nucleus	GO:0008152 metabolic process; GO:1903509 liposaccharide metabolic process; GO:0006643 membrane lipid metabolic process; GO:0044710 single-organism metabolic process; GO:0044763 single-organism cellular process; GO:0006664 glycolipid metabolic process; GO:1901135 carbohydrate derivative metabolic process; GO:0044699 single-organism process; GO:0044255 cellular lipid metabolic process; GO:0044238 p…	GO:0005788 endoplasmic reticulum lumen; GO:0043229 intracellular organelle; GO:0005783 endoplasmic reticulum; GO:0005737 cytoplasm; GO:0044446 intracellular organelle part; GO:0012505 endomembrane system; GO:0044424 intracellular part; GO:0005623 cell; GO:0044422 organelle part; GO:0043226 organelle; GO:0043231 intracellular membrane-bounded organelle; GO:0031974 membrane-enclosed lumen; GO:00700…	GO:0046527 glucosyltransferase activity; GO:0016757 transferase activity, transferring glycosyl groups; GO:0016758 transferase activity, transferring hexosyl groups; GO:0003824 catalytic activity; GO:0016740 transferase activity;
A0A1L1RL97	"KH domain-containing, RNA-binding, signal transduction-associated protein 3"	0.556	Down	0.00306	Khdrbs3	20.4	cytoplasm			GO:0097159 organic cyclic compound binding; GO:1901363 heterocyclic compound binding; GO:0003723 RNA binding; GO:0005488 binding; GO:0003676 nucleic acid binding;				IPR004087; IPR032571; IPR004088;	K Homology domain; KHDRBS, Qua1 domain; K Homology domain, type 1;
A0A1D5PT84	Sickle tail protein homolog	1.481	Up	0.00457	KIAA1217	196.72	nucleus	GO:0032502 developmental process; GO:0044707 single-multicellular organism process; GO:0048731 system development; GO:0044767 single-organism developmental process; GO:0043009 chordate embryonic development; GO:0009792 embryo development ending in birth or egg hatching; GO:0044699 single-organism process; GO:0007275 multicellular organism development; GO:0009790 embryo development; GO:0048706 emb…						IPR022782;	Actin interacting protein 3, C-terminal;
F1P140	Kinesin-like protein KIF13A	0.783	Down	0.0196	KIF13A	210.91	cytoplasm,nucleus	GO:0072384 organelle transport along microtubule; GO:0051640 organelle localization; GO:0046907 intracellular transport; GO:0044699 single-organism process; GO:0015031 protein transport; GO:0030705 cytoskeleton-dependent intracellular transport; GO:0099111 microtubule-based transport; GO:0051234 establishment of localization; GO:0010970 transport along microtubule; GO:0051649 establishment of loc…	GO:0043229 intracellular organelle; GO:0043232 intracellular non-membrane-bounded organelle; GO:0044430 cytoskeletal part; GO:0044446 intracellular organelle part; GO:0032991 macromolecular complex; GO:0044424 intracellular part; GO:0005875 microtubule associated complex; GO:0005623 cell; GO:0044422 organelle part; GO:0005871 kinesin complex; GO:0043228 non-membrane-bounded organelle; GO:0043226 …	GO:0003774 motor activity; GO:1901265 nucleoside phosphate binding; GO:0016817 hydrolase activity, acting on acid anhydrides; GO:0005515 protein binding; GO:0016787 hydrolase activity; GO:0016887 ATPase activity; GO:0097159 organic cyclic compound binding; GO:1901363 heterocyclic compound binding; GO:0008092 cytoskeletal protein binding; GO:0016462 pyrophosphatase activity; GO:0003824 catalytic a…	K17914			IPR008984; IPR022140; IPR022164; IPR027417; IPR000938; IPR000253; IPR032405; IPR001752;	SMAD/FHA domain; Kinesin-like KIF1-type; Kinesin-like; P-loop containing nucleoside triphosphate hydrolase; CAP Gly-rich domain; Forkhead-associated (FHA) domain; Kinesin-associated; Kinesin motor domain;
A0A1D5PHR2	Kinesin-like protein KIF13B	0.823	Down	0.00243	KIF13B	35.62	mitochondria	GO:0072384 organelle transport along microtubule; GO:0051640 organelle localization; GO:0046907 intracellular transport; GO:0051650 establishment of vesicle localization; GO:0044763 single-organism cellular process; GO:0044699 single-organism process; GO:0051656 establishment of organelle localization; GO:0007017 microtubule-based process; GO:0030705 cytoskeleton-dependent intracellular transport…	GO:0043229 intracellular organelle; GO:0099513 polymeric cytoskeletal fiber; GO:0005874 microtubule; GO:0043232 intracellular non-membrane-bounded organelle; GO:0044430 cytoskeletal part; GO:0044446 intracellular organelle part; GO:0099512 supramolecular fiber; GO:0044424 intracellular part; GO:0005623 cell; GO:0099080 supramolecular complex; GO:0044422 organelle part; GO:0099081 supramolecular p…	GO:0003774 motor activity; GO:1901265 nucleoside phosphate binding; GO:0016817 hydrolase activity, acting on acid anhydrides; GO:0005515 protein binding; GO:0016787 hydrolase activity; GO:0097159 organic cyclic compound binding; GO:1901363 heterocyclic compound binding; GO:0008092 cytoskeletal protein binding; GO:0016462 pyrophosphatase activity; GO:0003824 catalytic activity; GO:0032553 ribonucl…				IPR027417; IPR001752;	P-loop containing nucleoside triphosphate hydrolase; Kinesin motor domain;
F1NQU3	Kelch-like protein 18	1.296	Up	0.0447	KLHL18	65.144	nucleus	GO:0008152 metabolic process; GO:0032446 protein modification by small protein conjugation; GO:0016567 protein ubiquitination; GO:0044260 cellular macromolecule metabolic process; GO:0044267 cellular protein metabolic process; GO:0006464 cellular protein modification process; GO:0043170 macromolecule metabolic process; GO:0019538 protein metabolic process; GO:0070647 protein modification by small…	GO:1902494 catalytic complex; GO:0044464 cell part; GO:0005622 intracellular; GO:0031461 cullin-RING ubiquitin ligase complex; GO:0032991 macromolecular complex; GO:0044424 intracellular part; GO:1990234 transferase complex; GO:0000151 ubiquitin ligase complex; GO:0005623 cell; GO:0031463 Cul3-RING ubiquitin ligase complex;	GO:0005515 protein binding; GO:0005488 binding;	K10455			IPR015916; IPR011705; IPR011333; IPR000210;	Galactose oxidase, beta-propeller; BTB/Kelch-associated; SKP1/BTB/POZ domain; BTB/POZ domain;
Q5ZLF7	Importin subunit alpha-3	1.241	Up	0.041	KPNA4	57.854	cytoplasm	GO:0046907 intracellular transport; GO:0072594 establishment of protein localization to organelle; GO:0017038 protein import; GO:1902593 single-organism nuclear import; GO:1901700 response to oxygen-containing compound; GO:0044699 single-organism process; GO:0051169 nuclear transport; GO:0050896 response to stimulus; GO:0015031 protein transport; GO:0051234 establishment of localization; GO:00066…	GO:0043229 intracellular organelle; GO:0044421 extracellular region part; GO:0005737 cytoplasm; GO:0031982 vesicle; GO:0044424 intracellular part; GO:0005623 cell; GO:0005576 extracellular region; GO:0043226 organelle; GO:0070062 extracellular exosome; GO:0043231 intracellular membrane-bounded organelle; GO:0005634 nucleus; GO:0005622 intracellular; GO:0044464 cell part; GO:1903561 extracellular …	GO:0022892 substrate-specific transporter activity; GO:0005515 protein binding; GO:0008565 protein transporter activity; GO:0005488 binding; GO:0005215 transporter activity;				IPR002652; IPR011989; IPR016024;	Importin-alpha, importin-beta-binding domain; Armadillo-like helical; Armadillo-type fold;
F1NZZ2	Laminin subunit alpha-5	0.755	Down	0.00264	LAMA5	166.34	nucleus	GO:0050794 regulation of cellular process; GO:0051270 regulation of cellular component movement; GO:0030334 regulation of cell migration; GO:0030155 regulation of cell adhesion; GO:0051239 regulation of multicellular organismal process; GO:0022610 biological adhesion; GO:0050789 regulation of biological process; GO:0045995 regulation of embryonic development; GO:0032879 regulation of localization…		GO:0005515 protein binding; GO:0005102 receptor binding; GO:0005488 binding;	K06240	LAMA3_5; laminin, alpha 3/5	gga04512 ECM-receptor interaction - Gallus gallus (chicken); gga04510 Focal adhesion - Gallus gallus (chicken); gga01100 Metabolic pathways - Gallus gallus (chicken);	IPR009254; IPR002049; IPR010307; IPR001791; IPR013320;	Laminin alpha, domain I; Laminin EGF domain; Laminin domain II; Laminin G domain; Concanavalin A-like lectin/glucanase domain;
F1NJ23	Laminin subunit beta-1	1.711	Up	2.25e-06	LAMB1	140.6	cytoplasm	GO:0030335 positive regulation of cell migration; GO:0051674 localization of cell; GO:0007420 brain development; GO:0040017 positive regulation of locomotion; GO:0048666 neuron development; GO:0048869 cellular developmental process; GO:0022008 neurogenesis; GO:0044699 single-organism process; GO:0032989 cellular component morphogenesis; GO:0021987 cerebral cortex development; GO:0021537 telenceph…	GO:0005615 extracellular space; GO:0044421 extracellular region part; GO:0005606 laminin-1 complex; GO:0031982 vesicle; GO:0032991 macromolecular complex; GO:0043257 laminin-8 complex; GO:0044420 extracellular matrix component; GO:0005576 extracellular region; GO:0043256 laminin complex; GO:0005604 basement membrane; GO:0043226 organelle; GO:0070062 extracellular exosome; GO:0031012 extracellular…	GO:0005201 extracellular matrix structural constituent; GO:0005515 protein binding; GO:0005198 structural molecule activity; GO:0005488 binding;	K05636	LAMB1; laminin, beta 1	gga04512 ECM-receptor interaction - Gallus gallus (chicken); gga04510 Focal adhesion - Gallus gallus (chicken);	IPR013015; IPR002049; IPR000742;	Laminin IV type B; Laminin EGF domain; EGF-like domain;
A0A1D5PG23	Lysosome-associated membrane glycoprotein 1	0.744	Down	0.0047	LAMP1	44.552	nucleus		GO:0043229 intracellular organelle; GO:0016020 membrane; GO:0098588 bounding membrane of organelle; GO:0031090 organelle membrane; GO:0005737 cytoplasm; GO:0044446 intracellular organelle part; GO:0031224 intrinsic component of membrane; GO:0044424 intracellular part; GO:0005623 cell; GO:0016021 integral component of membrane; GO:0044422 organelle part; GO:0098852 lytic vacuole membrane; GO:00432…		K06528	LAMP1_2; lysosomal-associated membrane protein 1/2	gga04140 Autophagy - animal - Gallus gallus (chicken); gga04145 Phagosome - Gallus gallus (chicken); gga04142 Lysosome - Gallus gallus (chicken);
Q90617	Lysosome-associated membrane glycoprotein 2	0.702	Down	0.00482	LAMP2	46.715	endoplasmic reticulum	GO:0065008 regulation of biological quality; GO:0072594 establishment of protein localization to organelle; GO:0044699 single-organism process; GO:0006623 protein targeting to vacuole; GO:0006914 autophagy; GO:0044237 cellular metabolic process; GO:0015031 protein transport; GO:0051234 establishment of localization; GO:0006605 protein targeting; GO:0009605 response to external stimulus; GO:000815…	GO:0016020 membrane; GO:0042827 platelet dense granule; GO:0044421 extracellular region part; GO:0031090 organelle membrane; GO:0005737 cytoplasm; GO:0031088 platelet dense granule membrane; GO:0044433 cytoplasmic vesicle part; GO:0044754 autolysosome; GO:0005623 cell; GO:0044422 organelle part; GO:0005765 lysosomal membrane; GO:0070062 extracellular exosome; GO:0031301 integral component of orga…	GO:0019904 protein domain specific binding; GO:0005515 protein binding; GO:0019899 enzyme binding; GO:0005488 binding;	K06528	LAMP1_2; lysosomal-associated membrane protein 1/2	gga04140 Autophagy - animal - Gallus gallus (chicken); gga04145 Phagosome - Gallus gallus (chicken); gga04142 Lysosome - Gallus gallus (chicken);
A0A1D5PYR1	La-related protein 6	0.771	Down	0.0362	LARP6	48.844	nucleus	GO:0006396 RNA processing; GO:0006725 cellular aromatic compound metabolic process; GO:1901360 organic cyclic compound metabolic process; GO:0006807 nitrogen compound metabolic process; GO:0044238 primary metabolic process; GO:0044237 cellular metabolic process; GO:0071704 organic substance metabolic process; GO:0016070 RNA metabolic process; GO:0008152 metabolic process; GO:0090304 nucleic acid …	GO:0043226 organelle; GO:0043231 intracellular membrane-bounded organelle; GO:0043229 intracellular organelle; GO:0005634 nucleus; GO:0044464 cell part; GO:0005622 intracellular; GO:0032991 macromolecular complex; GO:0044424 intracellular part; GO:1990904 ribonucleoprotein complex; GO:0030529 intracellular ribonucleoprotein complex; GO:0043227 membrane-bounded organelle; GO:0005623 cell;	GO:0097159 organic cyclic compound binding; GO:1901363 heterocyclic compound binding; GO:0003723 RNA binding; GO:1901265 nucleoside phosphate binding; GO:0005488 binding; GO:0003676 nucleic acid binding; GO:0000166 nucleotide binding; GO:0036094 small molecule binding;	K18733			IPR006630; IPR024642; IPR011991; IPR012677;	RNA-binding protein Lupus La; SUZ-C domain; Winged helix-turn-helix DNA-binding domain; Nucleotide-binding alpha-beta plait domain;
E1BTT8	L-lactate dehydrogenase A chain	1.313	Up	0.00078	LDHA	36.502	cytoplasm	GO:0008152 metabolic process; GO:0055114 oxidation-reduction process; GO:0044710 single-organism metabolic process; GO:0044281 small molecule metabolic process; GO:0044763 single-organism cellular process; GO:0019752 carboxylic acid metabolic process; GO:0044699 single-organism process; GO:0005975 carbohydrate metabolic process; GO:0044238 primary metabolic process; GO:0006082 organic acid metabo…	GO:0044424 intracellular part; GO:0005623 cell; GO:0044464 cell part; GO:0005622 intracellular; GO:0005737 cytoplasm;	GO:0016614 oxidoreductase activity, acting on CH-OH group of donors; GO:0004457 lactate dehydrogenase activity; GO:0016616 oxidoreductase activity, acting on the CH-OH group of donors, NAD or NADP as acceptor; GO:0004459 L-lactate dehydrogenase activity; GO:0003824 catalytic activity; GO:0016491 oxidoreductase activity;	K00016	LDH; L-lactate dehydrogenase [EC:1.1.1.27]	gga00620 Pyruvate metabolism - Gallus gallus (chicken); gga00010 Glycolysis / Gluconeogenesis - Gallus gallus (chicken); gga00270 Cysteine and methionine metabolism - Gallus gallus (chicken); gga01100 Metabolic pathways - Gallus gallus (chicken); gga00640 Propanoate metabolism - Gallus gallus (chicken);	IPR022383; IPR016040; IPR001236; IPR015955;	Lactate/malate dehydrogenase, C-terminal; NAD(P)-binding domain; Lactate/malate dehydrogenase, N-terminal; Lactate dehydrogenase/glycoside hydrolase, family 4, C-terminal;
Q5ZK33	"LETM1 and EF-hand domain-containing protein 1, mitochondrial"	1.212	Up	0.00311	LETM1	85.848	mitochondria	GO:0042407 cristae formation; GO:0016043 cellular component organization; GO:0065008 regulation of biological quality; GO:0050801 ion homeostasis; GO:0007006 mitochondrial membrane organization; GO:0030003 cellular cation homeostasis; GO:0098771 inorganic ion homeostasis; GO:0044763 single-organism cellular process; GO:0019725 cellular homeostasis; GO:0044802 single-organism membrane organization…	GO:0043229 intracellular organelle; GO:0016020 membrane; GO:0044429 mitochondrial part; GO:0031090 organelle membrane; GO:0031967 organelle envelope; GO:0044446 intracellular organelle part; GO:0005737 cytoplasm; GO:0031224 intrinsic component of membrane; GO:0044424 intracellular part; GO:0005623 cell; GO:0016021 integral component of membrane; GO:0044422 organelle part; GO:0005739 mitochondrion…	GO:0043022 ribosome binding; GO:0005488 binding; GO:0043167 ion binding; GO:0044877 macromolecular complex binding; GO:0046872 metal ion binding; GO:0043169 cation binding; GO:0005509 calcium ion binding; GO:0043021 ribonucleoprotein complex binding;	K17800			IPR033122; IPR002048; IPR011992; IPR011685;	Letm1 ribosome-binding domain; EF-hand domain; EF-hand domain pair; LETM1-like;
E1C958	Legumain	0.795	Down	0.00027	LGMN	49.261	endoplasmic reticulum	GO:0051093 negative regulation of developmental process; GO:0010941 regulation of cell death; GO:0009968 negative regulation of signal transduction; GO:0048640 negative regulation of developmental growth; GO:1901185 negative regulation of ERBB signaling pathway; GO:0023051 regulation of signaling; GO:0043523 regulation of neuron apoptotic process; GO:0051241 negative regulation of multicellular o…	GO:0097708 intracellular vesicle; GO:0043229 intracellular organelle; GO:0044421 extracellular region part; GO:0005770 late endosome; GO:0031410 cytoplasmic vesicle; GO:0005737 cytoplasm; GO:0031982 vesicle; GO:0012505 endomembrane system; GO:0044424 intracellular part; GO:0005623 cell; GO:0005576 extracellular region; GO:0043231 intracellular membrane-bounded organelle; GO:0043226 organelle; GO:…	GO:0004175 endopeptidase activity; GO:0070011 peptidase activity, acting on L-amino acid peptides; GO:0008234 cysteine-type peptidase activity; GO:0008233 peptidase activity; GO:0016787 hydrolase activity; GO:0004197 cysteine-type endopeptidase activity; GO:0003824 catalytic activity;	K01369	LGMN; legumain [EC:3.4.22.34]	gga04142 Lysosome - Gallus gallus (chicken);
F1NIU4	LIM and calponin homology domains-containing protein 1	0.66	Down	0.0221	LIMCH1	108.92	nucleus			GO:0046872 metal ion binding; GO:0043169 cation binding; GO:0008270 zinc ion binding; GO:0046914 transition metal ion binding; GO:0005488 binding; GO:0043167 ion binding;				IPR001781; IPR031865;	Zinc finger, LIM-type; Domain of unknown function DUF4757;
A0A1D5PW25	Vesicular integral-membrane protein VIP36	0.724	Down	0.000572	LMAN2	37.538	endoplasmic reticulum		GO:0031224 intrinsic component of membrane; GO:0016020 membrane; GO:0016021 integral component of membrane; GO:0044425 membrane part;		K10082	LMAN2; lectin, mannose-binding 2	gga04141 Protein processing in endoplasmic reticulum - Gallus gallus (chicken);	IPR005052; IPR013320;	Legume-like lectin; Concanavalin A-like lectin/glucanase domain;
A0A1D5P346	Probable lysosomal cobalamin transporter	0.779	Down	0.00148	LMBRD1	59.791	plasma membrane		GO:0031224 intrinsic component of membrane; GO:0016020 membrane; GO:0016021 integral component of membrane; GO:0044425 membrane part;		K14617
E1BQR6	LIM and cysteine-rich domains protein 1	0.689	Down	2.96e-06	LMCD1	40.072	nucleus	GO:0050850 positive regulation of calcium-mediated signaling; GO:0050794 regulation of cellular process; GO:0060255 regulation of macromolecule metabolic process; GO:0023051 regulation of signaling; GO:0019219 regulation of nucleobase-containing compound metabolic process; GO:1902533 positive regulation of intracellular signal transduction; GO:0048523 negative regulation of cellular process; GO:0…	GO:0043226 organelle; GO:0043231 intracellular membrane-bounded organelle; GO:0043229 intracellular organelle; GO:0031012 extracellular matrix; GO:0005615 extracellular space; GO:0005634 nucleus; GO:0044421 extracellular region part; GO:0044464 cell part; GO:0005622 intracellular; GO:0044424 intracellular part; GO:0043227 membrane-bounded organelle; GO:0005623 cell; GO:0005576 extracellular regio…	GO:0003714 transcription corepressor activity; GO:0046914 transition metal ion binding; GO:0005488 binding; GO:0043167 ion binding; GO:0000989 transcription factor activity, transcription factor binding; GO:0043169 cation binding; GO:0046872 metal ion binding; GO:0008270 zinc ion binding; GO:0003712 transcription cofactor activity; GO:0000988 transcription factor activity, protein binding;				IPR001781; IPR033724; IPR010442;	Zinc finger, LIM-type; PET testin; PET domain;
A0A1D5P121	LIM domain only protein 7	0.626	Down	0.0167	LMO7	128.24	nucleus	GO:0050789 regulation of biological process; GO:0030155 regulation of cell adhesion; GO:0023051 regulation of signaling; GO:0065007 biological regulation;		GO:0046914 transition metal ion binding; GO:0005488 binding; GO:0043167 ion binding; GO:0043169 cation binding; GO:0046872 metal ion binding; GO:0005515 protein binding; GO:0008270 zinc ion binding;	K06084	LMO7; F-box protein 20	gga04520 Adherens junction - Gallus gallus (chicken);	IPR001781; IPR031865; IPR001478;	Zinc finger, LIM-type; Domain of unknown function DUF4757; PDZ domain;
F1NY52	LIM domain only protein 7	0.781	Down	0.016	LMO7	181.02	nucleus	GO:0050789 regulation of biological process; GO:0030155 regulation of cell adhesion; GO:0023051 regulation of signaling; GO:0065007 biological regulation;		GO:0046914 transition metal ion binding; GO:0005488 binding; GO:0043167 ion binding; GO:0043169 cation binding; GO:0046872 metal ion binding; GO:0005515 protein binding; GO:0008270 zinc ion binding;	K06084	LMO7; F-box protein 20	gga04520 Adherens junction - Gallus gallus (chicken);	IPR001781; IPR031865; IPR001478;	Zinc finger, LIM-type; Domain of unknown function DUF4757; PDZ domain;
R4GH27	Leiomodin-1	0.514	Down	0.000106	Lmod1	58.458	nucleus	GO:0050794 regulation of cellular process; GO:0030833 regulation of actin filament polymerization; GO:0016043 cellular component organization; GO:0003012 muscle system process; GO:0065008 regulation of biological quality; GO:0032273 positive regulation of protein polymerization; GO:0051694 pointed-end actin filament capping; GO:0030835 negative regulation of actin filament depolymerization; GO:00…	GO:0043229 intracellular organelle; GO:0043232 intracellular non-membrane-bounded organelle; GO:0030016 myofibril; GO:0005737 cytoplasm; GO:0099512 supramolecular fiber; GO:0044424 intracellular part; GO:0005829 cytosol; GO:0099080 supramolecular complex; GO:0005623 cell; GO:0099081 supramolecular polymer; GO:0043228 non-membrane-bounded organelle; GO:0043226 organelle; GO:0044464 cell part; GO:0…	GO:0003779 actin binding; GO:0005523 tropomyosin binding; GO:0005515 protein binding; GO:0008092 cytoskeletal protein binding; GO:0005488 binding;	K22030			IPR003124; IPR032675;	WH2 domain; Leucine-rich repeat domain, L domain-like;
A0A1D5PL84	Leucyl-cystinyl aminopeptidase	0.722	Down	0.00372	LNPEP	115.35	plasma membrane	GO:0006508 proteolysis; GO:0008152 metabolic process; GO:0043170 macromolecule metabolic process; GO:0019538 protein metabolic process; GO:0044238 primary metabolic process; GO:0071704 organic substance metabolic process;	GO:0031224 intrinsic component of membrane; GO:0016020 membrane; GO:0016021 integral component of membrane; GO:0044425 membrane part;	GO:0008233 peptidase activity; GO:0008238 exopeptidase activity; GO:0046914 transition metal ion binding; GO:0003824 catalytic activity; GO:0005488 binding; GO:0043167 ion binding; GO:0043169 cation binding; GO:0046872 metal ion binding; GO:0070011 peptidase activity, acting on L-amino acid peptides; GO:0016787 hydrolase activity; GO:0004177 aminopeptidase activity; GO:0008237 metallopeptidase ac…	K01257			IPR014782; IPR024571;	Peptidase M1, membrane alanine aminopeptidase, N-terminal; ERAP1-like C-terminal domain;
A0A1L1RNG8	Lysophospholipid acyltransferase 5	1.223	Up	0.00954	LPCAT3	30.141	plasma membrane				K13515	LPCAT3; lysophospholipid acyltransferase 5 [EC:2.3.1.23 2.3.1.-]	gga00564 Glycerophospholipid metabolism - Gallus gallus (chicken); gga04216 Ferroptosis - Gallus gallus (chicken);
F1NS33	Leucine-rich repeat and calponin homology domain-containing protein 3	0.798	Down	0.00165	LRCH3	65.144	nucleus	GO:0050794 regulation of cellular process; GO:0044700 single organism signaling; GO:0051716 cellular response to stimulus; GO:0007165 signal transduction; GO:0050789 regulation of biological process; GO:0007154 cell communication; GO:0044699 single-organism process; GO:0023052 signaling; GO:0050896 response to stimulus; GO:0009987 cellular process; GO:0065007 biological regulation;	GO:0016020 membrane; GO:0071944 cell periphery; GO:0044464 cell part; GO:0005622 intracellular; GO:0005737 cytoplasm; GO:0044424 intracellular part; GO:0005829 cytosol; GO:0005623 cell; GO:0005886 plasma membrane; GO:0044444 cytoplasmic part;	GO:0005515 protein binding; GO:0005488 binding;				IPR032675;	Leucine-rich repeat domain, L domain-like;
P98157	Low-density lipoprotein receptor-related protein 1	0.763	Down	0.00883	LRP1	507.13	plasma membrane	GO:0006810 transport; GO:0006897 endocytosis; GO:0051179 localization; GO:0051234 establishment of localization; GO:0016192 vesicle-mediated transport;	GO:0016020 membrane; GO:0044464 cell part; GO:0044425 membrane part; GO:0098805 whole membrane; GO:0098589 membrane region; GO:0031224 intrinsic component of membrane; GO:0012505 endomembrane system; GO:0005905 clathrin-coated pit; GO:0005623 cell; GO:0016021 integral component of membrane;	GO:0046872 metal ion binding; GO:0043169 cation binding; GO:0005515 protein binding; GO:0005509 calcium ion binding; GO:0005488 binding; GO:0043167 ion binding;	K04550			IPR026823; IPR001881; IPR000742; IPR032485; IPR011042; IPR009030;	Complement Clr-like EGF domain; EGF-like calcium-binding domain; EGF-like domain; Domain of unknown function DUF5050; Six-bladed beta-propeller, TolB-like; Growth factor receptor cysteine-rich domain;
F1NDD6	Alpha-2-macroglobulin receptor-associated protein	1.266	Up	1.24e-05	Lrpap1	40.783	extracellular	GO:0050794 regulation of cellular process; GO:0060627 regulation of vesicle-mediated transport; GO:1900115 extracellular regulation of signal transduction; GO:0009968 negative regulation of signal transduction; GO:0023051 regulation of signaling; GO:0051241 negative regulation of multicellular organismal process; GO:0048523 negative regulation of cellular process; GO:0032091 negative regulation o…	GO:0016020 membrane; GO:0005783 endoplasmic reticulum; GO:0031410 cytoplasmic vesicle; GO:0071944 cell periphery; GO:0031982 vesicle; GO:0005801 cis-Golgi network; GO:0005737 cytoplasm; GO:0044424 intracellular part; GO:0005623 cell; GO:0044422 organelle part; GO:0031974 membrane-enclosed lumen; GO:0070013 intracellular organelle lumen; GO:0005622 intracellular; GO:0044464 cell part; GO:0005768 e…	GO:0070326 very-low-density lipoprotein particle receptor binding; GO:0005102 receptor binding; GO:0043167 ion binding; GO:0005515 protein binding; GO:0098772 molecular function regulator; GO:0008201 heparin binding; GO:1901681 sulfur compound binding; GO:0048019 receptor antagonist activity; GO:0070325 lipoprotein particle receptor binding; GO:0097367 carbohydrate derivative binding; GO:0030545 …				IPR010483; IPR009066;	Alpha-2-macroglobulin RAP, C-terminal; Alpha-2-macroglobulin receptor-associated protein, domain 1;
A0A1D5PWK4	Leucine-rich repeat-containing protein 59	1.234	Up	0.0163	LRRC59	34.9	cytoplasm			GO:0005515 protein binding; GO:0005488 binding;				IPR032675;	Leucine-rich repeat domain, L domain-like;
Q5F3Y0	Lymphocyte-specific protein 1	0.647	Down	0.000216	LSP1	41.577	nucleus	GO:0050794 regulation of cellular process; GO:0044700 single organism signaling; GO:0051716 cellular response to stimulus; GO:0006950 response to stress; GO:0044699 single-organism process; GO:0023052 signaling; GO:0050896 response to stimulus; GO:0006935 chemotaxis; GO:0009605 response to external stimulus; GO:0007165 signal transduction; GO:0050789 regulation of biological process; GO:0042221 r…	GO:0016020 membrane; GO:0070062 extracellular exosome; GO:0043226 organelle; GO:0044421 extracellular region part; GO:0044464 cell part; GO:0071944 cell periphery; GO:0031982 vesicle; GO:1903561 extracellular vesicle; GO:0005623 cell; GO:0043227 membrane-bounded organelle; GO:0005576 extracellular region; GO:0043230 extracellular organelle; GO:0005886 plasma membrane;	GO:0004871 signal transducer activity;	K14957
P51890	Lumican	0.377	Down	4.16e-06	LUM	38.642	extracellular	GO:0050794 regulation of cellular process; GO:0016043 cellular component organization; GO:0030199 collagen fibril organization; GO:0007601 visual perception; GO:0001819 positive regulation of cytokine production; GO:0060255 regulation of macromolecule metabolic process; GO:0019219 regulation of nucleobase-containing compound metabolic process; GO:0009891 positive regulation of biosynthetic proces…	GO:0098643 banded collagen fibril; GO:0005615 extracellular space; GO:0044421 extracellular region part; GO:0098644 complex of collagen trimers; GO:0031982 vesicle; GO:0032991 macromolecular complex; GO:0005583 fibrillar collagen trimer; GO:0099512 supramolecular fiber; GO:0099080 supramolecular complex; GO:0044420 extracellular matrix component; GO:0005576 extracellular region; GO:0005581 collag…	GO:0005518 collagen binding; GO:0005515 protein binding; GO:0005488 binding; GO:0032403 protein complex binding; GO:0044877 macromolecular complex binding;	K08122			IPR000372; IPR032675;	Leucine-rich repeat N-terminal domain; Leucine-rich repeat domain, L domain-like;
A0A1D5P4V2	Leucine zipper transcription factor-like protein 1	0.772	Down	0.000601	Lztfl1	10.677	mitochondria				K19400
A0A1D5PAS4	Microtubule-actin cross-linking factor 1	0.807	Down	1.63e-05	Macf1	617.32	nucleus	GO:0050794 regulation of cellular process; GO:0044700 single organism signaling; GO:0051716 cellular response to stimulus; GO:0007166 cell surface receptor signaling pathway; GO:0044763 single-organism cellular process; GO:0044699 single-organism process; GO:0050896 response to stimulus; GO:0023052 signaling; GO:0198738 cell-cell signaling by wnt; GO:0007165 signal transduction; GO:0050789 regula…		GO:0043167 ion binding; GO:0015631 tubulin binding; GO:0016817 hydrolase activity, acting on acid anhydrides; GO:0016787 hydrolase activity; GO:0005515 protein binding; GO:0017111 nucleoside-triphosphatase activity; GO:0016887 ATPase activity; GO:0008092 cytoskeletal protein binding; GO:0016462 pyrophosphatase activity; GO:0003824 catalytic activity; GO:0005488 binding; GO:0008017 microtubule bin…	K19827			IPR003108; IPR011992; IPR002048; IPR001715;	Gas2-related domain; EF-hand domain pair; EF-hand domain; Calponin homology domain;
A0A1D5PK12	Lysosomal alpha-mannosidase	0.645	Down	0.00479	MAN2B1	37.547	extracellular	GO:0044723 single-organism carbohydrate metabolic process; GO:0008152 metabolic process; GO:0044710 single-organism metabolic process; GO:0044281 small molecule metabolic process; GO:0005996 monosaccharide metabolic process; GO:0006013 mannose metabolic process; GO:0044699 single-organism process; GO:0005975 carbohydrate metabolic process; GO:0044238 primary metabolic process; GO:0019318 hexose m…		GO:0004553 hydrolase activity, hydrolyzing O-glycosyl compounds; GO:0030246 carbohydrate binding; GO:0016787 hydrolase activity; GO:0015923 mannosidase activity; GO:0003824 catalytic activity; GO:0005488 binding; GO:0016798 hydrolase activity, acting on glycosyl bonds;				IPR011013; IPR011682;	Galactose mutarotase-like domain; Glycosyl hydrolase family 38, C-terminal;
F1NQF6	Epididymis-specific alpha-mannosidase	0.74	Down	0.000591	MAN2B2	118.7	endoplasmic reticulum	GO:0006517 protein deglycosylation; GO:0044281 small molecule metabolic process; GO:0044267 cellular protein metabolic process; GO:0044699 single-organism process; GO:0006013 mannose metabolic process; GO:0009100 glycoprotein metabolic process; GO:0005975 carbohydrate metabolic process; GO:0044238 primary metabolic process; GO:0044237 cellular metabolic process; GO:0071704 organic substance metab…	GO:0070062 extracellular exosome; GO:0043226 organelle; GO:0005615 extracellular space; GO:0044421 extracellular region part; GO:0031982 vesicle; GO:1903561 extracellular vesicle; GO:0043227 membrane-bounded organelle; GO:0005576 extracellular region; GO:0043230 extracellular organelle;	GO:0015923 mannosidase activity; GO:0046914 transition metal ion binding; GO:0003824 catalytic activity; GO:0005488 binding; GO:0043167 ion binding; GO:0004559 alpha-mannosidase activity; GO:0016798 hydrolase activity, acting on glycosyl bonds; GO:0030246 carbohydrate binding; GO:0046872 metal ion binding; GO:0004553 hydrolase activity, hydrolyzing O-glycosyl compounds; GO:0043169 cation binding;…	K12312	MAN2B2; epididymis-specific alpha-mannosidase [EC:3.2.1.24]	gga00511 Other glycan degradation - Gallus gallus (chicken);	IPR027291; IPR028995; IPR011682; IPR000602; IPR015341; IPR011013; IPR011330; IPR013780;	Glycoside hydrolase 38/57, N-terminal domain; Glycoside hydrolase families 57/38, central domain; Glycosyl hydrolase family 38, C-terminal; Glycoside hydrolase family 38, N-terminal domain; Glycoside hydrolase family 38, central domain; Galactose mutarotase-like domain; Glycoside hydrolase/deacetylase, beta/alpha-barrel; Glycosyl hydrolase, all-beta;
F1NBF1	Beta-mannosidase	0.642	Down	0.0105	MANBA	100.87	endoplasmic reticulum	GO:0008152 metabolic process; GO:0005975 carbohydrate metabolic process; GO:0044238 primary metabolic process; GO:0071704 organic substance metabolic process;	GO:0043231 intracellular membrane-bounded organelle; GO:0043226 organelle; GO:0043229 intracellular organelle; GO:0044464 cell part; GO:0005622 intracellular; GO:0044424 intracellular part; GO:0043227 membrane-bounded organelle; GO:0005623 cell;	GO:0004553 hydrolase activity, hydrolyzing O-glycosyl compounds; GO:0016787 hydrolase activity; GO:0003824 catalytic activity; GO:0016798 hydrolase activity, acting on glycosyl bonds;	K01192	E3.2.1.25; beta-mannosidase [EC:3.2.1.25]	gga00511 Other glycan degradation - Gallus gallus (chicken); gga04142 Lysosome - Gallus gallus (chicken);	IPR006102; IPR017853; IPR013781; IPR008979; IPR013812; IPR006103;	Glycoside hydrolase, family 2, immunoglobulin-like beta-sandwich; Glycoside hydrolase superfamily; Glycoside hydrolase, catalytic domain; Galactose-binding domain-like; Glycoside hydrolase, family 2/20, immunoglobulin-like beta-sandwich domain; Glycoside hydrolase family 2, catalytic domain;
A0A1D5NZV1	Microtubule-associated protein RP/EB family member 3	1.352	Up	0.00767	Mapre3	31.803	cytoplasm			GO:0015631 tubulin binding; GO:0005515 protein binding; GO:0008092 cytoskeletal protein binding; GO:0008017 microtubule binding; GO:0005488 binding;	K10436			IPR001715; IPR004953;	Calponin homology domain; EB1, C-terminal;
A0A1D5PDE6	Myristoylated alanine-rich C-kinase substrate	0.768	Down	0.00543	MARCKS	27.643	nucleus			GO:0005515 protein binding; GO:0005516 calmodulin binding; GO:0005488 binding;	K12561
Q5ZKS0	MARCKS-related protein	1.517	Up	0.00037	Marcksl1	21.218	nucleus	GO:0050794 regulation of cellular process; GO:0050789 regulation of biological process; GO:0042127 regulation of cell proliferation; GO:0048522 positive regulation of cellular process; GO:0048518 positive regulation of biological process; GO:0065007 biological regulation; GO:0008284 positive regulation of cell proliferation;	GO:0016020 membrane; GO:0070062 extracellular exosome; GO:0043226 organelle; GO:0044421 extracellular region part; GO:0044464 cell part; GO:0071944 cell periphery; GO:0031982 vesicle; GO:1903561 extracellular vesicle; GO:0005623 cell; GO:0043227 membrane-bounded organelle; GO:0005576 extracellular region; GO:0043230 extracellular organelle; GO:0005886 plasma membrane;	GO:0005515 protein binding; GO:0005516 calmodulin binding; GO:0005488 binding;	K13536
A0A1D5PZF3	MARVEL domain-containing protein 1	0.825	Down	0.00211	marveld1	18.708	plasma membrane		GO:0031224 intrinsic component of membrane; GO:0016020 membrane; GO:0016021 integral component of membrane; GO:0044425 membrane part;					IPR008253;	Marvel domain;
A0A1D5PQI5	Muscleblind-like protein 1	0.629	Down	0.0498	MBNL1	35.82	extracellular			GO:0046872 metal ion binding; GO:0043169 cation binding; GO:0005488 binding; GO:0043167 ion binding;	K14943			IPR000571;	Zinc finger, CCCH-type;
A0A1D5P5N0	Cell surface glycoprotein MUC18	0.583	Down	0.0246	Mcam	69.001	peroxisome		GO:0031224 intrinsic component of membrane; GO:0016020 membrane; GO:0016021 integral component of membrane; GO:0044425 membrane part;	GO:0005515 protein binding; GO:0005488 binding;	K06534			IPR003598; IPR007110; IPR013783; IPR013162; IPR003599; IPR013106;	Immunoglobulin subtype 2; Immunoglobulin-like domain; Immunoglobulin-like fold; CD80-like, immunoglobulin C2-set; Immunoglobulin subtype; Immunoglobulin V-set domain;
A0A1L1RMI1	Mini-chromosome maintenance complex-binding protein	0.826	Down	0.0262	MCMBP	59.558	nucleus
A0A1D5PA28	Methyltransferase-like protein 7A	0.756	Down	5.45e-06	METTL7A	27.918	extracellular	GO:0008152 metabolic process; GO:0032259 methylation;	GO:0031224 intrinsic component of membrane; GO:0016020 membrane; GO:0016021 integral component of membrane; GO:0044425 membrane part;	GO:0016741 transferase activity, transferring one-carbon groups; GO:0008168 methyltransferase activity; GO:0003824 catalytic activity; GO:0016740 transferase activity;				IPR029063; IPR013216;	S-adenosyl-L-methionine-dependent methyltransferase; Methyltransferase type 11;
E1C0K5	Lactadherin	0.668	Down	0.000381	Mfge8	53.146	extracellular	GO:0050794 regulation of cellular process; GO:0060627 regulation of vesicle-mediated transport; GO:2000425 regulation of apoptotic cell clearance; GO:0016043 cellular component organization; GO:0045807 positive regulation of endocytosis; GO:0010324 membrane invagination; GO:0044699 single-organism process; GO:2000427 positive regulation of apoptotic cell clearance; GO:0008037 cell recognition; GO…	GO:0016020 membrane; GO:0005615 extracellular space; GO:0044421 extracellular region part; GO:0009897 external side of plasma membrane; GO:0019898 extrinsic component of membrane; GO:0071944 cell periphery; GO:0031982 vesicle; GO:0019897 extrinsic component of plasma membrane; GO:0005623 cell; GO:0005576 extracellular region; GO:0005886 plasma membrane; GO:0070062 extracellular exosome; GO:004322…	GO:0005102 receptor binding; GO:0043167 ion binding; GO:0044877 macromolecular complex binding; GO:0005515 protein binding; GO:0005178 integrin binding; GO:0001786 phosphatidylserine binding; GO:0050839 cell adhesion molecule binding; GO:0072341 modified amino acid binding; GO:0005488 binding; GO:0005543 phospholipid binding; GO:0008289 lipid binding; GO:0046872 metal ion binding; GO:0043169 cati…	K17253			IPR000421; IPR001881; IPR000742; IPR008979;	Coagulation factor 5/8 C-terminal domain; EGF-like calcium-binding domain; EGF-like domain; Galactose-binding domain-like;
[truncated: 306 more rows]
