# Supplementary material for: TMT-based proteomic analysis reveals integrins involved in the synergistic infection of reticuloendotheliosis virus and avian leukosis virus subgroup J
Source: BMC Vet Res. 2022 Apr 4;18:131. doi: 10.1186/s12917-022-03207-6 (PMC8978386; doi:10.1186/s12917-022-03207-6)
Supplement: Supplementary file 5 — Additional file 5: Table S3. The significant differentially expressed proteins were identified by comparing co-infection with both viruses and infection with REV only. [file 12917_2022_3207_MOESM5_ESM.xlsx]

## Sheet: Sheet1
Table S3. The significant differentially expressed proteins were identified by comparing co-infection with both viruses and infection with REV only.
Protein accession	Protein description	AR/R Ratio	Regulated Type	AR/R P value	Gene name	MW [kDa]	Subcellular localization	Biological Process	Cellular Component	Molecular Function	KEGG KO No.	KEGG Gene	KEGG pathway	IPR ID	Domain description
A0A1D5NT70	Glutathione S-transferase	1.241	Up	0.00165	---	25.346	cytoplasm	GO:0008152 metabolic process;		GO:0004364 glutathione transferase activity; GO:0016765 transferase activity, transferring alkyl or aryl (other than methyl) groups; GO:0005515 protein binding; GO:0003824 catalytic activity; GO:0016740 transferase activity; GO:0005488 binding;	K00799	GST; glutathione S-transferase [EC:2.5.1.18]	gga00980 Metabolism of xenobiotics by cytochrome P450 - Gallus gallus (chicken); gga00480 Glutathione metabolism - Gallus gallus (chicken); gga00982 Drug metabolism - cytochrome P450 - Gallus gallus (chicken);	IPR004046; IPR010987; IPR004045; IPR012336;	Glutathione S-transferase, C-terminal; Glutathione S-transferase, C-terminal-like; Glutathione S-transferase, N-terminal; Thioredoxin-like fold;
A0A1D5NTN8	Monoglyceride lipase	0.47	Down	0.0241	MGLL	33.338	cytoplasm				K01054	MGLL; acylglycerol lipase [EC:3.1.1.23]	gga01100 Metabolic pathways - Gallus gallus (chicken); gga00561 Glycerolipid metabolism - Gallus gallus (chicken);	IPR029058; IPR000073; IPR022742;	Alpha/Beta hydrolase fold; Alpha/beta hydrolase fold-1; Serine aminopeptidase, S33;
A0A1D5NV15	Prolyl 4-hydroxylase subunit alpha-3	1.248	Up	0.0161	P4HA3	45.209	cytoplasm,nucleus	GO:0044699 single-organism process; GO:0008152 metabolic process; GO:0055114 oxidation-reduction process; GO:0044710 single-organism metabolic process;		GO:0019842 vitamin binding; GO:0005506 iron ion binding; GO:0031418 L-ascorbic acid binding; GO:0043167 ion binding; GO:0043177 organic acid binding; GO:0016705 oxidoreductase activity, acting on paired donors, with incorporation or reduction of molecular oxygen; GO:0005515 protein binding; GO:0048029 monosaccharide binding; GO:0016491 oxidoreductase activity; GO:0031406 carboxylic acid binding; …	K00472	P4HA; prolyl 4-hydroxylase [EC:1.14.11.2]	gga00330 Arginine and proline metabolism - Gallus gallus (chicken); gga01100 Metabolic pathways - Gallus gallus (chicken);	IPR006620; IPR011990; IPR005123;	Prolyl 4-hydroxylase, alpha subunit; Tetratricopeptide-like helical domain; Oxoglutarate/iron-dependent dioxygenase;
A0A1D5NWB3	Transmembrane protein 59	0.824	Down	0.0161	TMEM59	30.969	extracellular		GO:0031224 intrinsic component of membrane; GO:0016020 membrane; GO:0016021 integral component of membrane; GO:0044425 membrane part;
A0A1D5NXC6	Protein transport protein Sec61 subunit alpha isoform 2	0.778	Down	0.0191	SEC61A2	52.229	plasma membrane	GO:0045184 establishment of protein localization; GO:0006810 transport; GO:0071702 organic substance transport; GO:0051179 localization; GO:0033036 macromolecule localization; GO:0008104 protein localization; GO:0015031 protein transport; GO:0051234 establishment of localization;	GO:0031224 intrinsic component of membrane; GO:0016020 membrane; GO:0016021 integral component of membrane; GO:0044425 membrane part;		K10956	SEC61A; protein transport protein SEC61 subunit alpha	gga04141 Protein processing in endoplasmic reticulum - Gallus gallus (chicken); gga04145 Phagosome - Gallus gallus (chicken); gga03060 Protein export - Gallus gallus (chicken);	IPR023201; IPR019561;	SecY subunit domain; Translocon Sec61/SecY, plug domain;
A0A1D5P0T7	Serine/threonine-protein phosphatase 2A 56 kDa regulatory subunit gamma isoform	1.26	Up	0.0244	PPP2R5C	61.169	cytoplasm	GO:0050794 regulation of cellular process; GO:0044700 single organism signaling; GO:0051716 cellular response to stimulus; GO:0007165 signal transduction; GO:0050789 regulation of biological process; GO:0007154 cell communication; GO:0050790 regulation of catalytic activity; GO:0065009 regulation of molecular function; GO:0044699 single-organism process; GO:0023052 signaling; GO:0050896 response …	GO:1902494 catalytic complex; GO:0044464 cell part; GO:0005622 intracellular; GO:0008287 protein serine/threonine phosphatase complex; GO:0032991 macromolecular complex; GO:0044424 intracellular part; GO:0005623 cell; GO:1903293 phosphatase complex; GO:0000159 protein phosphatase type 2A complex;	GO:0098772 molecular function regulator; GO:0030234 enzyme regulator activity; GO:0019888 protein phosphatase regulator activity; GO:0019208 phosphatase regulator activity; GO:0005488 binding;	K11584	PPP2R5; serine/threonine-protein phosphatase 2A regulatory subunit B'	gga04114 Oocyte meiosis - Gallus gallus (chicken); gga04261 Adrenergic signaling in cardiomyocytes - Gallus gallus (chicken); gga03015 mRNA surveillance pathway - Gallus gallus (chicken);	IPR011989; IPR016024;	Armadillo-like helical; Armadillo-type fold;
A0A1D5P159	Ceramide synthase 4	1.201	Up	0.0122	CERS4	47.408	plasma membrane		GO:0043229 intracellular organelle; GO:0016020 membrane; GO:0005783 endoplasmic reticulum; GO:0005737 cytoplasm; GO:0031224 intrinsic component of membrane; GO:0012505 endomembrane system; GO:0044424 intracellular part; GO:0005623 cell; GO:0016021 integral component of membrane; GO:0043231 intracellular membrane-bounded organelle; GO:0043226 organelle; GO:0005634 nucleus; GO:0044425 membrane part…	GO:0097159 organic cyclic compound binding; GO:1901363 heterocyclic compound binding; GO:0003677 DNA binding; GO:0005488 binding; GO:0003676 nucleic acid binding;	K04710	CERS; ceramide synthetase [EC:2.3.1.24]	gga01100 Metabolic pathways - Gallus gallus (chicken); gga00600 Sphingolipid metabolism - Gallus gallus (chicken);	IPR001356; IPR009057; IPR006634;	Homeobox domain; Homeobox domain-like; TRAM/LAG1/CLN8 homology domain;
A0A1D5P416	Prostaglandin G/H synthase 2	0.713	Down	0.000713	PTGS2	68.206	endoplasmic reticulum	GO:0008217 regulation of blood pressure; GO:0019371 cyclooxygenase pathway; GO:0033559 unsaturated fatty acid metabolic process; GO:0065008 regulation of biological quality; GO:0019369 arachidonic acid metabolic process; GO:0016053 organic acid biosynthetic process; GO:1901568 fatty acid derivative metabolic process; GO:0044699 single-organism process; GO:0009058 biosynthetic process; GO:0044255 …		GO:0097159 organic cyclic compound binding; GO:1901363 heterocyclic compound binding; GO:0020037 heme binding; GO:0003824 catalytic activity; GO:0005488 binding; GO:0016209 antioxidant activity; GO:0016705 oxidoreductase activity, acting on paired donors, with incorporation or reduction of molecular oxygen; GO:0005515 protein binding; GO:0004601 peroxidase activity; GO:0004666 prostaglandin-endop…	K11987	PTGS2; prostaglandin-endoperoxide synthase 2 [EC:1.14.99.1]	gga01100 Metabolic pathways - Gallus gallus (chicken); gga00590 Arachidonic acid metabolism - Gallus gallus (chicken); gga04370 VEGF signaling pathway - Gallus gallus (chicken);	IPR000742;	EGF-like domain;
A0A1D5P4M5	"Class I histocompatibility antigen, F10 alpha chain"	1.3	Up	0.0432	---	32.122	extracellular							IPR011161; IPR001039; IPR011162;	MHC class I-like antigen recognition-like; MHC class I alpha chain, alpha1 alpha2 domains; MHC classes I/II-like antigen recognition protein;
A0A1D5P756	Polycystin-2	1.239	Up	0.0153	PKD2	97.369	plasma membrane		GO:0031224 intrinsic component of membrane; GO:0016020 membrane; GO:0016021 integral component of membrane; GO:0044425 membrane part;	GO:0043169 cation binding; GO:0046872 metal ion binding; GO:0005509 calcium ion binding; GO:0005488 binding; GO:0043167 ion binding;				IPR013122; IPR002048; IPR011992; IPR027359;	Polycystin cation channel, PKD1/PKD2; EF-hand domain; EF-hand domain pair; Voltage-dependent channel, four helix bundle domain;
A0A1D5P945	Protein PRRC2B	1.359	Up	0.00638	PRRC2B	53.316	nucleus
A0A1D5PFW6	CD59 glycoprotein	0.529	Down	0.00252	CD59	13.27	extracellular	GO:0050794 regulation of cellular process; GO:0030449 regulation of complement activation; GO:2000257 regulation of protein activation cascade; GO:0060255 regulation of macromolecule metabolic process; GO:1903318 negative regulation of protein maturation; GO:0010955 negative regulation of protein processing; GO:0002698 negative regulation of immune effector process; GO:0002920 regulation of humor…			K04008			IPR016054;	Ly-6 antigen/uPA receptor-like;
A0A1D5PH32	Gelsolin	0.677	Down	9.91e-05	GSN	82.462	nucleus	GO:0050794 regulation of cellular process; GO:0030833 regulation of actin filament polymerization; GO:0016043 cellular component organization; GO:0065008 regulation of biological quality; GO:0032273 positive regulation of protein polymerization; GO:0030835 negative regulation of actin filament depolymerization; GO:0032956 regulation of actin cytoskeleton organization; GO:0051129 negative regulati…		GO:0008092 cytoskeletal protein binding; GO:0005488 binding; GO:0043167 ion binding; GO:0003779 actin binding; GO:0046872 metal ion binding; GO:0043169 cation binding; GO:0005515 protein binding; GO:0005509 calcium ion binding;	K05768	GSN; gelsolin	gga04810 Regulation of actin cytoskeleton - Gallus gallus (chicken);	IPR029006; IPR007123;	ADF-H/Gelsolin-like domain; Gelsolin-like domain;
A0A1D5PJK6	Peroxisomal biogenesis factor 19	1.205	Up	0.0179	Pex19	22.718	cytoplasm,nucleus		GO:0043226 organelle; GO:0043231 intracellular membrane-bounded organelle; GO:0043229 intracellular organelle; GO:0044464 cell part; GO:0005622 intracellular; GO:0005777 peroxisome; GO:0042579 microbody; GO:0005737 cytoplasm; GO:0044424 intracellular part; GO:0005623 cell; GO:0043227 membrane-bounded organelle; GO:0044444 cytoplasmic part;		K13337	PEX19; peroxin-19	gga04146 Peroxisome - Gallus gallus (chicken);
A0A1D5PKH3	G-rich sequence factor 1	1.203	Up	0.0259	GRSF1	13.988	cytoplasm,nucleus	GO:0006396 RNA processing; GO:0006725 cellular aromatic compound metabolic process; GO:1901360 organic cyclic compound metabolic process; GO:0006807 nitrogen compound metabolic process; GO:0044238 primary metabolic process; GO:0044237 cellular metabolic process; GO:0071704 organic substance metabolic process; GO:0016070 RNA metabolic process; GO:0008152 metabolic process; GO:0090304 nucleic acid …		GO:0097159 organic cyclic compound binding; GO:1901363 heterocyclic compound binding; GO:0003723 RNA binding; GO:1901265 nucleoside phosphate binding; GO:0005488 binding; GO:0003676 nucleic acid binding; GO:0000166 nucleotide binding; GO:0036094 small molecule binding;				IPR000504; IPR012677;	RNA recognition motif domain; Nucleotide-binding alpha-beta plait domain;
A0A1D5PLC4	Mitochondrial ubiquitin ligase activator of NFKB 1	1.499	Up	0.0335	MUL1	43.461	cytoplasm	GO:0016043 cellular component organization; GO:0016567 protein ubiquitination; GO:0044267 cellular protein metabolic process; GO:0070647 protein modification by small protein conjugation or removal; GO:0044238 primary metabolic process; GO:0044237 cellular metabolic process; GO:0071704 organic substance metabolic process; GO:0008152 metabolic process; GO:0032446 protein modification by small prot…	GO:0031224 intrinsic component of membrane; GO:0016020 membrane; GO:0016021 integral component of membrane; GO:0044425 membrane part;	GO:0019787 ubiquitin-like protein transferase activity; GO:0046914 transition metal ion binding; GO:0003824 catalytic activity; GO:0005488 binding; GO:0004842 ubiquitin-protein transferase activity; GO:0043167 ion binding; GO:0046872 metal ion binding; GO:0043169 cation binding; GO:0005515 protein binding; GO:0008270 zinc ion binding; GO:0016740 transferase activity;	K15688			IPR001841; IPR013083;	Zinc finger, RING-type; Zinc finger, RING/FYVE/PHD-type;
A0A1D5PML0	"1,25-dihydroxyvitamin D(3) 24-hydroxylase, mitochondrial"	1.366	Up	0.0146	CYP24A1	57.957	mitochondria	GO:0044699 single-organism process; GO:0008152 metabolic process; GO:0055114 oxidation-reduction process; GO:0044710 single-organism metabolic process;		GO:0097159 organic cyclic compound binding; GO:1901363 heterocyclic compound binding; GO:0020037 heme binding; GO:0005506 iron ion binding; GO:0046914 transition metal ion binding; GO:0003824 catalytic activity; GO:0005488 binding; GO:0043167 ion binding; GO:0043169 cation binding; GO:0046872 metal ion binding; GO:0016705 oxidoreductase activity, acting on paired donors, with incorporation or red…	K07436	CYP24A1; vitamin D3 24-hydroxylase [EC:1.14.15.16]	gga01100 Metabolic pathways - Gallus gallus (chicken); gga00100 Steroid biosynthesis - Gallus gallus (chicken);
A0A1D5PNH7	Collagen triple helix repeat-containing protein 1	1.353	Up	0.0194	Cthrc1	22.851	cytoplasm,nucleus
A0A1D5PZ11	Coiled-coil domain-containing protein 61	1.357	Up	0.000704	CCDC61	44.322	nucleus				K16755
A0A1D5PZB7	"Nitric oxide synthase, inducible"	0.683	Down	0.00254	NOS2	129.63	cytoplasm	GO:1903409 reactive oxygen species biosynthetic process; GO:0055114 oxidation-reduction process; GO:0044699 single-organism process; GO:0006807 nitrogen compound metabolic process; GO:0009058 biosynthetic process; GO:0046209 nitric oxide metabolic process; GO:0044237 cellular metabolic process; GO:0044249 cellular biosynthetic process; GO:0008152 metabolic process; GO:0044271 cellular nitrogen co…		GO:0016709 oxidoreductase activity, acting on paired donors, with incorporation or reduction of molecular oxygen, NAD(P)H as one donor, and incorporation of one atom of oxygen; GO:1901265 nucleoside phosphate binding; GO:0004517 nitric-oxide synthase activity; GO:0043167 ion binding; GO:0016705 oxidoreductase activity, acting on paired donors, with incorporation or reduction of molecular oxygen; …	K13241	NOS2; nitric-oxide synthase, inducible [EC:1.14.13.39]	gga05132 Salmonella infection - Gallus gallus (chicken); gga04371 Apelin signaling pathway - Gallus gallus (chicken); gga00220 Arginine biosynthesis - Gallus gallus (chicken); gga00330 Arginine and proline metabolism - Gallus gallus (chicken); gga04020 Calcium signaling pathway - Gallus gallus (chicken); gga01100 Metabolic pathways - Gallus gallus (chicken); gga04146 Peroxisome - Gallus gallus (c…	IPR017927; IPR029039; IPR008254; IPR004030; IPR001433; IPR017938; IPR023173; IPR003097; IPR001709;	Ferredoxin reductase-type FAD-binding domain; Flavoprotein-like domain; Flavodoxin/nitric oxide synthase; Nitric oxide synthase, N-terminal; Oxidoreductase FAD/NAD(P)-binding; Riboflavin synthase-like beta-barrel; NADPH-cytochrome p450 reductase, FAD-binding, alpha-helical domain-3; FAD-binding, type 1; Flavoprotein pyridine nucleotide cytochrome reductase;
A0A1L1RRG1	Ankyrin repeat domain-containing protein 29	1.259	Up	0.000722	ANKRD29	29.121	cytoplasm			GO:0005515 protein binding; GO:0005488 binding;				IPR020683;	Ankyrin repeat-containing domain;
A0A1L1RTT2	Interferon-induced protein with tetratricopeptide repeats 5	1.353	Up	0.0178	IFIT5	56.332	cytoplasm			GO:0005515 protein binding; GO:0005488 binding;				IPR011990; IPR013026;	Tetratricopeptide-like helical domain; Tetratricopeptide repeat-containing domain;
A0A1L1RW41	#N/A	1.364	Up	2.73e-05	#N/A	43.201	nucleus	GO:0006810 transport; GO:1902578 single-organism localization; GO:0032940 secretion by cell; GO:0016192 vesicle-mediated transport; GO:0044763 single-organism cellular process; GO:0044699 single-organism process; GO:0051179 localization; GO:0009987 cellular process; GO:0051234 establishment of localization; GO:0006887 exocytosis; GO:0044765 single-organism transport; GO:0046903 secretion;	GO:0005938 cell cortex; GO:0044464 cell part; GO:0044448 cell cortex part; GO:0005622 intracellular; GO:0071944 cell periphery; GO:0005737 cytoplasm; GO:0099568 cytoplasmic region; GO:0032991 macromolecular complex; GO:0044424 intracellular part; GO:0000145 exocyst; GO:0043234 protein complex; GO:0005623 cell; GO:0044444 cytoplasmic part; GO:0099023 tethering complex;
A0A1L1RXX4	Ubiquitin-like domain-containing CTD phosphatase 1	1.237	Up	0.0136	UBLCP1	18.622	cytoplasm	GO:0044267 cellular protein metabolic process; GO:0044238 primary metabolic process; GO:0006470 protein dephosphorylation; GO:0016311 dephosphorylation; GO:0044237 cellular metabolic process; GO:0006796 phosphate-containing compound metabolic process; GO:0071704 organic substance metabolic process; GO:0008152 metabolic process; GO:0006793 phosphorus metabolic process; GO:0044260 cellular macromol…	GO:0043226 organelle; GO:0043231 intracellular membrane-bounded organelle; GO:0043229 intracellular organelle; GO:0005634 nucleus; GO:0044464 cell part; GO:0005622 intracellular; GO:0044424 intracellular part; GO:0043227 membrane-bounded organelle; GO:0005623 cell;	GO:0016787 hydrolase activity; GO:0004721 phosphoprotein phosphatase activity; GO:0003824 catalytic activity; GO:0042578 phosphoric ester hydrolase activity; GO:0016791 phosphatase activity; GO:0016788 hydrolase activity, acting on ester bonds;	K17618			IPR011943; IPR004274; IPR023214;	HAD-superfamily hydrolase, subfamily IIID; FCP1 homology domain; HAD-like domain;
A0A1L1RYG7	Protein FAM207A	1.253	Up	0.0281	FAM207A	14.48	nucleus
A0A1L1RZA0	Sodium channel protein type 5 subunit alpha	0.661	Down	0.016	Scn5a	218.3	plasma membrane	GO:0007600 sensory perception; GO:0065008 regulation of biological quality; GO:0035725 sodium ion transmembrane transport; GO:0003008 system process; GO:0098655 cation transmembrane transport; GO:0034220 ion transmembrane transport; GO:0098660 inorganic ion transmembrane transport; GO:0030001 metal ion transport; GO:0060078 regulation of postsynaptic membrane potential; GO:0019233 sensory percept…	GO:0016020 membrane; GO:0031226 intrinsic component of plasma membrane; GO:0034706 sodium channel complex; GO:0071944 cell periphery; GO:0034703 cation channel complex; GO:0031224 intrinsic component of membrane; GO:0032991 macromolecular complex; GO:0005887 integral component of plasma membrane; GO:1902495 transmembrane transporter complex; GO:0005623 cell; GO:0016021 integral component of membr…	GO:0015075 ion transmembrane transporter activity; GO:0022803 passive transmembrane transporter activity; GO:0022892 substrate-specific transporter activity; GO:0015077 monovalent inorganic cation transmembrane transporter activity; GO:0015267 channel activity; GO:0022891 substrate-specific transmembrane transporter activity; GO:0005244 voltage-gated ion channel activity; GO:0046873 metal ion tra…	K04842			IPR005821; IPR024583; IPR027359; IPR010526;	Ion transport domain; Voltage-gated Na+ ion channel, cytoplasmic domain; Voltage-dependent channel, four helix bundle domain; Sodium ion transport-associated;
E1BQU9	Inactive serine protease 35	0.774	Down	0.0416	PRSS35	46.867	extracellular	GO:0006508 proteolysis; GO:0008152 metabolic process; GO:0043170 macromolecule metabolic process; GO:0019538 protein metabolic process; GO:0044238 primary metabolic process; GO:0071704 organic substance metabolic process;	GO:0043226 organelle; GO:0043231 intracellular membrane-bounded organelle; GO:0043229 intracellular organelle; GO:0044464 cell part; GO:0005622 intracellular; GO:0005737 cytoplasm; GO:0044424 intracellular part; GO:0043227 membrane-bounded organelle; GO:0005623 cell; GO:0005739 mitochondrion; GO:0044444 cytoplasmic part;	GO:0004252 serine-type endopeptidase activity; GO:0004175 endopeptidase activity; GO:0008233 peptidase activity; GO:0003824 catalytic activity; GO:0017171 serine hydrolase activity; GO:0008236 serine-type peptidase activity; GO:0070011 peptidase activity, acting on L-amino acid peptides; GO:0016787 hydrolase activity;				IPR009003; IPR001254;	Peptidase S1, PA clan; Serine proteases, trypsin domain;
E1BRR4	Scavenger receptor class A member 5	1.241	Up	0.0213	SCARA5	48.762	extracellular	GO:0044085 cellular component biogenesis; GO:0034755 iron ion transmembrane transport; GO:0065008 regulation of biological quality; GO:0044699 single-organism process; GO:0051234 establishment of localization; GO:0000041 transition metal ion transport; GO:0022607 cellular component assembly; GO:0065003 macromolecular complex assembly; GO:0009408 response to heat; GO:1900046 regulation of hemostas…	GO:0016020 membrane; GO:0031226 intrinsic component of plasma membrane; GO:0044459 plasma membrane part; GO:0044425 membrane part; GO:0071944 cell periphery; GO:0044464 cell part; GO:0031224 intrinsic component of membrane; GO:0009986 cell surface; GO:0005887 integral component of plasma membrane; GO:0005623 cell; GO:0016021 integral component of membrane; GO:0005886 plasma membrane;	GO:0070287 ferritin receptor activity; GO:0038024 cargo receptor activity; GO:0005044 scavenger receptor activity; GO:0060089 molecular transducer activity; GO:0004872 receptor activity;				IPR001190; IPR017448; IPR003543;	SRCR domain; SRCR-like domain; Macrophage scavenger receptor;
E1BXD0	General transcription factor IIF subunit 2	1.214	Up	0.0295	Gtf2f2	29.919	nucleus	GO:0060260 regulation of transcription initiation from RNA polymerase II promoter; GO:0097659 nucleic acid-templated transcription; GO:0009891 positive regulation of biosynthetic process; GO:0009058 biosynthetic process; GO:0044237 cellular metabolic process; GO:0051130 positive regulation of cellular component organization; GO:2001141 regulation of RNA biosynthetic process; GO:0008152 metabolic …	GO:0061695 transferase complex, transferring phosphorus-containing groups; GO:0005674 transcription factor TFIIF complex; GO:0032991 macromolecular complex; GO:0044424 intracellular part; GO:0005623 cell; GO:0044422 organelle part; GO:0043228 non-membrane-bounded organelle; GO:0031974 membrane-enclosed lumen; GO:0005856 cytoskeleton; GO:0005654 nucleoplasm; GO:1902494 catalytic complex; GO:007001…	GO:0003677 DNA binding; GO:0005524 ATP binding; GO:1901265 nucleoside phosphate binding; GO:0004386 helicase activity; GO:0001882 nucleoside binding; GO:0043167 ion binding; GO:0016817 hydrolase activity, acting on acid anhydrides; GO:0016787 hydrolase activity; GO:0000166 nucleotide binding; GO:0017111 nucleoside-triphosphatase activity; GO:1901363 heterocyclic compound binding; GO:0097159 organ…	K03139	TFIIF2; transcription initiation factor TFIIF subunit beta [EC:3.6.4.12]	gga03022 Basal transcription factors - Gallus gallus (chicken);	IPR011991; IPR011039;	Winged helix-turn-helix DNA-binding domain; Transcription Factor IIF, Rap30/Rap74, interaction;
E1C6V5	Fasciculation and elongation protein zeta-2	1.258	Up	0.024	FEZ2	34.405	extracellular	GO:1902902 negative regulation of autophagosome assembly; GO:0048869 cellular developmental process; GO:0048666 neuron development; GO:0051129 negative regulation of cellular component organization; GO:0044699 single-organism process; GO:0032989 cellular component morphogenesis; GO:0022008 neurogenesis; GO:1902116 negative regulation of organelle assembly; GO:1902115 regulation of organelle assem…	GO:0030424 axon; GO:0042995 cell projection; GO:0005622 intracellular; GO:0044464 cell part; GO:0005737 cytoplasm; GO:0043005 neuron projection; GO:0044424 intracellular part; GO:0005623 cell; GO:0097458 neuron part;
E7EDS8	Fatty acid desaturase 1	1.234	Up	0.0362	FADS1	52.014	cytoplasm	GO:0008152 metabolic process; GO:0055114 oxidation-reduction process; GO:0044710 single-organism metabolic process; GO:0044699 single-organism process; GO:0044238 primary metabolic process; GO:0071704 organic substance metabolic process; GO:0006629 lipid metabolic process;	GO:0031224 intrinsic component of membrane; GO:0016020 membrane; GO:0016021 integral component of membrane; GO:0044425 membrane part;	GO:0003824 catalytic activity; GO:0016491 oxidoreductase activity;	K10224	FADS1; acyl-CoA (8-3)-desaturase (Delta-5 desaturase) [EC:1.14.19.44]	gga01040 Biosynthesis of unsaturated fatty acids - Gallus gallus (chicken); gga01212 Fatty acid metabolism - Gallus gallus (chicken);	IPR005804; IPR001199;	Fatty acid desaturase domain; Cytochrome b5-like heme/steroid binding domain;
F1NB92	Endoplasmic reticulum aminopeptidase 1	1.403	Up	0.0387	ERAP1	106.56	extracellular	GO:0050794 regulation of cellular process; GO:0044700 single organism signaling; GO:0006509 membrane protein ectodomain proteolysis; GO:0008217 regulation of blood pressure; GO:0065008 regulation of biological quality; GO:0006518 peptide metabolic process; GO:0044699 single-organism process; GO:0050896 response to stimulus; GO:0033619 membrane protein proteolysis; GO:0044237 cellular metabolic pr…	GO:0016020 membrane; GO:0005615 extracellular space; GO:0044421 extracellular region part; GO:0031982 vesicle; GO:0005737 cytoplasm; GO:0044424 intracellular part; GO:0005623 cell; GO:0005576 extracellular region; GO:0043226 organelle; GO:0070062 extracellular exosome; GO:0005622 intracellular; GO:0044464 cell part; GO:1903561 extracellular vesicle; GO:0043227 membrane-bounded organelle; GO:00432…	GO:0008238 exopeptidase activity; GO:0008233 peptidase activity; GO:0005102 receptor binding; GO:0043167 ion binding; GO:0005126 cytokine receptor binding; GO:0070006 metalloaminopeptidase activity; GO:0008235 metalloexopeptidase activity; GO:0005138 interleukin-6 receptor binding; GO:0070851 growth factor receptor binding; GO:0005515 protein binding; GO:0004177 aminopeptidase activity; GO:001678…	K09604			IPR014782; IPR024571;	Peptidase M1, membrane alanine aminopeptidase, N-terminal; ERAP1-like C-terminal domain;
F1NBN1	Protein transport protein Sec61 subunit alpha isoform 1	0.796	Down	0.00922	Sec61a1	52.278	plasma membrane	GO:0016043 cellular component organization; GO:0046907 intracellular transport; GO:0044707 single-multicellular organism process; GO:0010256 endomembrane system organization; GO:0072594 establishment of protein localization to organelle; GO:0044699 single-organism process; GO:0072001 renal system development; GO:0006613 cotranslational protein targeting to membrane; GO:0015031 protein transport; …	GO:0043229 intracellular organelle; GO:0016020 membrane; GO:0005783 endoplasmic reticulum; GO:0042175 nuclear outer membrane-endoplasmic reticulum membrane network; GO:0005737 cytoplasm; GO:0044446 intracellular organelle part; GO:0012505 endomembrane system; GO:0031224 intrinsic component of membrane; GO:0044424 intracellular part; GO:0005623 cell; GO:0016021 integral component of membrane; GO:0…	GO:0043022 ribosome binding; GO:0005488 binding; GO:0043021 ribonucleoprotein complex binding; GO:0044877 macromolecular complex binding;	K10956	SEC61A; protein transport protein SEC61 subunit alpha	gga04141 Protein processing in endoplasmic reticulum - Gallus gallus (chicken); gga04145 Phagosome - Gallus gallus (chicken); gga03060 Protein export - Gallus gallus (chicken);	IPR023201; IPR019561;	SecY subunit domain; Translocon Sec61/SecY, plug domain;
F1NCU8	DnaJ homolog subfamily C member 25	0.739	Down	0.0137	dnajc25	41.592	plasma membrane		GO:0031224 intrinsic component of membrane; GO:0016020 membrane; GO:0016021 integral component of membrane; GO:0044425 membrane part;		K19371			IPR001623;	DnaJ domain;
F1NCY6	Tumor necrosis factor receptor superfamily member 6B	0.634	Down	0.00592	TNFRSF6B	33.439	extracellular	GO:0050794 regulation of cellular process; GO:0044700 single organism signaling; GO:0044707 single-multicellular organism process; GO:0010941 regulation of cell death; GO:0097190 apoptotic signaling pathway; GO:0042127 regulation of cell proliferation; GO:0007166 cell surface receptor signaling pathway; GO:0071356 cellular response to tumor necrosis factor; GO:0071310 cellular response to organic…	GO:0016020 membrane; GO:0031226 intrinsic component of plasma membrane; GO:0044459 plasma membrane part; GO:0044425 membrane part; GO:0044464 cell part; GO:0071944 cell periphery; GO:0031224 intrinsic component of membrane; GO:0005887 integral component of plasma membrane; GO:0005623 cell; GO:0016021 integral component of membrane; GO:0005886 plasma membrane;	GO:0038023 signaling receptor activity; GO:0060089 molecular transducer activity; GO:0004872 receptor activity; GO:0005035 death receptor activity; GO:0005488 binding; GO:0005031 tumor necrosis factor-activated receptor activity; GO:0005515 protein binding; GO:0004888 transmembrane signaling receptor activity; GO:0004871 signal transducer activity; GO:0099600 transmembrane receptor activity;	K05143	TNFRSF6B; tumor necrosis factor receptor superfamily member 6B	gga04060 Cytokine-cytokine receptor interaction - Gallus gallus (chicken);	IPR001368; IPR034023;	TNFR/NGFR cysteine-rich region; Tumor necrosis factor receptor 6B, N-terminal;
F1NGG3	Forkhead box protein O4	1.259	Up	0.0446	Foxo4	55.042	nucleus	GO:0044700 single organism signaling; GO:0007166 cell surface receptor signaling pathway; GO:0097659 nucleic acid-templated transcription; GO:0009891 positive regulation of biosynthetic process; GO:0044237 cellular metabolic process; GO:0010564 regulation of cell cycle process; GO:0008285 negative regulation of cell proliferation; GO:0008152 metabolic process; GO:1901990 regulation of mitotic cel…	GO:0043229 intracellular organelle; GO:0044446 intracellular organelle part; GO:0005737 cytoplasm; GO:0031981 nuclear lumen; GO:0044424 intracellular part; GO:0016604 nuclear body; GO:0005623 cell; GO:0005829 cytosol; GO:0044422 organelle part; GO:0031974 membrane-enclosed lumen; GO:0043231 intracellular membrane-bounded organelle; GO:0043226 organelle; GO:0005654 nucleoplasm; GO:0005634 nucleus;…	GO:0097159 organic cyclic compound binding; GO:1901363 heterocyclic compound binding; GO:0000981 RNA polymerase II transcription factor activity, sequence-specific DNA binding; GO:0003677 DNA binding; GO:0042802 identical protein binding; GO:0005488 binding; GO:0001071 nucleic acid binding transcription factor activity; GO:0003676 nucleic acid binding; GO:0005515 protein binding; GO:0043565 seque…	K12358	FOXO4; forkhead box protein O4	gga04068 FoxO signaling pathway - Gallus gallus (chicken);	IPR011991; IPR001766; IPR032067;	Winged helix-turn-helix DNA-binding domain; Fork head domain; FOXO protein, transactivation domain;
F1NGN9	CD99 antigen-like protein 2	1.323	Up	0.00113	Cd99l2	27.255	extracellular		GO:0030055 cell-substrate junction; GO:0005925 focal adhesion; GO:0030054 cell junction; GO:0005912 adherens junction; GO:0005924 cell-substrate adherens junction; GO:0070161 anchoring junction;
F1NGS2	WW domain-binding protein 2	1.45	Up	0.0152	WBP2	32.534	cytoplasm	GO:0000003 reproduction; GO:0044085 cellular component biogenesis; GO:0007343 egg activation; GO:0016043 cellular component organization; GO:0006997 nucleus organization; GO:0022414 reproductive process; GO:0044763 single-organism cellular process; GO:0019953 sexual reproduction; GO:0035039 male pronucleus assembly; GO:0044699 single-organism process; GO:0007338 single fertilization; GO:0051704 m…	GO:0043229 intracellular organelle; GO:0016020 membrane; GO:0043232 intracellular non-membrane-bounded organelle; GO:0005737 cytoplasm; GO:0031224 intrinsic component of membrane; GO:0044424 intracellular part; GO:0005623 cell; GO:0016021 integral component of membrane; GO:0043228 non-membrane-bounded organelle; GO:0005856 cytoskeleton; GO:0043226 organelle; GO:0005622 intracellular; GO:0044464 c…	GO:0050699 WW domain binding; GO:0005515 protein binding; GO:0019904 protein domain specific binding; GO:0005488 binding;				IPR011993; IPR004182;	PH domain-like; GRAM domain;
F1NKE8	Pyridoxal kinase	0.759	Down	2.34e-05	Pdxk	35.015	cytoplasm	GO:0051188 cofactor biosynthetic process; GO:0016310 phosphorylation; GO:0006725 cellular aromatic compound metabolic process; GO:1901615 organic hydroxy compound metabolic process; GO:0042822 pyridoxal phosphate metabolic process; GO:0044699 single-organism process; GO:0009058 biosynthetic process; GO:1901566 organonitrogen compound biosynthetic process; GO:0044237 cellular metabolic process; GO…	GO:0043229 intracellular organelle; GO:0044421 extracellular region part; GO:0031982 vesicle; GO:0005737 cytoplasm; GO:0044424 intracellular part; GO:0005829 cytosol; GO:0005623 cell; GO:0005576 extracellular region; GO:0043231 intracellular membrane-bounded organelle; GO:0043226 organelle; GO:0070062 extracellular exosome; GO:0005634 nucleus; GO:0005622 intracellular; GO:0044464 cell part; GO:19…	GO:0008478 pyridoxal kinase activity; GO:1901265 nucleoside phosphate binding; GO:0016773 phosphotransferase activity, alcohol group as acceptor; GO:0031402 sodium ion binding; GO:0046983 protein dimerization activity; GO:0030955 potassium ion binding; GO:0005515 protein binding; GO:0030170 pyridoxal phosphate binding; GO:0097159 organic cyclic compound binding; GO:1901363 heterocyclic compound b…	K00868	pdxK; pyridoxine kinase [EC:2.7.1.35]	gga01100 Metabolic pathways - Gallus gallus (chicken); gga00750 Vitamin B6 metabolism - Gallus gallus (chicken);	IPR013749; IPR029056;	Pyridoxamine kinase/Phosphomethylpyrimidine kinase; Ribokinase-like;
F1NN41	Peroxidasin homolog	1.285	Up	0.0179	Pxdn	165.75	nucleus	GO:0016043 cellular component organization; GO:0006950 response to stress; GO:0055114 oxidation-reduction process; GO:0009636 response to toxic substance; GO:0044763 single-organism cellular process; GO:0044699 single-organism process; GO:0050896 response to stimulus; GO:0044237 cellular metabolic process; GO:0008152 metabolic process; GO:0042743 hydrogen peroxide metabolic process; GO:0042221 re…	GO:0043229 intracellular organelle; GO:0005615 extracellular space; GO:0005783 endoplasmic reticulum; GO:0044421 extracellular region part; GO:0005737 cytoplasm; GO:0031982 vesicle; GO:0012505 endomembrane system; GO:0044424 intracellular part; GO:0005623 cell; GO:0005576 extracellular region; GO:0043226 organelle; GO:0070062 extracellular exosome; GO:0031012 extracellular matrix; GO:0043231 intr…	GO:0097159 organic cyclic compound binding; GO:1901363 heterocyclic compound binding; GO:0020037 heme binding; GO:0005201 extracellular matrix structural constituent; GO:0003824 catalytic activity; GO:0005488 binding; GO:0016209 antioxidant activity; GO:0005515 protein binding; GO:0004601 peroxidase activity; GO:0005198 structural molecule activity; GO:0046906 tetrapyrrole binding; GO:0016491 oxi…	K19511			IPR003598; IPR007110; IPR013783; IPR000483; IPR001007; IPR013106; IPR003599; IPR032675; IPR013098;	Immunoglobulin subtype 2; Immunoglobulin-like domain; Immunoglobulin-like fold; Cysteine-rich flanking region, C-terminal; VWFC domain; Immunoglobulin V-set domain; Immunoglobulin subtype; Leucine-rich repeat domain, L domain-like; Immunoglobulin I-set;
F1NQF4	Heme oxygenase 1	1.268	Up	0.0368	HMOX1	33.479	cytoplasm	GO:0044700 single organism signaling; GO:0044085 cellular component biogenesis; GO:0035094 response to nicotine; GO:0010941 regulation of cell death; GO:0065008 regulation of biological quality; GO:0072718 response to cisplatin; GO:0002262 myeloid cell homeostasis; GO:0046685 response to arsenic-containing substance; GO:0044237 cellular metabolic process; GO:0008285 negative regulation of cell pr…	GO:0043229 intracellular organelle; GO:0016020 membrane; GO:0005783 endoplasmic reticulum; GO:0005737 cytoplasm; GO:0031224 intrinsic component of membrane; GO:0012505 endomembrane system; GO:0044424 intracellular part; GO:0005623 cell; GO:0016021 integral component of membrane; GO:0043231 intracellular membrane-bounded organelle; GO:0043226 organelle; GO:0005634 nucleus; GO:0044425 membrane part…	GO:0097159 organic cyclic compound binding; GO:1901363 heterocyclic compound binding; GO:0020037 heme binding; GO:0042802 identical protein binding; GO:0003824 catalytic activity; GO:0042803 protein homodimerization activity; GO:0005488 binding; GO:0046983 protein dimerization activity; GO:0016705 oxidoreductase activity, acting on paired donors, with incorporation or reduction of molecular oxyge…	K00510	HMOX1; heme oxygenase 1 [EC:1.14.14.18]	gga00860 Porphyrin and chlorophyll metabolism - Gallus gallus (chicken); gga04216 Ferroptosis - Gallus gallus (chicken); gga01100 Metabolic pathways - Gallus gallus (chicken);	IPR016084;	Haem oxygenase-like, multi-helical;
F1NSZ7	RNA-binding protein Musashi homolog 1	3.125	Up	0.0637	MSI1	37.856	nucleus,cytoplasm		GO:0043226 organelle; GO:0043231 intracellular membrane-bounded organelle; GO:0043229 intracellular organelle; GO:0005634 nucleus; GO:0044464 cell part; GO:0005622 intracellular; GO:0005737 cytoplasm; GO:0032991 macromolecular complex; GO:0044424 intracellular part; GO:1990904 ribonucleoprotein complex; GO:0030529 intracellular ribonucleoprotein complex; GO:0043227 membrane-bounded organelle; GO:…	GO:0097159 organic cyclic compound binding; GO:1901363 heterocyclic compound binding; GO:0003723 RNA binding; GO:0008187 poly-pyrimidine tract binding; GO:1901265 nucleoside phosphate binding; GO:0042802 identical protein binding; GO:0005488 binding; GO:0003676 nucleic acid binding; GO:0005515 protein binding; GO:0008266 poly(U) RNA binding; GO:0000166 nucleotide binding; GO:0003727 single-strand…	K14411	MSI; RNA-binding protein Musashi	gga03015 mRNA surveillance pathway - Gallus gallus (chicken);	IPR034126; IPR000504; IPR012677; IPR034130;	RNA-binding protein Musashi homologue, RNA recognition motif 2; RNA recognition motif domain; Nucleotide-binding alpha-beta plait domain; RNA-binding protein Musashi homologue, RNA recognition motif 1;
F1NTZ8	E3 ubiquitin-protein ligase HECW2	0.83	Down	0.0352	HECW2	176.06	mitochondria	GO:0050794 regulation of cellular process; GO:0007346 regulation of mitotic cell cycle; GO:0044267 cellular protein metabolic process; GO:0030071 regulation of mitotic metaphase/anaphase transition; GO:0010564 regulation of cell cycle process; GO:0044237 cellular metabolic process; GO:0071704 organic substance metabolic process; GO:0051783 regulation of nuclear division; GO:0008152 metabolic proc…	GO:0043229 intracellular organelle; GO:0043232 intracellular non-membrane-bounded organelle; GO:0044430 cytoskeletal part; GO:0044446 intracellular organelle part; GO:0044424 intracellular part; GO:0005623 cell; GO:0005819 spindle; GO:0044422 organelle part; GO:0043228 non-membrane-bounded organelle; GO:0072686 mitotic spindle; GO:0043226 organelle; GO:0005856 cytoskeleton; GO:0015630 microtubule…	GO:0005515 protein binding; GO:0019787 ubiquitin-like protein transferase activity; GO:0016740 transferase activity; GO:0003824 catalytic activity; GO:0005488 binding; GO:0004842 ubiquitin-protein transferase activity;	K12168			IPR001202; IPR032348; IPR000569; IPR000008;	WW domain; E3 ubiquitin-protein ligase HECW1/2, N-terminal; HECT domain; C2 domain;
F1NUQ4	Angiopoietin-related protein 4	0.625	Down	0.00245	ANGPTL4	53.647	extracellular	GO:0050794 regulation of cellular process; GO:0072359 circulatory system development; GO:0044707 single-multicellular organism process; GO:0051005 negative regulation of lipoprotein lipase activity; GO:0065008 regulation of biological quality; GO:0010941 regulation of cell death; GO:2000351 regulation of endothelial cell apoptotic process; GO:0043069 negative regulation of programmed cell death; …	GO:0072562 blood microparticle; GO:0044421 extracellular region part; GO:0005615 extracellular space; GO:0005576 extracellular region;	GO:0005515 protein binding; GO:0042802 identical protein binding; GO:0004857 enzyme inhibitor activity; GO:0098772 molecular function regulator; GO:0030234 enzyme regulator activity; GO:0005488 binding;	K08767	ANGPTL4; angiopoietin-like 4	gga03320 PPAR signaling pathway - Gallus gallus (chicken);	IPR002181; IPR029016; IPR014716; IPR014715;	Fibrinogen, alpha/beta/gamma chain, C-terminal globular domain; GAF domain-like; Fibrinogen, alpha/beta/gamma chain, C-terminal globular, subdomain 1; Fibrinogen, alpha/beta/gamma chain, C-terminal globular, subdomain 2;
F1P0J8	Thrombospondin-1	0.694	Down	0.000692	THBS1	129.87	extracellular	GO:2000181 negative regulation of blood vessel morphogenesis; GO:0051093 negative regulation of developmental process; GO:0006950 response to stress; GO:1901342 regulation of vasculature development; GO:0051241 negative regulation of multicellular organismal process; GO:0048519 negative regulation of biological process; GO:0050896 response to stimulus; GO:1901343 negative regulation of vasculatur…	GO:0005615 extracellular space; GO:0044421 extracellular region part; GO:0005576 extracellular region;	GO:0097367 carbohydrate derivative binding; GO:0005488 binding; GO:0043167 ion binding; GO:0046872 metal ion binding; GO:0043169 cation binding; GO:0005515 protein binding; GO:0043168 anion binding; GO:0005509 calcium ion binding; GO:0008201 heparin binding; GO:0005539 glycosaminoglycan binding; GO:1901681 sulfur compound binding; GO:0050840 extracellular matrix binding;	K16857	THBS1; thrombospondin 1	gga04512 ECM-receptor interaction - Gallus gallus (chicken); gga04350 TGF-beta signaling pathway - Gallus gallus (chicken); gga04115 p53 signaling pathway - Gallus gallus (chicken); gga04145 Phagosome - Gallus gallus (chicken); gga04510 Focal adhesion - Gallus gallus (chicken);	IPR001007; IPR008859; IPR001881; IPR000742; IPR001791; IPR013320;	VWFC domain; Thrombospondin, C-terminal; EGF-like calcium-binding domain; EGF-like domain; Laminin G domain; Concanavalin A-like lectin/glucanase domain;
F1P0U4	Homocysteine-responsive endoplasmic reticulum-resident ubiquitin-like domain member 1 protein	0.736	Down	0.00837	HERPUD1	36.743	nucleus	GO:0044700 single organism signaling; GO:0065008 regulation of biological quality; GO:0010941 regulation of cell death; GO:0032270 positive regulation of cellular protein metabolic process; GO:0032436 positive regulation of proteasomal ubiquitin-dependent protein catabolic process; GO:0036503 ERAD pathway; GO:1905897 regulation of response to endoplasmic reticulum stress; GO:0044237 cellular meta…	GO:0043229 intracellular organelle; GO:0016020 membrane; GO:0042175 nuclear outer membrane-endoplasmic reticulum membrane network; GO:0005783 endoplasmic reticulum; GO:0044446 intracellular organelle part; GO:0016234 inclusion body; GO:0005737 cytoplasm; GO:0034703 cation channel complex; GO:0032991 macromolecular complex; GO:0031224 intrinsic component of membrane; GO:0012505 endomembrane system…	GO:0044325 ion channel binding; GO:0005515 protein binding; GO:0005488 binding;	K14027	HERPUD1; homocysteine-responsive endoplasmic reticulum-resident ubiquitin-like domain member 1 protein	gga04141 Protein processing in endoplasmic reticulum - Gallus gallus (chicken);	IPR029071;	Ubiquitin-related domain;
F1P0V0	Cyclin-Y-like protein 1	0.768	Down	0.044	ccnyl1	40.58	mitochondria	GO:0000003 reproduction; GO:0045859 regulation of protein kinase activity; GO:0050794 regulation of cellular process; GO:0051674 localization of cell; GO:0022414 reproductive process; GO:0060255 regulation of macromolecule metabolic process; GO:0031399 regulation of protein modification process; GO:0044699 single-organism process; GO:1904029 regulation of cyclin-dependent protein kinase activity;…	GO:0016020 membrane; GO:0005623 cell; GO:0044464 cell part; GO:0071944 cell periphery; GO:0005886 plasma membrane;	GO:0005515 protein binding; GO:0019900 kinase binding; GO:0005488 binding; GO:0019899 enzyme binding; GO:0019901 protein kinase binding;				IPR013763; IPR006671;	Cyclin-like; Cyclin, N-terminal;
F1P1G6	Cell migration-inducing and hyaluronan-binding protein	1.691	Up	0.00547	CEMIP	152.782	endoplasmic reticulum	GO:0030214 hyaluronan catabolic process; GO:0030335 positive regulation of cell migration; GO:0010800 positive regulation of peptidyl-threonine phosphorylation; GO:1900020 positive regulation of protein kinase C activity; GO:0090314 positive regulation of protein targeting to membrane; GO:0051281 positive regulation of release of sequestered calcium ion into cytosol; GO:0007605 sensory perception…		GO:0032050 clathrin heavy chain binding; GO:0046923 ER retention sequence binding; GO:0005540 hyaluronic acid binding; GO:0004415 hyalurononglucosaminidase activity				IPR019316; IPR039477; IPR011050; IPR039473; IPR025155	G8 domain; ILEI/PANDER DOM; Pectin lyase fold/virulence; TMEM2 PANDER like; WxxW domain
F1P5N8	RING finger and CHY zinc finger domain-containing protein 1	1.225	Up	0.00504	RCHY1	28.262	extracellular			GO:0043169 cation binding; GO:0046872 metal ion binding; GO:0005515 protein binding; GO:0008270 zinc ion binding; GO:0046914 transition metal ion binding; GO:0005488 binding; GO:0043167 ion binding;	K10144	RCHY1; RING finger and CHY zinc finger domain-containing protein 1 [EC:2.3.2.27]	gga04120 Ubiquitin mediated proteolysis - Gallus gallus (chicken); gga04115 p53 signaling pathway - Gallus gallus (chicken);	IPR017921; IPR008913; IPR001841; IPR013083; IPR004039;	Zinc finger, CTCHY-type; Zinc finger, CHY-type; Zinc finger, RING-type; Zinc finger, RING/FYVE/PHD-type; Rubredoxin-type fold;
O73912	Interleukin-8	0.651	Down	0.00917	CXCL8	11.199	extracellular	GO:0044700 single organism signaling; GO:0030335 positive regulation of cell migration; GO:0045321 leukocyte activation; GO:0051674 localization of cell; GO:0007166 cell surface receptor signaling pathway; GO:0040017 positive regulation of locomotion; GO:0044699 single-organism process; GO:0071345 cellular response to cytokine stimulus; GO:0009607 response to biotic stimulus; GO:1990266 neutrophi…	GO:0005615 extracellular space; GO:0044421 extracellular region part; GO:0005576 extracellular region;	GO:0005125 cytokine activity; GO:0045236 CXCR chemokine receptor binding; GO:0005102 receptor binding; GO:0005488 binding; GO:0042379 chemokine receptor binding; GO:0005126 cytokine receptor binding; GO:0005515 protein binding; GO:0001664 G-protein coupled receptor binding; GO:0005153 interleukin-8 receptor binding; GO:0008009 chemokine activity;	K10030	IL8; interleukin 8	gga04622 RIG-I-like receptor signaling pathway - Gallus gallus (chicken); gga05132 Salmonella infection - Gallus gallus (chicken); gga04621 NOD-like receptor signaling pathway - Gallus gallus (chicken); gga04060 Cytokine-cytokine receptor interaction - Gallus gallus (chicken); gga04620 Toll-like receptor signaling pathway - Gallus gallus (chicken); gga05164 Influenza A - Gallus gallus (chicken); …	IPR033899; IPR001811;	CXC Chemokine domain; Chemokine interleukin-8-like domain;
P08317	Interleukin-8	0.704	Down	0.0336	CXCL8	11.056	extracellular	GO:0044700 single organism signaling; GO:0030335 positive regulation of cell migration; GO:0045321 leukocyte activation; GO:0007166 cell surface receptor signaling pathway; GO:0031347 regulation of defense response; GO:0071345 cellular response to cytokine stimulus; GO:0008285 negative regulation of cell proliferation; GO:0009607 response to biotic stimulus; GO:0048145 regulation of fibroblast pr…	GO:0005615 extracellular space; GO:0044421 extracellular region part; GO:0005576 extracellular region;	GO:0008083 growth factor activity; GO:0005125 cytokine activity; GO:0045236 CXCR chemokine receptor binding; GO:0005102 receptor binding; GO:0005488 binding; GO:0042379 chemokine receptor binding; GO:0005126 cytokine receptor binding; GO:0001664 G-protein coupled receptor binding; GO:0005515 protein binding; GO:0008009 chemokine activity; GO:0005153 interleukin-8 receptor binding;	K10030	IL8; interleukin 8	gga04622 RIG-I-like receptor signaling pathway - Gallus gallus (chicken); gga05132 Salmonella infection - Gallus gallus (chicken); gga04621 NOD-like receptor signaling pathway - Gallus gallus (chicken); gga04060 Cytokine-cytokine receptor interaction - Gallus gallus (chicken); gga04620 Toll-like receptor signaling pathway - Gallus gallus (chicken); gga05164 Influenza A - Gallus gallus (chicken); …	IPR033899; IPR001811;	CXC Chemokine domain; Chemokine interleukin-8-like domain;
P19336	Protein CYR61	0.737	Down	0.00347	CYR61	40.651	extracellular	GO:0003171 atrioventricular valve development; GO:0001649 osteoblast differentiation; GO:0010941 regulation of cell death; GO:0030335 positive regulation of cell migration; GO:0032270 positive regulation of cellular protein metabolic process; GO:0030513 positive regulation of BMP signaling pathway; GO:0009891 positive regulation of biosynthetic process; GO:0003179 heart valve morphogenesis; GO:00…	GO:0031012 extracellular matrix; GO:0005615 extracellular space; GO:0044421 extracellular region part; GO:0005576 extracellular region;	GO:0005520 insulin-like growth factor binding; GO:0050839 cell adhesion molecule binding; GO:0005102 receptor binding; GO:0019838 growth factor binding; GO:0005488 binding; GO:0044877 macromolecular complex binding; GO:0005515 protein binding; GO:0005178 integrin binding; GO:0050840 extracellular matrix binding; GO:0032403 protein complex binding;	K06829			IPR001007; IPR006208; IPR000867; IPR009030; IPR006207;	VWFC domain; Glycoprotein hormone subunit beta, cystine knot; Insulin-like growth factor-binding protein, IGFBP; Growth factor receptor cysteine-rich domain; Cystine knot, C-terminal;
P28686	Protein NOV	0.777	Down	0.0381	NOV	38.268	extracellular	GO:0001558 regulation of cell growth; GO:0050794 regulation of cellular process; GO:0050789 regulation of biological process; GO:0040008 regulation of growth; GO:0051128 regulation of cellular component organization; GO:0065007 biological regulation;	GO:0005576 extracellular region;	GO:0005520 insulin-like growth factor binding; GO:0008083 growth factor activity; GO:0005515 protein binding; GO:0005102 receptor binding; GO:0019838 growth factor binding; GO:0005488 binding;				IPR001007; IPR006208; IPR000867; IPR009030; IPR006207;	VWFC domain; Glycoprotein hormone subunit beta, cystine knot; Insulin-like growth factor-binding protein, IGFBP; Growth factor receptor cysteine-rich domain; Cystine knot, C-terminal;
P33005	Anosmin-1	0.766	Down	0.00242	ANOS1	76.288	extracellular	GO:0052548 regulation of endopeptidase activity; GO:0050794 regulation of cellular process; GO:0010951 negative regulation of endopeptidase activity; GO:0045861 negative regulation of proteolysis; GO:0080090 regulation of primary metabolic process; GO:0060255 regulation of macromolecule metabolic process; GO:0048523 negative regulation of cellular process; GO:0048519 negative regulation of biolog…	GO:0009986 cell surface; GO:0005623 cell; GO:0005576 extracellular region; GO:0044464 cell part;	GO:0004867 serine-type endopeptidase inhibitor activity; GO:0030234 enzyme regulator activity; GO:0005488 binding; GO:0030414 peptidase inhibitor activity; GO:0061134 peptidase regulator activity; GO:0005515 protein binding; GO:0061135 endopeptidase regulator activity; GO:0098772 molecular function regulator; GO:0004857 enzyme inhibitor activity; GO:0004866 endopeptidase inhibitor activity;				IPR008197; IPR013783; IPR003961;	WAP-type 'four-disulfide core' domain; Immunoglobulin-like fold; Fibronectin type III;
P55169	G1/S-specific cyclin-D1	1.307	Up	0.0408	CCND1	33.264	nucleus,cytoplasm	GO:0051301 cell division; GO:0006974 cellular response to DNA damage stimulus; GO:0000082 G1/S transition of mitotic cell cycle; GO:0044772 mitotic cell cycle phase transition; GO:0031571 mitotic G1 DNA damage checkpoint signaling; GO:0051726 regulation of cell cycle; GO:0000122 negative regulation of transcription by RNA polymerase II; GO:0045737 positive regulation of cyclin-dependent protein s…	GO:0043229 intracellular organelle; GO:0044446 intracellular organelle part; GO:0031981 nuclear lumen; GO:0044424 intracellular part; GO:0005623 cell; GO:0044422 organelle part; GO:0043226 organelle; GO:0043231 intracellular membrane-bounded organelle; GO:0031974 membrane-enclosed lumen; GO:0005654 nucleoplasm; GO:0005634 nucleus; GO:0070013 intracellular organelle lumen; GO:0044464 cell part; GO…	GO:0016538 cyclin-dependent protein serine/threonine kinase regulator activity; GO:0003714 transcription corepressor activity	K21626	CCND1	gga04068 FoxO signaling pathway; gga04110 Cell cycle; gga04115 p53 signaling pathway; gga04218 Cellular senescence; gga04310 Wnt signaling pathway; gga04340 Hedgehog signaling pathway; gga04371 Apelin signaling pathway; gga04510 Focal adhesion; gga04530 Tight junction	IPR015451	G1/S-specific cyclin-D1
Q04861	Nuclear factor NF-kappa-B p105 subunit	1.46	Up	0.0264	NFKB1	107.99	cytoplasm	GO:0044700 single organism signaling; GO:0097659 nucleic acid-templated transcription; GO:0009891 positive regulation of biosynthetic process; GO:0044699 single-organism process; GO:0009058 biosynthetic process; GO:0044237 cellular metabolic process; GO:0051253 negative regulation of RNA metabolic process; GO:2001141 regulation of RNA biosynthetic process; GO:0008152 metabolic process; GO:0007165…	GO:0043229 intracellular organelle; GO:0005737 cytoplasm; GO:0033256 I-kappaB/NF-kappaB complex; GO:0032991 macromolecular complex; GO:0044424 intracellular part; GO:0005829 cytosol; GO:0005623 cell; GO:0043231 intracellular membrane-bounded organelle; GO:0043226 organelle; GO:0005634 nucleus; GO:0005622 intracellular; GO:0044464 cell part; GO:0043234 protein complex; GO:0043227 membrane-bounded …	GO:0003677 DNA binding; GO:0000981 RNA polymerase II transcription factor activity, sequence-specific DNA binding; GO:0000976 transcription regulatory region sequence-specific DNA binding; GO:0003690 double-stranded DNA binding; GO:1990837 sequence-specific double-stranded DNA binding; GO:0001012 RNA polymerase II regulatory region DNA binding; GO:0005515 protein binding; GO:0003682 chromatin bin…	K02580	NFKB1; nuclear factor NF-kappa-B p105 subunit	gga04622 RIG-I-like receptor signaling pathway - Gallus gallus (chicken); gga05132 Salmonella infection - Gallus gallus (chicken); gga04623 Cytosolic DNA-sensing pathway - Gallus gallus (chicken); gga04010 MAPK signaling pathway - Gallus gallus (chicken); gga04621 NOD-like receptor signaling pathway - Gallus gallus (chicken); gga04920 Adipocytokine signaling pathway - Gallus gallus (chicken); gga…	IPR014756; IPR008967; IPR032397; IPR033926; IPR011029; IPR002909; IPR000488; IPR013783; IPR020683; IPR011539;	Immunoglobulin E-set; p53-like transcription factor, DNA-binding; Rel homology dimerisation domain; NFkappaB IPT domain; Death-like domain; IPT domain; Death domain; Immunoglobulin-like fold; Ankyrin repeat-containing domain; Rel homology domain (RHD), DNA-binding domain;
Q06900	TGF-beta receptor type-1	0.8	Down	0.0142	TGFBR1	56.508	plasma membrane	GO:0044700 single organism signaling; GO:0010941 regulation of cell death; GO:0090130 tissue migration; GO:0048732 gland development; GO:0030199 collagen fibril organization; GO:0022414 reproductive process; GO:0043009 chordate embryonic development; GO:0060415 muscle tissue morphogenesis; GO:0009891 positive regulation of biosynthetic process; GO:0044237 cellular metabolic process; GO:0045927 po…	GO:0016020 membrane; GO:0031410 cytoplasmic vesicle; GO:0030054 cell junction; GO:0098857 membrane microdomain; GO:0071944 cell periphery; GO:0005737 cytoplasm; GO:0031982 vesicle; GO:0031224 intrinsic component of membrane; GO:0032991 macromolecular complex; GO:0044424 intracellular part; GO:0005911 cell-cell junction; GO:0005623 cell; GO:0070160 occluding junction; GO:0044425 membrane part; GO:…	GO:0005025 transforming growth factor beta receptor activity, type I; GO:1901265 nucleoside phosphate binding; GO:0016773 phosphotransferase activity, alcohol group as acceptor; GO:0005102 receptor binding; GO:0019838 growth factor binding; GO:0005160 transforming growth factor beta receptor binding; GO:0005515 protein binding; GO:0004672 protein kinase activity; GO:0004702 signal transducer, dow…	K04674	TGFBR1; TGF-beta receptor type-1 [EC:2.7.11.30]	gga04371 Apelin signaling pathway - Gallus gallus (chicken); gga04010 MAPK signaling pathway - Gallus gallus (chicken); gga04068 FoxO signaling pathway - Gallus gallus (chicken); gga04060 Cytokine-cytokine receptor interaction - Gallus gallus (chicken); gga04144 Endocytosis - Gallus gallus (chicken); gga04350 TGF-beta signaling pathway - Gallus gallus (chicken); gga04933 AGE-RAGE signaling pathwa…	IPR000472; IPR000719; IPR003605; IPR011009;	Activin types I and II receptor domain; Protein kinase domain; GS domain; Protein kinase-like domain;
Q0GFE9	Thymosin beta-15A homolog	1.223	Up	0.0317	---	5.2449	extracellular	GO:0016043 cellular component organization; GO:1902589 single-organism organelle organization; GO:0030036 actin cytoskeleton organization; GO:0006996 organelle organization; GO:0030029 actin filament-based process; GO:0044763 single-organism cellular process; GO:0007015 actin filament organization; GO:0044699 single-organism process; GO:0007010 cytoskeleton organization; GO:0097435 supramolecular…		GO:0003779 actin binding; GO:0005515 protein binding; GO:0008092 cytoskeletal protein binding; GO:0003785 actin monomer binding; GO:0005488 binding;
Q5F3J5	Proteasome activator complex subunit 3	1.212	Up	0.0138	PSME3	29.481	cytoplasm	GO:2000045 regulation of G1/S transition of mitotic cell cycle; GO:0050794 regulation of cellular process; GO:0010941 regulation of cell death; GO:0007346 regulation of mitotic cell cycle; GO:0043069 negative regulation of programmed cell death; GO:0032270 positive regulation of cellular protein metabolic process; GO:0009968 negative regulation of signal transduction; GO:0060255 regulation of mac…	GO:0043229 intracellular organelle; GO:0016020 membrane; GO:0000502 proteasome complex; GO:0005737 cytoplasm; GO:0044446 intracellular organelle part; GO:0032991 macromolecular complex; GO:0031981 nuclear lumen; GO:0044424 intracellular part; GO:0005829 cytosol; GO:0005623 cell; GO:0044422 organelle part; GO:1905369 endopeptidase complex; GO:0043226 organelle; GO:0043231 intracellular membrane-bo…	GO:0002039 p53 binding; GO:0042802 identical protein binding; GO:0030234 enzyme regulator activity; GO:0005488 binding; GO:0061134 peptidase regulator activity; GO:0016504 peptidase activator activity; GO:0061135 endopeptidase regulator activity; GO:0061133 endopeptidase activator activity; GO:0005515 protein binding; GO:0098772 molecular function regulator; GO:0008047 enzyme activator activity; …	K06698	PSME3; proteasome activator subunit 3 (PA28 gamma)	gga03050 Proteasome - Gallus gallus (chicken);	IPR003186; IPR003185;	Proteasome activator pa28, C-terminal domain; Proteasome activator pa28, N-terminal domain;
Q5ZKE5	45 kDa calcium-binding protein	1.369	Up	0.0134	SDF4	41.907	extracellular	GO:0032502 developmental process; GO:0030154 cell differentiation; GO:0044767 single-organism developmental process; GO:0048869 cellular developmental process; GO:0044763 single-organism cellular process; GO:0044699 single-organism process; GO:0045444 fat cell differentiation; GO:0009987 cellular process;	GO:0097708 intracellular vesicle; GO:0043229 intracellular organelle; GO:0016020 membrane; GO:0044421 extracellular region part; GO:0005770 late endosome; GO:0031410 cytoplasmic vesicle; GO:0044446 intracellular organelle part; GO:0005737 cytoplasm; GO:0031982 vesicle; GO:0005796 Golgi lumen; GO:0012505 endomembrane system; GO:0044424 intracellular part; GO:0005623 cell; GO:0005576 extracellular …	GO:0046872 metal ion binding; GO:0043169 cation binding; GO:0005509 calcium ion binding; GO:0005488 binding; GO:0043167 ion binding;	K19934			IPR002048; IPR011992;	EF-hand domain; EF-hand domain pair;
Q5ZKT0	Cytochrome b-245 light chain	1.253	Up	0.0259	CYBA	19.903	plasma membrane	GO:0060627 regulation of vesicle-mediated transport; GO:0044085 cellular component biogenesis; GO:0006801 superoxide metabolic process; GO:1903555 regulation of tumor necrosis factor superfamily cytokine production; GO:1900424 regulation of defense response to bacterium; GO:0065008 regulation of biological quality; GO:0032680 regulation of tumor necrosis factor production; GO:0023051 regulation o…	GO:0097708 intracellular vesicle; GO:0043229 intracellular organelle; GO:0016020 membrane; GO:0031226 intrinsic component of plasma membrane; GO:0031410 cytoplasmic vesicle; GO:0071944 cell periphery; GO:0031982 vesicle; GO:0005737 cytoplasm; GO:0032991 macromolecular complex; GO:0012505 endomembrane system; GO:0031224 intrinsic component of membrane; GO:0044424 intracellular part; GO:0005887 int…	GO:0016651 oxidoreductase activity, acting on NAD(P)H; GO:0046982 protein heterodimerization activity; GO:0043167 ion binding; GO:0046983 protein dimerization activity; GO:0005515 protein binding; GO:0017124 SH3 domain binding; GO:0016175 superoxide-generating NADPH oxidase activity; GO:0016491 oxidoreductase activity; GO:0009055 electron carrier activity; GO:1901363 heterocyclic compound binding…	K08009	CYBA; cytochrome b-245, alpha polypeptide	gga04145 Phagosome - Gallus gallus (chicken); gga04621 NOD-like receptor signaling pathway - Gallus gallus (chicken);
Q90ZK6	Activin receptor type-1	1.275	Up	0.0183	ACVR1	56.224	endoplasmic reticulum	GO:0044700 single organism signaling; GO:0060839 endothelial cell fate commitment; GO:0010941 regulation of cell death; GO:0022414 reproductive process; GO:0043009 chordate embryonic development; GO:0009891 positive regulation of biosynthetic process; GO:0070169 positive regulation of biomineral tissue development; GO:0003179 heart valve morphogenesis; GO:0044237 cellular metabolic process; GO:00…	GO:0016020 membrane; GO:0031226 intrinsic component of plasma membrane; GO:0061695 transferase complex, transferring phosphorus-containing groups; GO:0071944 cell periphery; GO:0048179 activin receptor complex; GO:0098802 plasma membrane receptor complex; GO:0043235 receptor complex; GO:0032991 macromolecular complex; GO:0031224 intrinsic component of membrane; GO:1990234 transferase complex; GO:…	GO:0005025 transforming growth factor beta receptor activity, type I; GO:1901265 nucleoside phosphate binding; GO:0016773 phosphotransferase activity, alcohol group as acceptor; GO:0019838 growth factor binding; GO:0046983 protein dimerization activity; GO:0016361 activin receptor activity, type I; GO:0005515 protein binding; GO:0004672 protein kinase activity; GO:0004702 signal transducer, downs…	K04675	ACVR1; activin receptor type-1 [EC:2.7.11.30]	gga04350 TGF-beta signaling pathway - Gallus gallus (chicken); gga04060 Cytokine-cytokine receptor interaction - Gallus gallus (chicken);	IPR000719; IPR001245; IPR011009; IPR003605;	Protein kinase domain; Serine-threonine/tyrosine-protein kinase catalytic domain; Protein kinase-like domain; GS domain;
Q9I882	Histidine triad nucleotide-binding protein 1	0.805	Down	0.0263	HINT1	13.759	cytoplasm,nucleus	GO:0016310 phosphorylation; GO:0008152 metabolic process; GO:0044237 cellular metabolic process; GO:0006793 phosphorus metabolic process; GO:0009987 cellular process; GO:0006796 phosphate-containing compound metabolic process;	GO:0043226 organelle; GO:0043231 intracellular membrane-bounded organelle; GO:0043229 intracellular organelle; GO:0005634 nucleus; GO:0044464 cell part; GO:0005622 intracellular; GO:0005737 cytoplasm; GO:0044424 intracellular part; GO:0043227 membrane-bounded organelle; GO:0005623 cell;	GO:0042802 identical protein binding; GO:0016301 kinase activity; GO:0003824 catalytic activity; GO:0042803 protein homodimerization activity; GO:0005488 binding; GO:0046983 protein dimerization activity; GO:0005515 protein binding; GO:0016740 transferase activity; GO:0016772 transferase activity, transferring phosphorus-containing groups;	K02503			IPR011146;	HIT-like domain;
Q9W770	Spondin-1	0.824	Down	0.000606	SPON1	90.509	mitochondria	GO:0007155 cell adhesion; GO:0022610 biological adhesion;	GO:0031012 extracellular matrix; GO:0044421 extracellular region part; GO:0005576 extracellular region; GO:0005578 proteinaceous extracellular matrix;	GO:0046872 metal ion binding; GO:0043169 cation binding; GO:0005488 binding; GO:0043167 ion binding;				IPR002861; IPR009465;	Reeler domain; Spondin, N-terminal;
R4GFR4	Metalloproteinase inhibitor 3	0.741	Down	0.00878	TIMP3	24.504	extracellular	GO:1903984 positive regulation of TRAIL-activated apoptotic signaling pathway; GO:0010941 regulation of cell death; GO:0009968 negative regulation of signal transduction; GO:0023051 regulation of signaling; GO:2001238 positive regulation of extrinsic apoptotic signaling pathway; GO:0031400 negative regulation of protein modification process; GO:0010466 negative regulation of peptidase activity; G…	GO:0043229 intracellular organelle; GO:0005615 extracellular space; GO:0044421 extracellular region part; GO:0031982 vesicle; GO:0044424 intracellular part; GO:0005623 cell; GO:0005576 extracellular region; GO:0044420 extracellular matrix component; GO:0005604 basement membrane; GO:0031012 extracellular matrix; GO:0043226 organelle; GO:0070062 extracellular exosome; GO:0043231 intracellular membr…	GO:0002020 protease binding; GO:0030234 enzyme regulator activity; GO:0005488 binding; GO:0030414 peptidase inhibitor activity; GO:0061134 peptidase regulator activity; GO:0008191 metalloendopeptidase inhibitor activity; GO:0061135 endopeptidase regulator activity; GO:0005515 protein binding; GO:0004857 enzyme inhibitor activity; GO:0098772 molecular function regulator; GO:0004866 endopeptidase i…	K16866			IPR008993; IPR001134; IPR027465;	Tissue inhibitor of metalloproteinases-like, OB-fold; Netrin domain; Proteinase inhibitor I35b (TIMP), C-terminal;
R4GGE6	Transmembrane protein 26	1.476	Up	0.033	TMEM26	41.529	plasma membrane		GO:0031224 intrinsic component of membrane; GO:0016020 membrane; GO:0016021 integral component of membrane; GO:0044425 membrane part;
R4GJK4	Translocon-associated protein subunit gamma	0.81	Down	0.0281	SSR3	21.216	plasma membrane	GO:0046907 intracellular transport; GO:0072599 establishment of protein localization to endoplasmic reticulum; GO:0072594 establishment of protein localization to organelle; GO:0072657 protein localization to membrane; GO:0045047 protein targeting to ER; GO:0071702 organic substance transport; GO:0006613 cotranslational protein targeting to membrane; GO:0015031 protein transport; GO:0051641 cellu…	GO:0016020 membrane; GO:0044425 membrane part; GO:0005622 intracellular; GO:0044464 cell part; GO:0031224 intrinsic component of membrane; GO:0005623 cell; GO:0016021 integral component of membrane;		K13251	SSR3; translocon-associated protein subunit gamma	gga04141 Protein processing in endoplasmic reticulum - Gallus gallus (chicken);
R4GK19	Activated CDC42 kinase 1	0.819	Down	0.00651	TNK2	127.08	cytoplasm	GO:0060627 regulation of vesicle-mediated transport; GO:0044700 single organism signaling; GO:0032270 positive regulation of cellular protein metabolic process; GO:0051674 localization of cell; GO:0007166 cell surface receptor signaling pathway; GO:0048869 cellular developmental process; GO:0018212 peptidyl-tyrosine modification; GO:0044699 single-organism process; GO:0044237 cellular metabolic p…	GO:0016020 membrane; GO:0031410 cytoplasmic vesicle; GO:0019898 extrinsic component of membrane; GO:0070436 Grb2-EGFR complex; GO:0071944 cell periphery; GO:0098796 membrane protein complex; GO:0031982 vesicle; GO:0005737 cytoplasm; GO:0032991 macromolecular complex; GO:0044424 intracellular part; GO:0031234 extrinsic component of cytoplasmic side of plasma membrane; GO:0005623 cell; GO:0009898 c…	GO:1901265 nucleoside phosphate binding; GO:0016773 phosphotransferase activity, alcohol group as acceptor; GO:0031625 ubiquitin protein ligase binding; GO:0005102 receptor binding; GO:0004713 protein tyrosine kinase activity; GO:0005515 protein binding; GO:0004672 protein kinase activity; GO:0097159 organic cyclic compound binding; GO:1901363 heterocyclic compound binding; GO:0042802 identical p…	K08886			IPR001452; IPR021619; IPR000719; IPR015116; IPR001245; IPR020635; IPR009060; IPR011009;	SH3 domain; Mig-6 domain; Protein kinase domain; Cdc42 binding domain-like; Serine-threonine/tyrosine-protein kinase catalytic domain; Tyrosine-protein kinase, catalytic domain; UBA-like; Protein kinase-like domain;
